# Supplementary material for: catena-Poly[[bis­[tris­(4-meth­oxy­phen­yl)phosphine-κP]silver(I)]-μ-thio­cyanato-κ2N:S]
Source: IUCrdata. 2025 Sep 23;10(Pt 9):x250806. doi: 10.1107/S2414314625008065 (PMC12498030; doi:10.1107/S2414314625008065)
Supplement: Supplementary file 1 [file x-10-x250806-sup1.cif]

##############################################################################
#                                                                            #
# This CIF contains the data for a data article accepted for                 #
# publication in IUCrData. It conforms to the requirements of                #
# Notes for Authors for IUCrData, and has been                               #
# peer reviewed under the auspices of IUCrData.                              #
#                                                                            #
# Full details of the Crystallographic Information File format               #
# are given in the paper "The Crystallographic Information File (CIF):       #
# a New Standard Archive File for Crystallography" by S. R. Hall, F. H.      #
# Allen and I. D. Brown [Acta Cryst. (1991), A47, 655-685].                  #
#                                                                            #
# The current version of the core CIF dictionary is obtainable from          #
# ftp://ftp.iucr.org/pub/cif_core.dic.                                       #
#                                                                            #
# Software is freely available for graphical display of the structure(s)     #
# in this CIF. For information consult the CIF software page                 #
# http://www.iucr.org/resources/cif/software.                                #
#                                                                            #
# This file may be used for bona fide research purposes within the           #
# scientific community so long as proper attribution is given to the data    # 
# article from which it was obtained.                                        #
#                                                                            #
##############################################################################
data_I
_audit_creation_method
;
Olex2 1.3-ac4
(compiled 2018.12.18 svn.r3554 for Rigaku Oxford Diffraction, GUI svn.r1)
;
_journal_date_recd_electronic     2025-08-19
_journal_date_accepted     2025-09-10
_journal_name_full     'IUCrData'
_journal_year     2025
_journal_volume     10
_journal_issue      9
_journal_page_first     0
_journal_page_last     0
_journal_paper_category     HM
_journal_paper_doi     10.1107/S2414314625008065
_journal_coeditor_code     BH4101
_publ_contact_author_name     'Reinout Meijboom'
_publ_contact_author_address
;
Department of Chemical Sciences,
University of Johannesburg,
PO Box 524,
Auckland Park, 2006,
Johannesburg,
South Africa
;
_publ_contact_author_email     rmeijboom@uj.ac.za
_publ_contact_author_fax     ?
_publ_contact_author_phone     ?
_publ_section_title
;\
<i>catena</i>-Poly[[bis[tris(4-methoxyphenyl)phosphine-\k<i>P</i>]silver(I)]-\
\m-thiocyanato-\k^2^<i>N</i>:<i>S</i>]
;
loop_
    _publ_author_name
    _publ_author_footnote
    _publ_author_address
    "Malan, Frederick P." .
;
Department of Chemistry
University of Pretoria
Lynnwood Road
Hatfield
Pretoria
0002
South Africa
;
    "Potgieter, Kariska" .
;
Department of Chemical Sciences
University of Johannesburg
PO Box 524
Auckland Park
2006
Johannesburg
South Africa
;
    "Meijboom, Reinout" .
;
Department of Chemical Sciences
University of Johannesburg
PO Box 524
Auckland Park
2006
Johannesburg
South Africa
;
_publ_section_synopsis
;
The synthesis and single crystal structure description of a silver(I) polymer
featuring tris(4-methoxyphenyl)phosphine and thiocyanato ligands are
described.
;
_chemical_name_systematic
;\
<i>catena</i>-Poly[[bis[tris(4-methoxyphenyl)phosphine-\k<i>P</i>]silver(I)]-\
\m-thiocyanato-\k^2^<i>N</i>:<i>S</i>]
;
_chemical_name_common     ?
_chemical_formula_moiety     'C43 H42 Ag N O6 P2 S'
_chemical_formula_sum     'C43 H42 Ag N O6 P2 S'
_chemical_formula_iupac     '[Ag (N C S) (C21 H21 O3 P)2]'
_chemical_formula_weight     870.64
_chemical_melting_point     ?
_space_group_crystal_system     monoclinic
_space_group_name_H-M_alt     'P 1 21/n 1'
_space_group_name_Hall     '-P 2yn'
loop_
    _space_group_symop_operation_xyz
    'x, y, z'
    '-x+1/2, y+1/2, -z+1/2'
    '-x, -y, -z'
    'x-1/2, -y-1/2, z-1/2'
_cell_length_a     14.8676(2)
_cell_length_b     11.1692(2)
_cell_length_c     24.5206(4)
_cell_angle_alpha     90
_cell_angle_beta     94.5710(10)
_cell_angle_gamma     90
_cell_volume     4058.92(11)
_cell_formula_units_Z     4
_cell_measurement_reflns_used     39976
_cell_measurement_theta_min     2.5400
_cell_measurement_theta_max     31.1410
_cell_measurement_temperature     150.0(2)
_exptl_crystal_description     block
_exptl_crystal_colour     colourless
_exptl_crystal_size_max     0.267
_exptl_crystal_size_mid     0.187
_exptl_crystal_size_min     0.134
_exptl_crystal_density_diffrn     1.425
_exptl_crystal_density_meas     ?
_exptl_crystal_density_method     ?
_exptl_crystal_F_000     1792
_exptl_absorpt_coefficient_mu     0.675
_exptl_absorpt_correction_type     multi-scan
_exptl_absorpt_process_details
;
(CrysAlisPro; Rigaku OD, 2022)
;
_exptl_absorpt_correction_T_min     0.64414
_exptl_absorpt_correction_T_max     1.00000
_exptl_special_details     ?
_diffrn_ambient_temperature     150.0(2)
_diffrn_source     'Rotating-anode X-ray tube'
_diffrn_radiation_type     MoK\a
_diffrn_radiation_wavelength     0.71073
_diffrn_radiation_monochromator     mirror
_diffrn_measurement_device_type     'XtaLAB Synergy R, DW system, HyPix'
_diffrn_measurement_device     'four-circle diffractometer'
_diffrn_measurement_method     '\w scans'
_diffrn_detector     'Hybrid Pixel Array Detector'
_diffrn_detector_area_resol_mean     10.0000
_diffrn_reflns_number     62976
_diffrn_reflns_av_R_equivalents     0.0436
_diffrn_reflns_av_unetI/netI     0.0253
_diffrn_reflns_theta_min     2.393
_diffrn_reflns_theta_max     27.103
_diffrn_reflns_theta_full     25.242
_diffrn_measured_fraction_theta_max     0.998
_diffrn_measured_fraction_theta_full     0.999
_diffrn_reflns_limit_h_min     -18
_diffrn_reflns_limit_h_max     19
_diffrn_reflns_limit_k_min     -14
_diffrn_reflns_limit_k_max     13
_diffrn_reflns_limit_l_min     -31
_diffrn_reflns_limit_l_max     30
_diffrn_radiation_probe     x-ray
_refine_special_details     ?
_reflns_number_total     8935
_reflns_number_gt     7505
_reflns_threshold_expression     'I > 2\s(I)'
_refine_ls_structure_factor_coef     Fsqd
_refine_ls_matrix_type     full
_refine_ls_R_factor_all     0.0426
_refine_ls_R_factor_gt     0.0309
_refine_ls_wR_factor_gt     0.0701
_refine_ls_wR_factor_ref     0.0771
_refine_ls_goodness_of_fit_ref     1.057
_refine_ls_restrained_S_all     1.057
_refine_ls_number_reflns     8935
_refine_ls_number_parameters     493
_refine_ls_number_restraints     0
_refine_ls_hydrogen_treatment     constr
_refine_ls_weighting_scheme     calc
_refine_ls_weighting_details
              'w=1/[\s^2^(Fo^2^)+(0.0282P)^2^+4.1777P] where P=(Fo^2^+2Fc^2^)/3'
_atom_sites_solution_hydrogens     geom
_atom_sites_solution_primary     dual
_atom_sites_solution_secondary     difmap
_refine_ls_shift/su_max     0.001
_refine_ls_shift/su_mean     0.000
_refine_diff_density_max     0.494
_refine_diff_density_min     -0.579
_refine_ls_extinction_method     none
_refine_ls_extinction_coef     .
loop_
    _atom_type_symbol
    _atom_type_description
    _atom_type_scat_dispersion_real
    _atom_type_scat_dispersion_imag
    _atom_type_scat_source
    'C' 'C' 0.0033 0.0016
                         'International Tables Vol C Tables 4.2.6.8 and 6.1.1.4'
    'H' 'H' 0.0000 0.0000
                         'International Tables Vol C Tables 4.2.6.8 and 6.1.1.4'
    'Ag' 'Ag' -0.8971 1.1015
                         'International Tables Vol C Tables 4.2.6.8 and 6.1.1.4'
    'N' 'N' 0.0061 0.0033
                         'International Tables Vol C Tables 4.2.6.8 and 6.1.1.4'
    'O' 'O' 0.0106 0.0060
                         'International Tables Vol C Tables 4.2.6.8 and 6.1.1.4'
    'P' 'P' 0.1023 0.0942
                         'International Tables Vol C Tables 4.2.6.8 and 6.1.1.4'
    'S' 'S' 0.1246 0.1234
                         'International Tables Vol C Tables 4.2.6.8 and 6.1.1.4'
_computing_data_collection
;
CrysAlisPro (Rigaku OD, 2022)
;
_computing_cell_refinement
;
CrysAlisPro (Rigaku OD, 2022)
;
_computing_data_reduction
;
CrysAlisPro (Rigaku OD, 2022)
;
_computing_structure_solution
;
<i>SHELXT</i> (Sheldrick, 2015a)
;
_computing_structure_refinement
;
SHELXL (Sheldrick, 2015b)
;
_computing_molecular_graphics
;
Olex2 (Dolomanov <i>et al.</i>,  2009)
;
_computing_publication_material
;
Olex2 (Dolomanov <i>et al.</i>,  2009)
;
loop_
    _atom_site_type_symbol
    _atom_site_label
    _atom_site_fract_x
    _atom_site_fract_y
    _atom_site_fract_z
    _atom_site_U_iso_or_equiv
    _atom_site_adp_type
    _atom_site_calc_flag
    _atom_site_occupancy
    _atom_site_disorder_assembly
    _atom_site_disorder_group
    Ag Ag1 0.66984(2) 0.50887(2) 0.30002(2) 0.02483(5) Uani d 1 . .
    P P1 0.73213(4) 0.54588(5) 0.39459(2) 0.02116(11) Uani d 1 . .
    P P2 0.51504(4) 0.52475(5) 0.26028(2) 0.02381(11) Uani d 1 . .
    S S1 0.68048(4) 0.07281(5) 0.24639(3) 0.03463(14) Uani d 1 . .
    O O2 0.59860(12) 0.27681(15) 0.58360(7) 0.0384(4) Uani d 1 . .
    O O1 1.11395(11) 0.37447(16) 0.41850(7) 0.0371(4) Uani d 1 . .
    O O6 0.47541(13) 0.35429(17) 0.02842(7) 0.0443(4) Uani d 1 . .
    O O3 0.69363(13) 1.06316(14) 0.44933(7) 0.0385(4) Uani d 1 . .
    O O4 0.35522(14) 0.15703(16) 0.40075(8) 0.0498(5) Uani d 1 . .
    O O5 0.32276(13) 0.99377(15) 0.22997(8) 0.0440(4) Uani d 1 . .
    N N1 0.70679(15) 0.31120(18) 0.27959(9) 0.0398(5) Uani d 1 . .
    C C9 0.68902(14) 0.46807(18) 0.45266(9) 0.0229(4) Uani d 1 . .
    C C16 0.72705(14) 0.70339(18) 0.41235(8) 0.0227(4) Uani d 1 . .
    C C21 0.70919(14) 0.78583(18) 0.37030(9) 0.0250(4) Uani d 1 . .
    H H21 0.7048 0.7584 0.3335 0.030 Uiso calc 1 . .
    C C2 0.85029(14) 0.50274(18) 0.40142(8) 0.0221(4) Uani d 1 . .
    C C10 0.60018(15) 0.4293(2) 0.45011(10) 0.0301(5) Uani d 1 . .
    H H10 0.5615 0.4462 0.4183 0.036 Uiso calc 1 . .
    C C20 0.69765(15) 0.90707(19) 0.38054(9) 0.0270(4) Uani d 1 . .
    H H20 0.6855 0.9617 0.3512 0.032 Uiso calc 1 . .
    C C30 0.45408(15) 0.66641(19) 0.25827(9) 0.0262(4) Uani d 1 . .
    C C31 0.35989(15) 0.6769(2) 0.25667(9) 0.0297(5) Uani d 1 . .
    H H31 0.3243 0.6077 0.2617 0.036 Uiso calc 1 . .
    C C1 0.69643(15) 0.21315(19) 0.26582(9) 0.0261(4) Uani d 1 . .
    C C35 0.50410(15) 0.7704(2) 0.25155(9) 0.0300(5) Uani d 1 . .
    H H35 0.5681 0.7654 0.2536 0.036 Uiso calc 1 . .
    C C37 0.49723(15) 0.47051(19) 0.19013(9) 0.0268(4) Uani d 1 . .
    C C17 0.73436(17) 0.7458(2) 0.46607(9) 0.0305(5) Uani d 1 . .
    H H17 0.7472 0.6914 0.4955 0.037 Uiso calc 1 . .
    C C27 0.37138(16) 0.3585(2) 0.37607(10) 0.0324(5) Uani d 1 . .
    H H27 0.3376 0.3796 0.4059 0.039 Uiso calc 1 . .
    C C28 0.40353(15) 0.4474(2) 0.34319(9) 0.0300(5) Uani d 1 . .
    H H28 0.3920 0.5291 0.3509 0.036 Uiso calc 1 . .
    C C14 0.74435(16) 0.4418(2) 0.49992(9) 0.0303(5) Uani d 1 . .
    H H14 0.8053 0.4680 0.5029 0.036 Uiso calc 1 . .
    C C6 0.95639(15) 0.3426(2) 0.38742(9) 0.0287(5) Uani d 1 . .
    H H6 0.9681 0.2643 0.3746 0.034 Uiso calc 1 . .
    C C7 0.86955(15) 0.38898(19) 0.38202(9) 0.0269(4) Uani d 1 . .
    H H7 0.8221 0.3422 0.3647 0.032 Uiso calc 1 . .
    C C23 0.45283(14) 0.4175(2) 0.29879(9) 0.0262(4) Uani d 1 . .
    C C3 0.92086(15) 0.5715(2) 0.42520(9) 0.0285(5) Uani d 1 . .
    H H3 0.9092 0.6496 0.4383 0.034 Uiso calc 1 . .
    C C5 1.02591(14) 0.4116(2) 0.41173(9) 0.0274(5) Uani d 1 . .
    C C19 0.70416(15) 0.94696(19) 0.43421(9) 0.0281(5) Uani d 1 . .
    C C12 0.62276(16) 0.33994(19) 0.53923(9) 0.0294(5) Uani d 1 . .
    C C42 0.57267(16) 0.4433(2) 0.16172(9) 0.0309(5) Uani d 1 . .
    H H42 0.6315 0.4516 0.1796 0.037 Uiso calc 1 . .
    C C40 0.47772(17) 0.3922(2) 0.08168(9) 0.0330(5) Uani d 1 . .
    C C32 0.31812(16) 0.7869(2) 0.24782(10) 0.0331(5) Uani d 1 . .
    H H32 0.2544 0.7930 0.2475 0.040 Uiso calc 1 . .
    C C24 0.46850(16) 0.2966(2) 0.28901(10) 0.0339(5) Uani d 1 . .
    H H24 0.5019 0.2749 0.2591 0.041 Uiso calc 1 . .
    C C11 0.56625(15) 0.3662(2) 0.49308(11) 0.0340(5) Uani d 1 . .
    H H11 0.5049 0.3414 0.4907 0.041 Uiso calc 1 . .
    C C26 0.38838(16) 0.2386(2) 0.36553(10) 0.0345(5) Uani d 1 . .
    C C41 0.56264(17) 0.4047(2) 0.10806(10) 0.0352(5) Uani d 1 . .
    H H41 0.6144 0.3866 0.0893 0.042 Uiso calc 1 . .
    C C13 0.71155(16) 0.3784(2) 0.54238(9) 0.0330(5) Uani d 1 . .
    H H13 0.7503 0.3609 0.5741 0.040 Uiso calc 1 . .
    C C4 1.00805(16) 0.5267(2) 0.42997(10) 0.0326(5) Uani d 1 . .
    H H4 1.0560 0.5748 0.4458 0.039 Uiso calc 1 . .
    C C25 0.43689(17) 0.2075(2) 0.32159(11) 0.0373(6) Uani d 1 . .
    H H25 0.4483 0.1258 0.3140 0.045 Uiso calc 1 . .
    C C18 0.72306(17) 0.8662(2) 0.47693(9) 0.0333(5) Uani d 1 . .
    H H18 0.7282 0.8939 0.5137 0.040 Uiso calc 1 . .
    C C34 0.46310(16) 0.8807(2) 0.24194(10) 0.0336(5) Uani d 1 . .
    H H34 0.4986 0.9501 0.2372 0.040 Uiso calc 1 . .
    C C39 0.40201(17) 0.4172(2) 0.10910(10) 0.0393(6) Uani d 1 . .
    H H39 0.3434 0.4082 0.0911 0.047 Uiso calc 1 . .
    C C8 1.13135(18) 0.2540(2) 0.40288(11) 0.0408(6) Uani d 1 . .
    H H8A 1.1127 0.2433 0.3639 0.061 Uiso calc 1 . .
    H H8B 1.0972 0.1989 0.4245 0.061 Uiso calc 1 . .
    H H8C 1.1960 0.2371 0.4094 0.061 Uiso calc 1 . .
    C C33 0.36983(16) 0.8888(2) 0.23934(10) 0.0322(5) Uani d 1 . .
    C C38 0.41245(16) 0.4556(2) 0.16334(10) 0.0374(6) Uani d 1 . .
    H H38 0.3605 0.4718 0.1822 0.045 Uiso calc 1 . .
    C C22 0.6868(2) 1.1498(2) 0.40634(12) 0.0500(7) Uani d 1 . .
    H H22A 0.6309 1.1365 0.3831 0.075 Uiso calc 1 . .
    H H22B 0.7386 1.1420 0.3843 0.075 Uiso calc 1 . .
    H H22C 0.6860 1.2304 0.4221 0.075 Uiso calc 1 . .
    C C36 0.3588(2) 1.0762(2) 0.19290(11) 0.0435(6) Uani d 1 . .
    H H36A 0.3666 1.0357 0.1581 0.065 Uiso calc 1 . .
    H H36B 0.4173 1.1057 0.2086 0.065 Uiso calc 1 . .
    H H36C 0.3172 1.1437 0.1865 0.065 Uiso calc 1 . .
    C C43 0.3909(2) 0.3625(3) -0.00316(11) 0.0502(7) Uani d 1 . .
    H H43A 0.3990 0.3414 -0.0413 0.075 Uiso calc 1 . .
    H H43B 0.3679 0.4446 -0.0015 0.075 Uiso calc 1 . .
    H H43C 0.3478 0.3072 0.0116 0.075 Uiso calc 1 . .
    C C15 0.50676(19) 0.2450(3) 0.58537(14) 0.0569(8) Uani d 1 . .
    H H15A 0.4889 0.1913 0.5548 0.085 Uiso calc 1 . .
    H H15B 0.4694 0.3173 0.5826 0.085 Uiso calc 1 . .
    H H15C 0.4983 0.2042 0.6200 0.085 Uiso calc 1 . .
    C C29 0.3757(3) 0.0334(3) 0.39194(18) 0.0846(15) Uani d 1 . .
    H H29A 0.3500 0.0089 0.3556 0.127 Uiso calc 1 . .
    H H29B 0.3497 -0.0157 0.4199 0.127 Uiso calc 1 . .
    H H29C 0.4413 0.0224 0.3943 0.127 Uiso calc 1 . .
loop_
    _atom_site_aniso_label
    _atom_site_aniso_U_11
    _atom_site_aniso_U_22
    _atom_site_aniso_U_33
    _atom_site_aniso_U_12
    _atom_site_aniso_U_13
    _atom_site_aniso_U_23
    Ag1 0.02521(9) 0.02476(9) 0.02393(9) -0.00037(6) -0.00173(6) -0.00318(6)
    P1 0.0235(3) 0.0193(2) 0.0204(2) -0.00024(19) 0.0005(2) -0.00145(19)
    P2 0.0218(3) 0.0293(3) 0.0203(3) -0.0003(2) 0.0015(2) -0.0013(2)
    S1 0.0364(3) 0.0261(3) 0.0433(3) -0.0071(2) 0.0153(3) -0.0092(2)
    O2 0.0388(10) 0.0378(9) 0.0407(10) 0.0002(7) 0.0165(8) 0.0114(7)
    O1 0.0223(8) 0.0428(10) 0.0456(10) 0.0053(7) -0.0015(7) -0.0031(8)
    O6 0.0483(11) 0.0557(11) 0.0275(9) 0.0094(9) -0.0060(8) -0.0127(8)
    O3 0.0557(11) 0.0209(8) 0.0396(10) 0.0016(7) 0.0082(8) -0.0056(7)
    O4 0.0600(13) 0.0374(10) 0.0566(12) 0.0122(9) 0.0330(10) 0.0159(9)
    O5 0.0425(10) 0.0306(9) 0.0613(12) 0.0091(7) 0.0185(9) 0.0065(8)
    N1 0.0485(13) 0.0267(10) 0.0434(12) 0.0027(9) -0.0016(10) -0.0060(9)
    C9 0.0245(10) 0.0190(9) 0.0252(10) -0.0006(8) 0.0028(8) -0.0017(8)
    C16 0.0248(10) 0.0212(10) 0.0223(10) -0.0011(8) 0.0026(8) -0.0014(8)
    C21 0.0276(11) 0.0248(10) 0.0228(10) -0.0012(8) 0.0034(8) -0.0025(8)
    C2 0.0216(10) 0.0243(10) 0.0204(9) -0.0011(8) 0.0020(8) -0.0009(8)
    C10 0.0239(11) 0.0279(11) 0.0378(13) 0.0025(9) -0.0016(9) 0.0061(9)
    C20 0.0305(12) 0.0221(10) 0.0284(11) -0.0003(8) 0.0023(9) 0.0029(8)
    C30 0.0265(11) 0.0286(11) 0.0237(11) 0.0003(8) 0.0025(8) -0.0015(8)
    C31 0.0260(11) 0.0316(11) 0.0321(12) -0.0023(9) 0.0064(9) 0.0016(9)
    C1 0.0275(11) 0.0285(11) 0.0223(10) 0.0025(8) 0.0021(8) -0.0002(8)
    C35 0.0235(11) 0.0346(12) 0.0322(12) -0.0021(9) 0.0035(9) -0.0043(9)
    C37 0.0281(11) 0.0297(11) 0.0222(10) -0.0002(9) -0.0003(8) 0.0003(8)
    C17 0.0439(14) 0.0263(11) 0.0215(11) -0.0017(9) 0.0039(9) 0.0006(8)
    C27 0.0320(12) 0.0381(13) 0.0282(12) 0.0034(10) 0.0095(10) 0.0017(9)
    C28 0.0303(12) 0.0306(11) 0.0292(12) 0.0019(9) 0.0034(9) -0.0016(9)
    C14 0.0278(12) 0.0361(12) 0.0266(11) -0.0074(9) -0.0007(9) 0.0029(9)
    C6 0.0288(12) 0.0268(11) 0.0305(12) 0.0040(9) 0.0019(9) -0.0018(9)
    C7 0.0264(11) 0.0242(10) 0.0294(11) -0.0013(8) -0.0017(9) -0.0024(8)
    C23 0.0242(11) 0.0312(11) 0.0231(10) 0.0008(8) 0.0007(8) 0.0001(8)
    C3 0.0277(11) 0.0262(11) 0.0311(12) -0.0017(9) -0.0005(9) -0.0043(9)
    C5 0.0226(11) 0.0345(12) 0.0252(11) 0.0024(9) 0.0015(8) 0.0041(9)
    C19 0.0315(12) 0.0216(10) 0.0318(12) -0.0007(8) 0.0054(9) -0.0034(8)
    C12 0.0344(12) 0.0231(10) 0.0323(12) 0.0028(9) 0.0124(10) 0.0012(9)
    C42 0.0286(12) 0.0377(12) 0.0262(11) 0.0004(9) 0.0010(9) -0.0024(9)
    C40 0.0432(14) 0.0307(12) 0.0244(11) 0.0059(10) -0.0012(10) -0.0031(9)
    C32 0.0247(11) 0.0362(12) 0.0391(13) 0.0024(9) 0.0071(10) 0.0009(10)
    C24 0.0340(13) 0.0346(12) 0.0346(13) 0.0004(10) 0.0130(10) -0.0015(10)
    C11 0.0206(11) 0.0321(12) 0.0499(15) 0.0005(9) 0.0070(10) 0.0079(10)
    C26 0.0326(13) 0.0352(12) 0.0369(13) 0.0029(10) 0.0101(10) 0.0069(10)
    C41 0.0340(13) 0.0441(14) 0.0278(12) 0.0060(10) 0.0049(10) -0.0042(10)
    C13 0.0344(13) 0.0390(13) 0.0250(11) -0.0046(10) -0.0003(9) 0.0036(9)
    C4 0.0246(11) 0.0353(12) 0.0375(13) -0.0048(9) -0.0003(9) -0.0051(10)
    C25 0.0408(14) 0.0300(12) 0.0430(14) 0.0037(10) 0.0150(11) -0.0002(10)
    C18 0.0497(15) 0.0272(11) 0.0236(11) -0.0040(10) 0.0073(10) -0.0052(9)
    C34 0.0327(13) 0.0284(12) 0.0401(13) -0.0045(9) 0.0061(10) -0.0049(10)
    C39 0.0302(13) 0.0518(15) 0.0340(13) 0.0028(11) -0.0089(10) -0.0090(11)
    C8 0.0331(13) 0.0445(14) 0.0438(15) 0.0135(11) -0.0027(11) -0.0023(11)
    C33 0.0334(13) 0.0297(11) 0.0341(12) 0.0040(9) 0.0071(10) -0.0014(9)
    C38 0.0262(12) 0.0523(15) 0.0336(13) 0.0040(11) 0.0016(10) -0.0089(11)
    C22 0.075(2) 0.0218(12) 0.0534(17) 0.0066(12) 0.0040(15) 0.0028(11)
    C36 0.0533(17) 0.0376(14) 0.0404(14) 0.0094(12) 0.0093(12) 0.0029(11)
    C43 0.0539(18) 0.0620(18) 0.0322(14) 0.0033(14) -0.0113(12) -0.0105(12)
    C15 0.0382(16) 0.0577(18) 0.078(2) 0.0017(13) 0.0231(15) 0.0277(16)
    C29 0.117(3) 0.0375(17) 0.110(3) 0.0190(19) 0.077(3) 0.0246(18)
_geom_special_details     ?
loop_
    _geom_bond_atom_site_label_1
    _geom_bond_atom_site_label_2
    _geom_bond_site_symmetry_2
    _geom_bond_distance
    _geom_bond_publ_flag
    Ag1 P1 . 2.4625(5) ?
    Ag1 P2 . 2.4331(6) ?
    Ag1 S1 2_655 2.6760(6) ?
    Ag1 N1 . 2.339(2) ?
    P1 C9 . 1.827(2) ?
    P1 C16 . 1.815(2) ?
    P1 C2 . 1.816(2) ?
    P2 C30 . 1.822(2) ?
    P2 C37 . 1.823(2) ?
    P2 C23 . 1.823(2) ?
    S1 Ag1 2_645 2.6760(6) ?
    S1 C1 . 1.650(2) ?
    O2 C12 . 1.368(3) ?
    O2 C15 . 1.415(3) ?
    O1 C5 . 1.371(3) ?
    O1 C8 . 1.428(3) ?
    O6 C40 . 1.370(3) ?
    O6 C43 . 1.425(3) ?
    O3 C19 . 1.362(3) ?
    O3 C22 . 1.429(3) ?
    O4 C26 . 1.374(3) ?
    O4 C29 . 1.434(4) ?
    O5 C33 . 1.376(3) ?
    O5 C36 . 1.427(3) ?
    N1 C1 . 1.153(3) ?
    C9 C10 . 1.387(3) ?
    C9 C14 . 1.398(3) ?
    C16 C21 . 1.392(3) ?
    C16 C17 . 1.396(3) ?
    C21 H21 . 0.9500 ?
    C21 C20 . 1.390(3) ?
    C2 C7 . 1.394(3) ?
    C2 C3 . 1.390(3) ?
    C10 H10 . 0.9500 ?
    C10 C11 . 1.395(3) ?
    C20 H20 . 0.9500 ?
    C20 C19 . 1.386(3) ?
    C30 C31 . 1.403(3) ?
    C30 C35 . 1.396(3) ?
    C31 H31 . 0.9500 ?
    C31 C32 . 1.386(3) ?
    C35 H35 . 0.9500 ?
    C35 C34 . 1.386(3) ?
    C37 C42 . 1.400(3) ?
    C37 C38 . 1.384(3) ?
    C17 H17 . 0.9500 ?
    C17 C18 . 1.383(3) ?
    C27 H27 . 0.9500 ?
    C27 C28 . 1.388(3) ?
    C27 C26 . 1.390(3) ?
    C28 H28 . 0.9500 ?
    C28 C23 . 1.401(3) ?
    C14 H14 . 0.9500 ?
    C14 C13 . 1.380(3) ?
    C6 H6 . 0.9500 ?
    C6 C7 . 1.388(3) ?
    C6 C5 . 1.386(3) ?
    C7 H7 . 0.9500 ?
    C23 C24 . 1.394(3) ?
    C3 H3 . 0.9500 ?
    C3 C4 . 1.386(3) ?
    C5 C4 . 1.393(3) ?
    C19 C18 . 1.394(3) ?
    C12 C11 . 1.386(3) ?
    C12 C13 . 1.384(3) ?
    C42 H42 . 0.9500 ?
    C42 C41 . 1.382(3) ?
    C40 C41 . 1.379(3) ?
    C40 C39 . 1.385(3) ?
    C32 H32 . 0.9500 ?
    C32 C33 . 1.398(3) ?
    C24 H24 . 0.9500 ?
    C24 C25 . 1.382(3) ?
    C11 H11 . 0.9500 ?
    C26 C25 . 1.388(3) ?
    C41 H41 . 0.9500 ?
    C13 H13 . 0.9500 ?
    C4 H4 . 0.9500 ?
    C25 H25 . 0.9500 ?
    C18 H18 . 0.9500 ?
    C34 H34 . 0.9500 ?
    C34 C33 . 1.386(3) ?
    C39 H39 . 0.9500 ?
    C39 C38 . 1.394(3) ?
    C8 H8A . 0.9800 ?
    C8 H8B . 0.9800 ?
    C8 H8C . 0.9800 ?
    C38 H38 . 0.9500 ?
    C22 H22A . 0.9800 ?
    C22 H22B . 0.9800 ?
    C22 H22C . 0.9800 ?
    C36 H36A . 0.9800 ?
    C36 H36B . 0.9800 ?
    C36 H36C . 0.9800 ?
    C43 H43A . 0.9800 ?
    C43 H43B . 0.9800 ?
    C43 H43C . 0.9800 ?
    C15 H15A . 0.9800 ?
    C15 H15B . 0.9800 ?
    C15 H15C . 0.9800 ?
    C29 H29A . 0.9800 ?
    C29 H29B . 0.9800 ?
    C29 H29C . 0.9800 ?
loop_
    _geom_angle_atom_site_label_1
    _geom_angle_atom_site_label_2
    _geom_angle_atom_site_label_3
    _geom_angle_site_symmetry_1
    _geom_angle_site_symmetry_3
    _geom_angle
    _geom_angle_publ_flag
    P1 Ag1 S1 . 2_655 95.31(2) ?
    P2 Ag1 P1 . . 129.610(19) ?
    P2 Ag1 S1 . 2_655 127.04(2) ?
    N1 Ag1 P1 . . 106.44(6) ?
    N1 Ag1 P2 . . 102.35(6) ?
    N1 Ag1 S1 . 2_655 86.75(6) ?
    C9 P1 Ag1 . . 121.67(7) ?
    C16 P1 Ag1 . . 111.65(7) ?
    C16 P1 C9 . . 104.48(9) ?
    C16 P1 C2 . . 107.05(10) ?
    C2 P1 Ag1 . . 109.31(7) ?
    C2 P1 C9 . . 101.46(9) ?
    C30 P2 Ag1 . . 121.79(7) ?
    C30 P2 C37 . . 103.21(10) ?
    C30 P2 C23 . . 108.24(10) ?
    C37 P2 Ag1 . . 114.53(7) ?
    C23 P2 Ag1 . . 104.33(7) ?
    C23 P2 C37 . . 103.22(10) ?
    C1 S1 Ag1 . 2_645 105.72(8) ?
    C12 O2 C15 . . 118.0(2) ?
    C5 O1 C8 . . 116.38(19) ?
    C40 O6 C43 . . 116.9(2) ?
    C19 O3 C22 . . 116.61(19) ?
    C26 O4 C29 . . 117.0(2) ?
    C33 O5 C36 . . 116.38(19) ?
    C1 N1 Ag1 . . 158.6(2) ?
    C10 C9 P1 . . 120.35(17) ?
    C10 C9 C14 . . 117.9(2) ?
    C14 C9 P1 . . 121.73(16) ?
    C21 C16 P1 . . 118.19(15) ?
    C21 C16 C17 . . 118.06(19) ?
    C17 C16 P1 . . 123.61(16) ?
    C16 C21 H21 . . 119.0 ?
    C20 C21 C16 . . 122.0(2) ?
    C20 C21 H21 . . 119.0 ?
    C7 C2 P1 . . 115.70(16) ?
    C3 C2 P1 . . 125.74(16) ?
    C3 C2 C7 . . 118.5(2) ?
    C9 C10 H10 . . 119.2 ?
    C9 C10 C11 . . 121.6(2) ?
    C11 C10 H10 . . 119.2 ?
    C21 C20 H20 . . 120.5 ?
    C19 C20 C21 . . 119.0(2) ?
    C19 C20 H20 . . 120.5 ?
    C31 C30 P2 . . 124.50(17) ?
    C35 C30 P2 . . 117.20(17) ?
    C35 C30 C31 . . 117.9(2) ?
    C30 C31 H31 . . 119.6 ?
    C32 C31 C30 . . 120.8(2) ?
    C32 C31 H31 . . 119.6 ?
    N1 C1 S1 . . 179.3(2) ?
    C30 C35 H35 . . 119.1 ?
    C34 C35 C30 . . 121.9(2) ?
    C34 C35 H35 . . 119.1 ?
    C42 C37 P2 . . 118.66(17) ?
    C38 C37 P2 . . 123.10(18) ?
    C38 C37 C42 . . 118.2(2) ?
    C16 C17 H17 . . 119.7 ?
    C18 C17 C16 . . 120.7(2) ?
    C18 C17 H17 . . 119.7 ?
    C28 C27 H27 . . 119.8 ?
    C28 C27 C26 . . 120.3(2) ?
    C26 C27 H27 . . 119.8 ?
    C27 C28 H28 . . 119.8 ?
    C27 C28 C23 . . 120.4(2) ?
    C23 C28 H28 . . 119.8 ?
    C9 C14 H14 . . 119.6 ?
    C13 C14 C9 . . 120.9(2) ?
    C13 C14 H14 . . 119.6 ?
    C7 C6 H6 . . 120.3 ?
    C5 C6 H6 . . 120.3 ?
    C5 C6 C7 . . 119.3(2) ?
    C2 C7 H7 . . 119.2 ?
    C6 C7 C2 . . 121.5(2) ?
    C6 C7 H7 . . 119.2 ?
    C28 C23 P2 . . 124.36(17) ?
    C24 C23 P2 . . 116.67(17) ?
    C24 C23 C28 . . 118.0(2) ?
    C2 C3 H3 . . 119.8 ?
    C4 C3 C2 . . 120.4(2) ?
    C4 C3 H3 . . 119.8 ?
    O1 C5 C6 . . 123.8(2) ?
    O1 C5 C4 . . 116.4(2) ?
    C6 C5 C4 . . 119.8(2) ?
    O3 C19 C20 . . 124.3(2) ?
    O3 C19 C18 . . 115.7(2) ?
    C20 C19 C18 . . 120.0(2) ?
    O2 C12 C11 . . 125.3(2) ?
    O2 C12 C13 . . 115.2(2) ?
    C13 C12 C11 . . 119.6(2) ?
    C37 C42 H42 . . 119.6 ?
    C41 C42 C37 . . 120.8(2) ?
    C41 C42 H42 . . 119.6 ?
    O6 C40 C41 . . 115.5(2) ?
    O6 C40 C39 . . 124.4(2) ?
    C41 C40 C39 . . 120.1(2) ?
    C31 C32 H32 . . 120.0 ?
    C31 C32 C33 . . 120.0(2) ?
    C33 C32 H32 . . 120.0 ?
    C23 C24 H24 . . 119.0 ?
    C25 C24 C23 . . 121.9(2) ?
    C25 C24 H24 . . 119.0 ?
    C10 C11 H11 . . 120.3 ?
    C12 C11 C10 . . 119.4(2) ?
    C12 C11 H11 . . 120.3 ?
    O4 C26 C27 . . 116.3(2) ?
    O4 C26 C25 . . 123.8(2) ?
    C25 C26 C27 . . 119.9(2) ?
    C42 C41 H41 . . 119.9 ?
    C40 C41 C42 . . 120.2(2) ?
    C40 C41 H41 . . 119.9 ?
    C14 C13 C12 . . 120.7(2) ?
    C14 C13 H13 . . 119.7 ?
    C12 C13 H13 . . 119.7 ?
    C3 C4 C5 . . 120.4(2) ?
    C3 C4 H4 . . 119.8 ?
    C5 C4 H4 . . 119.8 ?
    C24 C25 C26 . . 119.4(2) ?
    C24 C25 H25 . . 120.3 ?
    C26 C25 H25 . . 120.3 ?
    C17 C18 C19 . . 120.3(2) ?
    C17 C18 H18 . . 119.8 ?
    C19 C18 H18 . . 119.8 ?
    C35 C34 H34 . . 120.3 ?
    C33 C34 C35 . . 119.4(2) ?
    C33 C34 H34 . . 120.3 ?
    C40 C39 H39 . . 120.3 ?
    C40 C39 C38 . . 119.5(2) ?
    C38 C39 H39 . . 120.3 ?
    O1 C8 H8A . . 109.5 ?
    O1 C8 H8B . . 109.5 ?
    O1 C8 H8C . . 109.5 ?
    H8A C8 H8B . . 109.5 ?
    H8A C8 H8C . . 109.5 ?
    H8B C8 H8C . . 109.5 ?
    O5 C33 C32 . . 116.1(2) ?
    O5 C33 C34 . . 123.8(2) ?
    C34 C33 C32 . . 120.0(2) ?
    C37 C38 C39 . . 121.2(2) ?
    C37 C38 H38 . . 119.4 ?
    C39 C38 H38 . . 119.4 ?
    O3 C22 H22A . . 109.5 ?
    O3 C22 H22B . . 109.5 ?
    O3 C22 H22C . . 109.5 ?
    H22A C22 H22B . . 109.5 ?
    H22A C22 H22C . . 109.5 ?
    H22B C22 H22C . . 109.5 ?
    O5 C36 H36A . . 109.5 ?
    O5 C36 H36B . . 109.5 ?
    O5 C36 H36C . . 109.5 ?
    H36A C36 H36B . . 109.5 ?
    H36A C36 H36C . . 109.5 ?
    H36B C36 H36C . . 109.5 ?
    O6 C43 H43A . . 109.5 ?
    O6 C43 H43B . . 109.5 ?
    O6 C43 H43C . . 109.5 ?
    H43A C43 H43B . . 109.5 ?
    H43A C43 H43C . . 109.5 ?
    H43B C43 H43C . . 109.5 ?
    O2 C15 H15A . . 109.5 ?
    O2 C15 H15B . . 109.5 ?
    O2 C15 H15C . . 109.5 ?
    H15A C15 H15B . . 109.5 ?
    H15A C15 H15C . . 109.5 ?
    H15B C15 H15C . . 109.5 ?
    O4 C29 H29A . . 109.5 ?
    O4 C29 H29B . . 109.5 ?
    O4 C29 H29C . . 109.5 ?
    H29A C29 H29B . . 109.5 ?
    H29A C29 H29C . . 109.5 ?
    H29B C29 H29C . . 109.5 ?
loop_
    _geom_torsion_atom_site_label_1
    _geom_torsion_atom_site_label_2
    _geom_torsion_atom_site_label_3
    _geom_torsion_atom_site_label_4
    _geom_torsion_site_symmetry_1
    _geom_torsion_site_symmetry_2
    _geom_torsion_site_symmetry_3
    _geom_torsion_site_symmetry_4
    _geom_torsion
    _geom_torsion_publ_flag
    Ag1 P1 C9 C10 . . . . -28.5(2) ?
    Ag1 P1 C9 C14 . . . . 149.20(16) ?
    Ag1 P1 C16 C21 . . . . -13.67(19) ?
    Ag1 P1 C16 C17 . . . . 162.10(17) ?
    Ag1 P1 C2 C7 . . . . -50.10(17) ?
    Ag1 P1 C2 C3 . . . . 131.66(18) ?
    Ag1 P2 C30 C31 . . . . -153.94(16) ?
    Ag1 P2 C30 C35 . . . . 33.7(2) ?
    Ag1 P2 C37 C42 . . . . -10.2(2) ?
    Ag1 P2 C37 C38 . . . . 170.20(18) ?
    Ag1 P2 C23 C28 . . . . 97.42(19) ?
    Ag1 P2 C23 C24 . . . . -71.23(18) ?
    P1 C9 C10 C11 . . . . 177.81(18) ?
    P1 C9 C14 C13 . . . . -177.14(18) ?
    P1 C16 C21 C20 . . . . 175.26(17) ?
    P1 C16 C17 C18 . . . . -175.03(19) ?
    P1 C2 C7 C6 . . . . -176.52(17) ?
    P1 C2 C3 C4 . . . . 177.41(18) ?
    P2 C30 C31 C32 . . . . -171.27(18) ?
    P2 C30 C35 C34 . . . . 170.95(18) ?
    P2 C37 C42 C41 . . . . -178.45(19) ?
    P2 C37 C38 C39 . . . . 178.1(2) ?
    P2 C23 C24 C25 . . . . 169.5(2) ?
    O2 C12 C11 C10 . . . . -178.6(2) ?
    O2 C12 C13 C14 . . . . 179.3(2) ?
    O1 C5 C4 C3 . . . . -179.5(2) ?
    O6 C40 C41 C42 . . . . 179.5(2) ?
    O6 C40 C39 C38 . . . . -179.8(2) ?
    O3 C19 C18 C17 . . . . 179.5(2) ?
    O4 C26 C25 C24 . . . . -179.0(2) ?
    C9 P1 C16 C21 . . . . -146.98(17) ?
    C9 P1 C16 C17 . . . . 28.8(2) ?
    C9 P1 C2 C7 . . . . 79.59(17) ?
    C9 P1 C2 C3 . . . . -98.6(2) ?
    C9 C10 C11 C12 . . . . -0.8(4) ?
    C9 C14 C13 C12 . . . . -0.4(4) ?
    C16 P1 C9 C10 . . . . 98.89(19) ?
    C16 P1 C9 C14 . . . . -83.42(19) ?
    C16 P1 C2 C7 . . . . -171.19(16) ?
    C16 P1 C2 C3 . . . . 10.6(2) ?
    C16 C21 C20 C19 . . . . 0.0(3) ?
    C16 C17 C18 C19 . . . . 0.0(4) ?
    C21 C16 C17 C18 . . . . 0.7(3) ?
    C21 C20 C19 O3 . . . . -179.6(2) ?
    C21 C20 C19 C18 . . . . 0.7(3) ?
    C2 P1 C9 C10 . . . . -149.92(18) ?
    C2 P1 C9 C14 . . . . 27.8(2) ?
    C2 P1 C16 C21 . . . . 105.92(18) ?
    C2 P1 C16 C17 . . . . -78.3(2) ?
    C2 C3 C4 C5 . . . . -0.9(4) ?
    C10 C9 C14 C13 . . . . 0.6(3) ?
    C20 C19 C18 C17 . . . . -0.8(4) ?
    C30 P2 C37 C42 . . . . 124.33(19) ?
    C30 P2 C37 C38 . . . . -55.2(2) ?
    C30 P2 C23 C28 . . . . -33.6(2) ?
    C30 P2 C23 C24 . . . . 157.73(18) ?
    C30 C31 C32 C33 . . . . 1.2(4) ?
    C30 C35 C34 C33 . . . . 0.5(4) ?
    C31 C30 C35 C34 . . . . -1.9(3) ?
    C31 C32 C33 O5 . . . . 179.0(2) ?
    C31 C32 C33 C34 . . . . -2.6(4) ?
    C35 C30 C31 C32 . . . . 1.0(3) ?
    C35 C34 C33 O5 . . . . -179.9(2) ?
    C35 C34 C33 C32 . . . . 1.7(4) ?
    C37 P2 C30 C31 . . . . 75.7(2) ?
    C37 P2 C30 C35 . . . . -96.58(19) ?
    C37 P2 C23 C28 . . . . -142.57(19) ?
    C37 P2 C23 C24 . . . . 48.8(2) ?
    C37 C42 C41 C40 . . . . -0.1(4) ?
    C17 C16 C21 C20 . . . . -0.8(3) ?
    C27 C28 C23 P2 . . . . -168.70(18) ?
    C27 C28 C23 C24 . . . . -0.2(3) ?
    C27 C26 C25 C24 . . . . 0.6(4) ?
    C28 C27 C26 O4 . . . . 178.9(2) ?
    C28 C27 C26 C25 . . . . -0.7(4) ?
    C28 C23 C24 C25 . . . . 0.1(4) ?
    C14 C9 C10 C11 . . . . 0.0(3) ?
    C6 C5 C4 C3 . . . . 1.6(3) ?
    C7 C2 C3 C4 . . . . -0.8(3) ?
    C7 C6 C5 O1 . . . . -179.4(2) ?
    C7 C6 C5 C4 . . . . -0.5(3) ?
    C23 P2 C30 C31 . . . . -33.2(2) ?
    C23 P2 C30 C35 . . . . 154.46(17) ?
    C23 P2 C37 C42 . . . . -123.00(19) ?
    C23 P2 C37 C38 . . . . 57.4(2) ?
    C23 C24 C25 C26 . . . . -0.3(4) ?
    C3 C2 C7 C6 . . . . 1.9(3) ?
    C5 C6 C7 C2 . . . . -1.2(3) ?
    C42 C37 C38 C39 . . . . -1.5(4) ?
    C40 C39 C38 C37 . . . . 0.8(4) ?
    C11 C12 C13 C14 . . . . -0.4(4) ?
    C26 C27 C28 C23 . . . . 0.5(4) ?
    C41 C40 C39 C38 . . . . 0.3(4) ?
    C13 C12 C11 C10 . . . . 1.0(3) ?
    C39 C40 C41 C42 . . . . -0.7(4) ?
    C8 O1 C5 C6 . . . . -4.8(3) ?
    C8 O1 C5 C4 . . . . 176.3(2) ?
    C38 C37 C42 C41 . . . . 1.1(4) ?
    C22 O3 C19 C20 . . . . -8.1(3) ?
    C22 O3 C19 C18 . . . . 171.6(2) ?
    C36 O5 C33 C32 . . . . -145.4(2) ?
    C36 O5 C33 C34 . . . . 36.2(3) ?
    C43 O6 C40 C41 . . . . -168.2(2) ?
    C43 O6 C40 C39 . . . . 11.9(4) ?
    C15 O2 C12 C11 . . . . -6.4(3) ?
    C15 O2 C12 C13 . . . . 174.0(2) ?
    C29 O4 C26 C27 . . . . -177.3(3) ?
    C29 O4 C26 C25 . . . . 2.4(4) ?
loop_
    _geom_hbond_atom_site_label_D
    _geom_hbond_atom_site_label_H
    _geom_hbond_atom_site_label_A
    _geom_hbond_site_symmetry_A
    _geom_hbond_distance_DH
    _geom_hbond_distance_HA
    _geom_hbond_distance_DA
    _geom_hbond_angle_DHA
    C20 H20 S1 1_565 0.95 2.85 3.765(2) 162
    C31 H31 O5 2_545 0.95 2.55 3.436(3) 155
    C7 H7 N1 . 0.95 2.62 3.457(3) 148
    C18 H18 O4 3_666 0.95 2.58 3.313(3) 134
    C34 H34 S1 1_565 0.95 3.02 3.874(3) 150
    C8 H8C O4 1_655 0.98 2.56 3.505(3) 163
    C36 H36A O1 2_655 0.98 2.64 3.588(3) 164
_shelx_space_group_comment     ?
_shelx_estimated_absorpt_T_min     ?
_shelx_estimated_absorpt_T_max     ?
_shelx_hkl_file
;
   0   0  -4 14326.1 464.167   2
   0   0   4 14084.5 463.971   2
   0   0  -4 13664.8 454.863   7
   0   0  -5 21.8219 23.4531   2
   0   0   5 2.03212 22.2683   2
   0   0  -5-5.31378 15.9795   7
   0   0  -6 187027. 5939.85   2
   0   0   6 189750. 5940.67   2
   0   0  -6 187952. 5925.84   7
   0   0  -7 13.8438 28.6792   2
   0   0   7 2.85670 27.9139   2
   0   0  -7 7.45294 20.9965   7
   0   0  -8 5918.94 235.676   2
   0   0   8 6027.93 237.650   2
   0   0  -8 6032.39 221.812   7
   0   0   9 9.85447 23.7315   1
   0   0  -9 21.2647 31.2568   2
   0   0   9 26.0427 32.8110   2
   0   0  -9 19.2405 21.3489   7
   0   0  10 30027.4 999.690   2
   0   0  10 29945.8 992.306   1
   0   0 -10 30502.4 996.742   2
   0   0 -10 28880.2 975.372   7
   0   0  11-18.2981 36.3069   2
   0   0  11 16.0173 30.5148   1
   0   0 -11 4.30913 36.7756   2
   0   0 -11-2.96864 27.7847   7
   0   0  12 1612.54 113.875   2
   0   0 -12 1539.47 108.453   2
   0   0  12 1764.04 108.022   1
   0   0 -12 1692.82 96.3367   7
   0   0  13 16.3102 44.4782   2
   0   0  13-14.1684 34.1109   1
   0   0 -13 5.08557 37.4176   2
   0   0 -13 10.6428 32.0650   7
   0   0 -14 17147.1 624.056   2
   0   0  14 17168.5 618.239   1
   0   0  14 17052.7 630.014   2
   0   0 -14 17300.5 600.028   7
   0   0 -15 4.14168 33.3854   7
   0   0 -15 46.6478 39.2386   2
   0   0  15-38.0831 41.1091   1
   0   0  15 63.2945 46.5724   2
   0   0 -15 23.9007 16.5144   4
   0   0 -16 5127.92 225.336   7
   0   0 -16 5070.53 183.658   4
   0   0  16 5229.02 254.352   2
   0   0 -16 5103.41 247.189   2
   0   0  16 5412.18 243.994   1
   0   0 -17 100.082 44.6142   7
   0   0  17 18.4356 44.3931   1
   0   0 -17 15.3186 18.7580   4
   0   0 -17 32.9443 41.8653   2
   0   0  17 36.1255 44.7730   2
   0   0 -18 15553.4 543.393   7
   0   0 -18 14876.9 601.166   3
   0   0 -18 14231.4 485.527   4
   0   0 -18 15404.9 567.477   2
   0   0  18 14791.8 576.111   2
   0   0  18 14620.5 556.560   1
   0   0 -19 123.737 54.0664   7
   0   0  19 82.3718 58.3353   1
   0   0 -19 50.6706 72.6211   3
   0   0 -19 104.450 28.3271   4
   0   0 -19 220.066 61.4643   2
   0   0  19 130.713 65.4785   2
   0   0 -20 29589.2 959.780   7
   0   0  20 27570.5 1001.69   5
   0   0 -20 29233.5 1035.32   3
   0   0 -20 26294.0 891.886   4
   0   0  20 28320.6 1002.20   2
   0   0 -20 28818.3 987.582   2
   0   0  20 27911.5 977.341   1
   0   0 -21 42.1035 60.8857   7
   0   0  21 104.688 68.7656   5
   0   0  21 98.4189 63.7617   1
   0   0 -21 44.7136 81.5184   3
   0   0 -21 10.7968 30.9317   4
   0   0  21 191.588 71.8679   2
   0   0 -21 169.299 74.1973   2
   0   0 -22 8442.24 336.848   7
   0   0  22 7313.47 366.848   5
   0   0 -22 8452.72 402.868   3
   0   0 -22 6975.31 264.671   4
   0   0 -22 8523.04 364.061   2
   0   0  22 8099.42 375.971   2
   0   0  22 8098.47 353.641   1
   0   0 -23-19.9873 61.2996   7
   0   0  23-10.4690 66.5071   5
   0   0  23 57.9382 60.3447   1
   0   0 -23 24.3119 79.9984   3
   0   0 -23 10.6273 26.7143   4
   0   0  23 141.433 80.1824   2
   0   0 -23 26.3998 73.0460   2
   0   0 -24 4339.23 214.142   7
   0   0  24 3594.13 242.255   5
   0   0 -24 3627.10 256.916   3
   0   0  24 4024.88 225.487   1
   0   0 -24 3281.07 134.923   4
   0   0  24 3527.16 236.348   2
   0   0 -24 3590.90 228.329   2
   0   0 -25-21.7711 63.9943   7
   0   0 -25-13.0604 82.9681   3
   0   0  25 26.8597 65.2748   1
   0   0 -25 16.7730 27.2349   4
   0   0  25 111.133 80.2683   2
   0   0 -26 1141.45 119.660   7
   0   0 -26 1026.65 149.576   3
   0   0  26 1132.72 129.176   1
   0   0 -26 828.886 48.5908   4
   0   0  26 1315.84 148.461   2
   0   0 -27-7.82036 68.1340   7
   0   0 -27 95.2472 14.6690   4
   0   0 -27-97.5608 102.580   3
   0   0  27 109.764 88.9541   2
   0   0 -28 1020.26 161.275   3
   0   0  28 1057.02 155.427   2
   0   0 -28 986.172 119.949   7
   0   0 -29 133.007 112.631   3
   0   0  29-13.3549 113.987   2
   0   0 -29 66.7483 74.9748   7
   0   0 -30 3965.82 299.129   3
   0   0  30 3398.18 275.573   2
   0   0 -31 15.5872 111.514   3
   0  -1   2 73.2247 9.81361   4
   0  -1  -2 56.8864 12.6855   1
   0  -1   3 33640.5 1053.20   7
   0   1  -3 33579.3 1053.66   7
   0  -1   3 31545.6 1042.50   4
   0  -1   3 32772.8 1050.09   2
   0  -1  -3 33080.6 1049.67   2
   0   1   3 32959.0 1055.47   1
   0  -1  -3 33499.1 1055.29   1
   0  -1   3 32989.9 1050.15   3
   0  -1   4 14544.7 487.153   7
   0   1  -4 15390.9 489.584   7
   0  -1  -4 14921.9 492.633   1
   0   1   4 14931.1 492.408   1
   0  -1  -4 14771.5 487.619   2
   0  -1   4 14509.1 488.080   2
   0  -1   4 14448.5 474.401   4
   0   1  -5 51691.4 1624.01   7
   0   1   5 52172.4 1629.96   1
   0  -1   5 51326.4 1625.94   2
   0  -1  -5 50768.6 1624.90   2
   0  -1   5 49788.8 1604.59   4
   0   1  -6 5685.78 210.491   7
   0  -1   6 5845.25 216.175   2
   0  -1  -6 5566.26 213.708   2
   0   1   6 5562.96 217.349   1
   0   1  -6 5600.06 193.334   4
   0   1  -7 96362.8 3059.04   7
   0  -1  -7 95979.7 3064.36   2
   0   1   7 96553.5 3067.80   1
   0  -1   7 95790.4 3065.90   2
   0   1  -7 96490.1 3036.80   4
   0  -1  -8 7204.01 265.748   7
   0   1  -8 7657.18 277.213   7
   0   1   8 7577.73 285.925   1
   0  -1  -8 7436.55 282.949   2
   0  -1   8 7743.30 286.650   2
   0   1  -8 7439.37 253.273   4
   0  -1  -9 29590.1 985.342   7
   0   1  -9 30712.2 996.861   7
   0   1  -9 30206.3 969.594   4
   0  -1   9 30174.7 1009.09   2
   0  -1  -9 30566.0 1007.71   2
   0   1   9 30769.9 1009.38   1
   0  -1 -10 705.665 53.6267   7
   0   1 -10 606.605 56.0650   7
   0  -1  10 694.829 57.1192   7
   0   1 -10 796.352 76.3277   3
   0   1 -10 679.192 40.4028   4
   0  -1 -10 690.224 65.4449   2
   0  -1  10 510.747 59.5294   2
   0   1  10 698.978 64.6267   1
   0  -1  11 354.790 44.2071   7
   0  -1 -11 336.440 41.5111   7
   0   1 -11 392.726 48.3877   7
   0   1 -11 299.828 55.9787   3
   0   1  11 354.429 51.8080   1
   0   1 -11 330.444 29.3481   4
   0  -1  11 412.558 56.9000   2
   0  -1 -11 275.679 51.3306   2
   0  -1 -12 904.653 65.4563   7
   0  -1  12 1007.16 73.2123   7
   0   1 -12 930.256 73.6105   7
   0   1 -12 878.818 50.2703   4
   0  -1  12 876.536 82.6549   2
   0   1  12 939.374 81.2069   1
   0  -1 -12 888.440 81.1913   2
   0   1 -12 846.567 86.0594   3
   0  -1 -13 872.414 67.0471   7
   0   1 -13 975.534 79.2022   7
   0  -1  13 902.586 72.6594   7
   0   1 -13 909.084 95.3467   3
   0   1 -13 1002.73 54.2017   4
   0  -1  13 1048.23 79.8400   1
   0   1  13 949.462 82.5269   1
   0  -1 -13 787.791 78.9070   2
   0  -1  13 899.516 86.7817   2
   0  -1  14 375.348 51.6988   7
   0  -1 -14 273.661 45.2018   7
   0   1 -14 315.174 53.2230   7
   0   1 -14 360.294 70.5956   3
   0   1  14 320.018 57.9046   1
   0   1 -14 346.426 33.6483   4
   0  -1 -14 376.233 64.0051   2
   0  -1  14 324.280 62.5680   2
   0  -1  14 471.463 60.1052   1
   0  -1 -15 5840.54 228.097   7
   0  -1  15 5442.55 234.566   7
   0   1 -15 5341.13 237.944   7
   0   1 -15 4759.32 259.838   3
   0   1 -15 5180.73 197.921   4
   0  -1  15 5631.28 241.942   1
   0   1  15 5468.10 251.971   1
   0  -1  15 5516.57 258.374   2
   0  -1 -15 5531.54 252.212   2
   0  -1 -16 230.659 45.3715   7
   0   1 -16 164.802 45.9815   7
   0  -1  16 189.124 48.3978   7
   0   1 -16 143.440 56.7048   3
   0   1  16 168.935 52.2015   1
   0   1 -16 135.533 28.2000   4
   0  -1 -16 149.122 50.3556   2
   0  -1  16 203.586 49.8560   1
   0  -1  16 183.023 57.3066   2
   0  -1 -17 2047.03 116.353   7
   0   1 -17 1983.55 126.218   7
   0   1 -17 1934.53 152.584   3
   0   1 -17 1707.11 86.9117   4
   0  -1  17 2033.78 128.690   1
   0  -1 -17 2060.84 139.943   2
   0  -1  17 1896.16 142.068   2
   0   1  17 2091.85 138.709   1
   0   1 -18-16.8599 45.9772   7
   0  -1 -18 4.63139 39.5260   7
   0  -1  18-12.1122 40.3045   1
   0   1  18 27.9852 46.0414   1
   0   1 -18-17.9752 59.8141   3
   0   1 -18-4.17680 25.8781   4
   0  -1  18 61.4961 50.5870   2
   0  -1 -18 13.9352 51.7287   2
   0   1 -19 124.433 50.6298   7
   0  -1 -19 78.8928 47.7441   7
   0  -1  19 137.716 61.6270   5
   0   1  19 88.1134 56.0101   1
   0  -1  19 83.1641 52.3947   1
   0   1 -19 94.9161 70.5109   3
   0   1 -19 40.6297 28.5707   4
   0  -1  19 48.9775 54.9820   2
   0  -1 -19 139.284 60.0241   2
   0   1 -20 1141.77 106.529   7
   0  -1 -20 828.039 89.5849   7
   0  -1  20 1067.22 118.032   5
   0   1 -20 847.824 118.778   3
   0   1 -20 996.600 62.7844   4
   0   1  20 932.861 107.949   1
   0  -1 -20 1069.25 114.286   2
   0  -1  20 834.431 95.8060   1
   0  -1  20 821.407 112.198   2
   0  -1 -21 11614.3 424.756   7
   0   1 -21 11019.2 434.689   7
   0  -1  21 10800.7 470.799   5
   0   1  21 11330.2 456.488   1
   0  -1 -21 10967.2 501.552   3
   0   1 -21 11452.1 491.298   3
   0  -1 -21 10064.5 358.760   4
   0   1 -21 10495.0 369.555   4
   0  -1  21 10928.2 470.642   2
   0  -1  21 10912.1 440.690   1
   0  -1 -21 11922.5 462.756   2
   0   1 -22 315.273 79.3560   7
   0  -1 -22 175.745 63.8379   7
   0  -1  22 379.118 86.0430   5
   0   1  22 235.715 82.5942   1
   0  -1  22 282.980 73.5172   1
   0  -1 -22 160.015 97.2132   3
   0   1 -22 240.389 97.8489   3
   0   1 -22 205.235 37.6351   4
   0  -1 -22 194.453 31.8312   4
   0  -1 -22 514.751 88.9132   2
   0  -1  22 384.200 89.1944   2
   0   1 -23 10370.5 395.333   7
   0  -1 -23 10134.2 379.029   7
   0  -1  23 8543.36 418.020   5
   0   1  23 9973.10 414.041   1
   0  -1 -23 10023.3 463.860   3
   0   1 -23 9855.96 445.044   3
   0   1 -23 8470.85 311.936   4
   0  -1 -23 8163.52 303.212   4
   0  -1  23 9619.31 396.156   1
   0  -1 -23 9879.13 411.734   2
   0  -1  23 9331.67 424.139   2
   0   1 -24 2400.97 161.618   7
   0  -1 -24 2144.25 145.277   7
   0  -1  24 1747.92 168.682   5
   0   1 -24 2287.63 198.060   3
   0  -1 -24 2294.17 203.836   3
   0  -1  24 1834.14 151.440   1
   0   1  24 2173.71 171.980   1
   0  -1 -24 1705.74 82.0560   4
   0   1 -24 1838.99 89.2026   4
   0  -1  24 2323.09 187.980   2
   0  -1 -24 1995.99 167.254   2
   0   1 -25 15139.6 505.484   7
   0  -1 -25 15075.0 489.937   7
   0   1 -25 14247.8 565.686   3
   0  -1 -25 14050.7 582.971   3
   0  -1  25 13396.0 504.196   1
   0   1  25 14249.4 524.377   1
   0  -1  25 13143.4 536.318   2
   0  -1 -26 113.244 69.1738   7
   0   1 -26 72.0902 74.5628   7
   0  -1 -26 128.444 104.056   3
   0   1 -26 12.7329 85.6903   3
   0  -1  26 52.5829 68.4784   1
   0  -1 -26 32.5176 22.9315   4
   0   1 -26 61.7830 29.4326   4
   0  -1  26 46.5229 89.3925   2
   0  -1 -27 4048.69 227.577   7
   0   1 -27 4595.80 244.550   7
   0  -1 -27 4367.23 299.717   3
   0   1 -27 4029.76 282.074   3
   0  -1  27 4032.08 273.550   2
   0  -1  27 3589.80 235.606   1
   0   1 -28 135.977 97.4115   3
   0  -1 -28 75.6304 104.092   3
   0  -1  28 140.535 91.5407   2
   0  -1 -28 244.876 79.4237   7
   0   1 -29 2713.54 241.450   3
   0  -1  29 2878.20 245.787   2
   0  -1 -29 2734.73 248.781   3
   0  -1 -29 2846.20 194.727   7
   0   1 -30 57.7450 99.2270   3
   0  -1 -30 95.6515 119.408   3
   0  -1  30-168.982 126.509   2
   0  -1 -30 32.5203 75.2331   7
   0  -1 -31 261.449 121.566   3
   0   1 -31 236.635 123.010   3
   0   1 -32 15.1287 112.319   3
   0  -2   0 126166. 3881.74   1
   0  -2   0 118363. 3887.31   4
   0  -2   0 124422. 3890.38   6
   0  -2   1 1904.08 73.3650   1
   0  -2  -1 1754.94 77.1081   1
   0  -2   1 1725.62 81.1716   6
   0   2  -1 1833.88 79.9272   4
   0  -2   1 1941.68 69.1220   3
   0  -2   1 1734.04 78.3886   4
   0  -2  -1 1842.05 82.2129   6
   0  -2   2 34003.6 1084.04   3
   0  -2  -2 34113.1 1099.01   1
   0  -2   2 34020.0 1096.17   4
   0  -2  -2 34755.3 1100.44   6
   0  -2   2 34219.9 1085.77   2
   0  -2  -2 34259.7 1084.50   2
   0  -2   3 11006.8 359.399   3
   0  -2   3 10620.5 365.554   4
   0  -2  -3 11025.9 374.067   1
   0  -2   3 10900.9 362.375   2
   0  -2  -3 10978.8 361.225   2
   0  -2   4 2316.70 94.7307   3
   0  -2   4 2250.00 105.216   7
   0  -2   4 2277.21 94.6723   4
   0  -2  -4 2352.79 96.8510   2
   0  -2   4 2293.45 97.5857   2
   0  -2  -4 2298.15 105.596   1
   0  -2  -5 11265.5 385.814   1
   0  -2   5 10808.8 375.269   2
   0  -2  -5 11134.6 374.579   2
   0  -2   5 10925.2 373.434   3
   0  -2   5 10665.6 366.594   4
   0   2  -5 10855.3 370.763   3
   0  -2   5 10993.2 383.106   7
   0   2  -6 2528.58 111.683   3
   0  -2   6 2487.97 101.338   4
   0   2  -6 2400.38 104.339   4
   0  -2  -6 2766.18 123.918   1
   0  -2  -6 2501.49 113.722   2
   0   2   6 2517.39 122.191   1
   0  -2   6 2556.05 115.544   2
   0   2   7 61.7874 26.0221   1
   0   2  -7 76.8986 26.0781   3
   0   2  -7 73.9431 28.5889   7
   0  -2   7 59.9405 16.4183   4
   0   2  -7 77.9121 18.9722   4
   0  -2  -7 76.7068 26.7140   2
   0  -2   7 49.3659 26.9550   2
   0   2  -8 30907.9 1006.42   3
   0   2  -8 31196.5 1008.13   7
   0   2  -8 31003.3 983.781   4
   0  -2   8 29715.1 975.885   4
   0   2   8 29990.1 1013.46   1
   0  -2  -8 30459.3 1004.32   2
   0  -2   8 29918.6 1006.80   2
   0   2  -9 1095.65 79.9600   3
   0   2  -9 1113.06 78.1920   7
   0  -2   9 1143.42 56.5626   4
   0   2  -9 1218.12 63.7519   4
   0  -2   9 1115.82 79.9588   2
   0   2   9 1055.54 80.7840   1
   0  -2  -9 1152.43 79.9748   2
   0   2 -10 17732.6 616.361   3
   0   2 -10 18130.4 611.506   7
   0   2 -10 17047.4 580.220   4
   0   2  10 17160.4 618.094   1
   0  -2  10 17525.6 615.520   2
   0  -2 -10 17730.1 611.118   2
   0   2 -11 4737.17 215.644   3
   0   2 -11 4765.14 208.958   7
   0   2 -11 4773.32 180.961   4
   0   2  11 4347.30 212.790   1
   0  -2  11 4742.20 214.095   2
   0  -2 -11 4919.69 212.685   2
   0   2 -12 7217.69 298.452   3
   0  -2 -12 6880.55 265.646   7
   0   2 -12 7247.08 287.841   7
   0  -2  12 7092.71 281.473   7
   0   2 -12 6941.15 254.629   4
   0   2  12 6766.36 294.446   1
   0  -2  12 7138.66 295.885   2
   0  -2 -12 7115.73 290.535   2
   0   2 -13 1019.00 94.2810   3
   0  -2  13 1153.60 87.0405   7
   0   2 -13 1063.52 85.8467   7
   0  -2 -13 1088.06 72.8716   7
   0   2 -13 1020.80 63.1027   4
   0  -2 -13 1003.40 89.5447   2
   0  -2  13 1033.48 93.3518   2
   0   2  13 1064.49 92.4904   1
   0   2  14 60.0018 42.5421   1
   0   2 -14 43.8303 40.7669   3
   0  -2 -14 109.069 35.9819   7
   0  -2  14 32.3113 34.3076   7
   0   2 -14 34.9389 39.3373   7
   0   2 -14 42.4288 24.8017   4
   0  -2  14 35.3923 44.2121   2
   0  -2 -14 65.4546 45.9462   2
   0   2 -15 2617.95 162.980   3
   0   2 -15 2693.12 151.556   7
   0  -2 -15 2554.25 129.590   7
   0  -2  15 2687.36 146.593   7
   0   2 -15 2528.62 115.670   4
   0  -2  15 2554.14 140.289   1
   0   2  15 2674.55 160.971   1
   0  -2  15 2423.89 157.550   2
   0  -2 -15 2431.27 150.558   2
   0   2 -16 5763.93 267.759   3
   0   2 -16 5194.76 242.190   7
   0  -2  16 5339.72 238.170   7
   0  -2 -16 5160.07 219.825   7
   0   2 -16 5282.40 202.083   4
   0  -2  16 5022.50 256.006   2
   0   2  16 5122.34 253.201   1
   0  -2  16 5165.59 233.616   1
   0  -2 -16 5257.56 251.049   2
   0   2  17-28.4601 48.9056   1
   0  -2 -17 4.12356 33.9832   7
   0  -2  17 5.49012 43.5746   7
   0   2 -17 23.4373 46.1401   7
   0   2 -17-7.73390 49.1305   3
   0   2 -17 10.3269 25.6146   4
   0  -2 -17 39.4892 46.1714   2
   0  -2  17 10.5896 34.8453   1
   0  -2  17 36.2352 48.2312   2
   0   2  18 224.466 64.1420   1
   0  -2  18 155.983 65.9434   5
   0   2  18 66.7465 56.4652   5
   0   2 -18 313.940 68.2739   7
   0  -2  18 209.733 56.9535   7
   0  -2 -18 201.039 48.2723   7
   0   2 -18 172.645 65.0203   3
   0   2 -18 189.870 35.2323   4
   0  -2  18 231.486 72.0669   2
   0  -2  18 163.214 49.6831   1
   0  -2 -18 270.980 64.9476   2
   0   2  19 5309.53 268.946   1
   0   2  19 5444.47 279.436   5
   0  -2  19 5551.49 279.632   5
   0   2 -19 5384.11 254.434   7
   0  -2 -19 5331.91 230.966   7
   0  -2  19 4970.89 244.781   7
   0   2 -19 5457.73 281.393   3
   0   2 -19 5039.91 202.207   4
   0  -2 -19 5291.99 265.784   2
   0  -2  19 4911.46 240.979   1
   0  -2  19 4771.25 267.057   2
   0   2  20 24669.3 876.756   1
   0   2  20 23276.8 883.965   5
   0  -2  20 23425.5 882.870   5
   0  -2  20 24098.0 847.663   7
   0   2 -20 25131.5 856.223   7
   0  -2 -20 24256.3 824.755   7
   0   2 -20 23693.7 885.884   3
   0   2 -20 22675.1 787.852   4
   0  -2  20 24036.9 881.694   2
   0  -2 -20 25165.3 870.035   2
   0  -2  20 23021.9 840.780   1
   0   2 -20 24510.3 868.308   2
   0  -2  21 576.410 86.2030   1
   0   2  21 634.902 106.163   1
   0   2  21 816.991 107.925   5
   0  -2  21 802.419 102.637   5
   0  -2 -21 706.644 81.4167   7
   0   2 -21 719.645 97.1643   7
   0   2 -21 733.987 117.024   3
   0   2 -21 636.433 59.0081   4
   0  -2 -21 806.152 105.020   2
   0  -2  21 676.144 109.823   2
   0   2 -21 772.397 103.601   2
   0   2  21 649.103 120.592   2
   0   2  22 10452.5 453.930   1
   0  -2  22 10307.8 465.435   5
   0   2  22 9626.01 459.034   5
   0   2 -22 10920.8 435.951   7
   0  -2 -22 11216.2 411.861   7
   0   2 -22 10811.0 473.296   3
   0   2 -22 9630.65 365.563   4
   0  -2  22 10316.6 425.913   1
   0   2 -22 11261.0 455.119   2
   0  -2  22 10438.7 462.443   2
   0   2  22 10427.8 464.102   2
   0  -2 -22 10890.9 451.341   2
   0   2  23 753.979 110.482   1
   0  -2  23 714.247 97.7146   1
   0  -2  23 673.219 110.730   5
   0   2  23 976.117 127.865   5
   0   2 -23 756.032 107.036   7
   0  -2 -23 916.080 95.5794   7
   0   2 -23 836.494 124.521   3
   0   2 -23 754.389 62.5786   4
   0  -2  23 686.568 115.978   2
   0   2 -23 876.155 109.622   2
   0   2  23 728.182 114.419   2
   0  -2 -23 870.980 111.769   2
   0   2  24 106.385 74.5107   1
   0  -2  24 205.971 67.4765   1
   0   2  24 224.355 93.2632   5
   0  -2  24 10.9954 93.3528   5
   0  -2 -24 145.179 64.5747   7
   0   2 -24 320.777 98.2959   3
   0  -2 -24 222.850 102.614   3
   0   2 -24 165.365 40.3907   4
   0  -2 -24 178.820 29.6667   4
   0   2  24 180.711 85.8403   2
   0  -2 -24 109.870 84.4032   2
   0  -2  24 297.298 94.3667   2
   0   2 -24 109.401 85.9693   2
   0  -2 -25 139.279 64.9897   7
   0   2 -25 195.509 92.7063   3
   0  -2 -25 130.007 103.355   3
   0   2  25 80.3099 73.2042   1
   0  -2  25 135.219 68.3592   1
   0   2 -25 34.7946 34.2927   4
   0  -2 -25 16.6140 24.7008   4
   0  -2  25 44.4199 90.1943   2
   0   2  25 100.059 84.7373   2
   0  -2  26 1930.77 180.576   2
   0   2  26 2039.74 187.457   2
   0  -2 -26 2362.54 222.834   3
   0   2 -26 2079.74 190.387   3
   0  -2  26 2107.80 157.391   1
   0   2 -26 1506.46 84.7125   4
   0  -2 -26 1591.33 72.3581   4
   0  -2 -26 1891.38 142.457   7
   0  -2  27 377.972 84.7831   1
   0   2 -27 246.909 97.5755   3
   0  -2 -27 307.916 119.589   3
   0  -2 -27 352.346 82.9600   7
   0  -2 -27 276.830 28.6537   4
   0  -2 -27 243.468 25.6353   4
   0  -2  27 231.869 110.620   2
   0   2  27 305.505 112.742   2
   0  -2 -28 1984.73 155.971   7
   0  -2  28 2254.56 204.358   2
   0   2  28 1988.12 196.111   2
   0  -2 -28 1774.32 208.547   3
   0   2 -28 2057.58 202.738   3
   0  -2  29 66.9979 117.459   2
   0   2  29-27.1237 127.691   2
   0  -2 -29 113.765 116.323   3
   0   2 -29 131.545 96.8493   3
   0  -2 -29 216.700 83.9464   7
   0  -2  30 3698.56 283.599   2
   0  -2 -30 3614.36 302.338   3
   0   2  30 3369.42 272.260   2
   0   2 -30 3603.45 271.015   3
   0   2 -31 806.099 149.373   3
   0   2 -32 2706.35 247.620   3
   0  -3   0 15.7353 19.5701   4
   0  -3   0-2.47811 19.8220   6
   0   3   0 5.48053 16.5126   1
   0  -3   0 3.24758 15.8669   1
   0  -3  -1 12104.3 404.039   6
   0   3  -1 11517.6 388.898   1
   0  -3  -1 11637.3 392.338   1
   0   3   1 11202.5 393.758   1
   0  -3   1 11813.8 386.461   1
   0  -3  -1 11091.1 396.707   4
   0  -3   1 11442.2 397.301   4
   0  -3   1 11672.6 401.614   6
   0  -3   2 7698.03 249.609   3
   0   3   2 7287.97 247.776   5
   0  -3  -2 7471.88 272.171   6
   0  -3   2 7501.39 249.412   5
   0  -3   2 7401.74 246.099   2
   0   3   2 7620.30 245.750   2
   0  -3   2 7247.80 267.317   4
   0   3  -2 6840.25 266.212   4
   0  -3  -2 7607.21 267.489   1
   0  -3   2 7483.08 256.021   1
   0   3  -2 7273.39 244.548   2
   0  -3   3 10991.6 359.854   3
   0  -3  -3 10786.7 359.096   2
   0  -3   3 11130.6 362.177   2
   0   3  -3 11016.8 360.350   2
   0  -3  -3 10836.5 380.391   1
   0   3   3 11159.9 361.541   2
   0   3  -3 10634.9 356.271   3
   0  -3   3 10458.5 375.496   4
   0  -3   4 16567.1 547.858   3
   0   3  -4 16144.1 543.613   3
   0  -3   4 16469.9 559.601   4
   0   3   4 17341.9 551.908   2
   0  -3  -4 17250.5 570.549   1
   0  -3   4 16981.6 552.209   2
   0   3  -4 16612.1 549.899   2
   0  -3  -4 16950.8 549.424   2
   0  -3   5 21352.6 724.312   2
   0   3  -5 21751.1 723.407   2
   0  -3  -5 22306.3 742.346   1
   0  -3  -5 22008.6 722.334   2
   0   3   5 22410.3 725.012   2
   0  -3   5 22179.3 720.213   3
   0  -3   5 21984.9 741.715   7
   0  -3   5 21940.1 726.962   4
   0   3  -5 22447.5 716.296   3
   0  -3  -6 43.9758 22.7827   2
   0  -3   6 40.0667 24.3897   2
   0   3  -6 21.1801 20.8078   2
   0   3   6 61.6102 23.7536   2
   0  -3  -6 62.6129 25.8700   1
   0  -3   6 48.6447 21.7696   3
   0   3  -6 65.6715 22.7429   4
   0  -3   6 66.6488 20.9653   4
   0   3  -6 32.7613 18.9883   3
   0  -3   6 61.9124 30.3684   7
   0  -3  -7 12431.0 451.097   1
   0   3   7 12674.9 437.398   2
   0  -3   7 12014.6 436.527   2
   0   3  -7 12511.8 436.056   2
   0  -3  -7 12440.3 434.817   2
   0   3  -7 12764.5 433.293   4
   0  -3   7 12165.0 426.225   4
   0   3  -7 12777.8 429.502   3
   0  -3   7 12592.3 448.864   7
   0   3  -8 2897.69 129.235   4
   0  -3   8 2908.25 122.864   4
   0  -3   8 2879.36 138.484   2
   0   3   8 2917.65 137.883   2
   0  -3  -8 2827.30 134.971   2
   0   3  -8 2803.84 135.495   2
   0   3  -8 2972.03 131.717   3
   0   3  -9 9208.42 333.430   4
   0  -3   9 9232.98 325.023   4
   0   3   9 9285.31 349.286   2
   0  -3  -9 9425.80 346.220   2
   0  -3   9 9247.16 349.560   2
   0   3  -9 9264.65 346.858   2
   0   3  -9 9437.34 343.029   3
   0  -3  10 645.778 46.6825   4
   0   3 -10 624.381 52.3495   4
   0   3  10 691.598 65.7431   2
   0  -3  10 541.617 61.1692   2
   0   3 -10 630.981 62.3137   2
   0  -3 -10 570.449 59.4369   2
   0   3 -10 611.432 60.0596   3
   0   3  11 3619.79 185.489   1
   0   3 -11 3583.55 156.264   4
   0  -3  11 3775.44 145.933   4
   0  -3 -11 3575.85 173.290   2
   0   3 -11 3935.59 178.769   2
   0   3  11 3525.21 177.364   2
   0  -3  11 3324.66 174.352   2
   0   3 -11 3722.60 174.173   3
   0   3  12 1372.34 106.170   1
   0   3 -12 1199.34 92.3959   3
   0  -3  12 1297.20 68.4645   4
   0   3 -12 1261.25 79.0577   4
   0  -3  12 1303.59 100.080   2
   0  -3 -12 1424.25 100.073   2
   0   3 -12 1443.21 101.488   2
   0   3  12 1329.71 100.567   2
   0  -3  13 7917.06 331.697   7
   0   3 -13 8614.30 339.363   3
   0   3  13 8733.27 354.298   1
   0   3 -13 8344.46 309.075   4
   0   3 -13 8147.14 335.814   2
   0  -3  13 8246.58 342.371   2
   0   3  13 8436.43 344.162   2
   0  -3 -13 8339.59 336.727   2
   0  -3  14 52.0097 41.6049   7
   0   3 -14 5.58961 41.5030   3
   0   3  14 6.48246 43.1466   1
   0   3 -14-3.05341 26.5892   4
   0  -3  14 41.4530 42.3703   2
   0   3 -14 43.5155 43.5121   2
   0   3  14-5.91218 44.6743   2
   0  -3 -14 65.1771 43.1126   2
   0  -3  15 3731.89 189.228   7
   0  -3 -15 3846.30 170.661   7
   0   3  15 3891.25 207.479   1
   0   3 -15 3808.26 198.981   3
   0   3 -15 3580.13 161.524   4
   0  -3  15 3614.93 198.661   2
   0  -3 -15 3798.23 194.462   2
   0   3  15 3482.56 198.581   2
   0   3 -15 3834.83 196.432   2
   0  -3 -16 710.060 67.0206   7
   0  -3  16 800.269 82.4970   7
   0  -3  16 734.246 87.8244   5
   0   3  16 816.970 94.0725   1
   0   3 -16 766.675 88.9964   3
   0   3 -16 749.032 59.9701   4
   0  -3  16 788.850 73.7013   1
   0   3  16 953.939 95.9346   2
   0  -3  16 715.980 88.8199   2
   0   3 -16 643.147 80.2409   2
   0  -3 -16 772.902 85.0127   2
   0  -3 -17 4920.59 208.306   7
   0  -3  17 4819.33 230.032   7
   0  -3  17 4690.84 248.587   5
   0   3  17 5006.53 254.839   5
   0   3  17 4813.50 247.509   1
   0   3 -17 4525.76 238.501   3
   0   3 -17 4620.07 194.454   4
   0  -3 -17 4812.52 236.256   2
   0  -3  17 4771.66 244.925   2
   0   3  17 4555.78 243.184   2
   0   3 -17 4910.92 239.407   2
   0  -3  17 4429.20 212.926   1
   0  -3  18 298.915 67.3769   7
   0  -3 -18 221.303 50.6909   7
   0  -3  18 340.606 74.6720   5
   0   3  18 355.785 72.3169   5
   0   3  18 311.131 78.8207   1
   0   3 -18 270.161 69.1765   3
   0   3 -18 306.754 48.6351   4
   0  -3  18 332.674 75.6928   2
   0  -3  18 198.981 53.4182   1
   0   3 -18 242.325 62.7905   2
   0  -3 -18 325.713 70.9726   2
   0   3  18 193.439 68.3383   2
   0  -3  19 464.001 77.7148   7
   0  -3 -19 539.108 66.8742   7
   0  -3  19 419.888 84.9100   5
   0   3  19 715.297 99.0032   5
   0   3  19 484.309 88.0962   1
   0   3 -19 563.956 92.7458   3
   0   3 -19 522.473 57.2549   4
   0  -3  19 411.098 67.5545   1
   0  -3  19 671.989 97.6454   2
   0   3 -19 584.095 86.7245   2
   0  -3 -19 678.969 90.8555   2
   0   3  19 574.003 95.3035   2
   0  -3 -20 424.958 66.9343   7
   0  -3  20 526.943 83.3710   7
   0   3  20 527.157 97.5305   5
   0  -3  20 636.414 95.1776   5
   0   3  20 409.939 90.5757   1
   0   3 -20 429.656 90.3372   3
   0   3 -20 512.007 57.6210   4
   0  -3  20 554.516 96.7225   2
   0   3  20 720.548 102.124   2
   0  -3  20 494.062 74.0038   1
   0  -3 -20 529.742 89.9943   2
   0   3 -20 681.899 96.6344   2
   0  -3  21 3769.68 206.427   7
   0  -3 -21 3682.66 179.280   7
   0  -3  21 3130.55 217.033   5
   0   3  21 3760.53 231.206   5
   0   3  21 3789.35 224.868   1
   0   3 -21 3267.26 212.623   3
   0   3 -21 3242.63 154.599   4
   0   3 -21 3831.34 213.989   2
   0  -3  21 3364.87 219.797   2
   0  -3  21 2874.79 179.711   1
   0  -3 -21 4010.87 217.636   2
   0   3  21 3326.16 218.264   2
   0  -3 -22 1414.10 110.216   7
   0  -3  22 1604.17 134.108   7
   0   3  22 1678.71 155.326   5
   0  -3  22 1495.33 147.478   5
   0   3  22 1583.00 149.574   1
   0   3 -22 1407.59 145.010   3
   0   3 -22 1488.19 93.7465   4
   0  -3  22 1615.36 126.797   1
   0  -3 -22 1556.63 140.917   2
   0  -3  22 1519.56 152.733   2
   0   3  22 1579.73 149.932   2
   0   3 -22 1560.72 139.832   2
   0  -3  23 9196.40 424.374   2
   0   3 -23 9427.86 407.647   2
   0   3  23 9019.24 423.130   2
   0  -3 -23 9780.57 411.702   2
   0  -3  23 9107.78 381.291   1
   0  -3  23 8476.88 420.259   5
   0   3  23 8606.15 424.537   5
   0  -3 -23 10071.5 369.074   7
   0  -3  23 9401.14 396.440   7
   0   3  23 9470.03 421.970   1
   0   3 -23 7908.47 326.675   4
   0   3 -23 8869.11 415.548   3
   0   3 -24 2079.32 171.115   2
   0  -3 -24 2350.69 177.212   2
   0  -3  24 2300.10 188.187   2
   0   3  24 2370.45 189.543   2
   0  -3  24 1967.48 148.299   1
   0   3  24 1797.74 171.435   1
   0  -3 -24 2082.68 138.254   7
   0  -3  24 1857.60 176.822   5
   0   3  24 2342.27 188.973   5
   0   3 -24 1965.04 110.164   4
   0   3 -24 2160.59 179.275   3
   0  -3 -25 1799.12 129.499   7
   0  -3  25 1790.01 167.222   2
   0   3  25 1527.91 159.079   2
   0   3 -25 1404.47 90.4515   4
   0  -3  25 1685.07 138.348   1
   0   3 -25 1519.99 158.074   3
   0   3 -26 829.839 129.768   3
   0  -3  26 796.326 102.623   1
   0  -3 -26 746.436 56.3328   4
   0  -3 -26 748.496 95.4582   7
   0  -3  26 794.160 133.756   2
   0   3  26 749.759 129.547   2
   0  -3  27 2497.56 176.016   1
   0  -3 -27 2719.63 166.819   7
   0   3  27 2856.34 222.372   2
   0  -3  27 2797.92 224.381   2
   0  -3 -27 2177.36 91.0859   4
   0  -3 -27 2280.61 100.538   4
   0   3 -27 2622.99 208.592   3
   0  -3  28 731.973 107.009   1
   0  -3 -28 922.790 171.566   3
   0   3 -28 951.017 141.614   3
   0  -3 -28 867.567 105.618   7
   0  -3  28 848.445 144.778   2
   0   3  28 928.735 154.550   2
   0   3  29 2007.98 211.336   2
   0  -3 -29 2044.38 230.185   3
   0  -3  29 1867.87 205.220   2
   0   3 -29 2238.83 202.566   3
   0   3 -30 949.364 147.189   3
   0  -3 -30 1073.49 181.685   3
   0  -3  30 818.113 158.699   2
   0   3  30 902.847 165.993   2
   0   3 -31 468.321 127.303   3
   0   3 -32 294.502 117.655   3
   0  -4   0 26026.9 890.743   4
   0  -4   0 27062.5 879.102   1
   0   4   0 27826.8 885.590   1
   0  -4   0 26577.6 896.719   6
   0   4   1 1874.84 92.3305   1
   0  -4  -1 1778.87 87.4065   1
   0   4  -1 1650.62 85.1174   1
   0  -4   1 1795.92 82.7237   1
   0  -4  -1 1650.87 97.3821   6
   0  -4  -1 1642.23 92.6963   4
   0  -4   1 1613.33 91.0072   4
   0  -4   1 1851.70 99.4515   6
   0  -4   2 73253.9 2363.21   6
   0  -4  -2 74034.8 2364.15   6
   0   4   2 72676.4 2355.30   1
   0  -4   2 73736.5 2338.43   1
   0  -4  -2 72056.8 2350.65   1
   0  -4   2 70234.7 2354.74   4
   0  -4   2 76519.4 2331.45   3
   0  -4   3 17707.1 585.465   3
   0   4   3 17638.0 586.366   5
   0  -4  -3 17917.2 617.900   6
   0  -4   3 17784.4 587.498   5
   0  -4   3 17516.4 592.812   1
   0   4   3 17526.8 612.563   1
   0  -4   3 18738.4 584.060   2
   0   4   3 18798.9 583.248   2
   0  -4   3 17105.4 608.767   4
   0  -4  -3 17747.2 610.065   1
   0  -4   4 1053.24 54.9777   3
   0   4   4 1070.40 73.6656   1
   0  -4   4 1097.36 61.1525   5
   0   4   4 1090.64 59.7404   5
   0   4  -4 1000.66 50.8682   3
   0  -4   4 1124.92 71.9411   4
   0  -4   4 1150.25 58.1100   2
   0   4   4 1148.48 57.4189   2
   0  -4  -4 1112.94 54.7789   2
   0  -4  -4 1107.32 73.6044   1
   0   4  -4 998.998 54.4536   2
   0  -4   5 6788.83 242.670   3
   0   4  -5 6596.38 236.317   3
   0  -4   5 6959.27 254.117   5
   0   4   5 7175.28 254.412   5
   0  -4   5 6971.79 248.659   2
   0  -4  -5 6633.01 268.252   1
   0  -4  -5 6791.06 243.330   2
   0   4  -5 6823.61 244.518   2
   0   4   5 7070.47 247.654   2
   0  -4   5 6963.73 261.068   4
   0   4   5 6645.70 270.521   1
   0   4   6 105.908 27.6156   2
   0  -4  -6 149.611 27.9622   2
   0   4  -6 145.021 29.3457   2
   0  -4  -6 86.6517 32.9411   1
   0  -4   6 110.322 28.9696   2
   0   4   6 143.977 38.0610   1
   0  -4   6 189.499 28.0823   3
   0  -4   6 85.4611 35.8849   7
   0  -4   6 149.959 32.2092   4
   0   4  -6 116.207 32.0209   4
   0   4  -6 119.114 23.0762   3
   0   4  -7 4035.53 170.538   2
   0  -4  -7 4331.53 193.751   1
   0  -4   7 4140.01 174.890   2
   0  -4  -7 4154.26 170.050   2
   0   4   7 4199.59 174.799   2
   0  -4   7 4092.02 167.568   3
   0  -4   7 4184.58 190.787   7
   0  -4   7 4205.37 174.591   4
   0   4  -7 4050.70 177.913   4
   0   4  -7 4214.65 162.883   3
   0  -4  -8 22410.7 746.362   2
   0   4   8 23052.9 753.573   2
   0  -4   8 22014.1 751.389   2
   0  -4  -8 22712.3 773.787   1
   0   4  -8 22445.2 747.475   2
   0  -4   8 20846.0 740.761   3
   0  -4   8 21913.2 743.343   4
   0   4  -8 22223.4 751.931   4
   0   4  -8 23217.3 738.604   3
   0  -4   8 21462.9 766.293   7
   0   4   9 3634.78 166.404   2
   0  -4   9 3534.95 166.003   2
   0  -4  -9 3560.16 161.352   2
   0   4  -9 3528.10 161.063   2
   0   4  -9 3575.01 160.621   4
   0  -4   9 3563.11 153.678   4
   0   4  -9 3622.23 154.174   3
   0  -4   9 3360.44 174.240   7
   0   4 -10 5605.86 229.948   3
   0  -4 -10 5799.87 238.467   2
   0  -4  10 5893.49 244.982   2
   0   4  10 5896.90 244.181   2
   0   4 -10 5906.55 240.837   2
   0  -4  10 5757.88 224.248   4
   0   4 -10 5666.27 233.582   4
   0   4 -11 3251.51 158.399   3
   0   4  11 3545.69 173.839   2
   0  -4 -11 3500.34 168.393   2
   0   4 -11 3544.09 169.351   2
   0  -4  11 3517.86 174.036   2
   0  -4  11 3451.86 148.738   4
   0   4 -11 3347.50 158.083   4
   0   4 -12 4361.33 198.239   3
   0   4 -12 4410.73 192.506   4
   0  -4  12 4367.66 179.190   4
   0  -4  12 4427.76 210.387   2
   0  -4 -12 4552.32 206.379   2
   0   4  12 4694.03 213.504   2
   0   4 -12 4447.96 206.385   2
   0   4 -13 579.201 64.8186   3
   0   4 -13 419.201 52.1393   4
   0  -4  13 528.287 46.3459   4
   0  -4  13 490.699 66.8510   2
   0  -4 -13 478.088 63.5141   2
   0   4  13 500.067 68.8363   2
   0   4 -13 549.295 67.8206   2
   0  -4  13 526.288 70.4765   5
   0   4 -14 1646.77 112.959   3
   0  -4  14 1744.64 89.6490   4
   0   4 -14 1678.37 101.912   4
   0  -4 -14 1909.88 123.734   2
   0  -4  14 1738.34 126.019   2
   0   4 -14 1794.45 123.028   2
   0   4  14 1830.43 128.711   2
   0   4  14 1804.25 131.941   5
   0  -4  14 1819.89 132.463   5
   0  -4 -15 2079.96 132.842   2
   0   4  15 1808.52 134.113   2
   0  -4  15 1976.05 136.122   2
   0   4 -15 2052.98 132.696   2
   0  -4  15 2051.07 135.836   7
   0   4  15 1995.68 144.395   5
   0  -4  15 1977.88 143.375   5
   0   4 -15 1861.05 110.326   4
   0   4 -15 2053.96 128.934   3
   0  -4  16 496.700 71.8894   7
   0  -4  16 528.498 81.9614   5
   0   4  16 452.625 79.6741   5
   0   4  16 549.280 85.2981   1
   0   4 -16 482.194 71.6424   3
   0   4 -16 555.853 59.3573   4
   0   4  16 446.009 76.3322   2
   0  -4 -16 514.873 72.2548   2
   0  -4  16 425.328 74.7829   2
   0   4 -16 766.184 81.1092   2
   0  -4 -17 1692.82 131.137   2
   0   4 -17 2003.46 136.923   2
   0  -4  17 1527.21 132.505   2
   0  -4  17 1755.89 111.725   1
   0   4  17 1842.70 139.166   2
   0  -4  17 1962.70 146.834   5
   0   4  17 1710.82 138.756   5
   0  -4  17 1920.56 135.815   7
   0   4  17 1556.84 137.268   1
   0   4 -17 1693.13 105.030   4
   0   4 -17 1834.11 128.212   3
   0  -4  18 5414.98 243.180   1
   0  -4  18 5382.85 278.202   2
   0   4 -18 5861.38 274.630   2
   0  -4 -18 6060.68 275.134   2
   0   4  18 5400.41 278.399   2
   0  -4 -18 5801.02 241.399   7
   0  -4  18 5913.52 272.631   7
   0   4  18 5596.72 288.939   5
   0  -4  18 5646.16 287.526   5
   0   4  18 5947.77 291.733   1
   0   4 -18 5395.39 232.560   4
   0   4 -18 5243.94 263.104   3
   0  -4  19 239.753 70.5010   7
   0  -4 -19 194.078 54.2533   7
   0   4  19 493.680 84.5632   5
   0  -4  19 367.417 80.9793   5
   0   4  19 230.487 75.6484   1
   0   4 -19 252.604 68.8597   3
   0   4 -19 244.972 50.8358   4
   0   4  19 263.834 78.5157   2
   0  -4 -19 377.104 73.5381   2
   0  -4  19 227.778 56.2345   1
   0   4 -19 401.247 77.4321   2
   0  -4  19 279.719 84.0901   2
   0  -4 -20 9643.14 402.416   2
   0   4  20 9018.23 410.689   2
   0  -4  20 9143.84 411.611   2
   0  -4  20 8497.38 364.011   1
   0   4 -20 9273.10 398.749   2
   0   4  20 9682.94 429.319   5
   0  -4  20 8956.97 418.590   5
   0  -4  20 9563.12 398.038   7
   0  -4 -20 9431.83 360.322   7
   0   4  20 9121.61 415.718   1
   0   4 -20 9375.46 351.422   4
   0   4 -20 9152.86 396.472   3
   0   4 -21 3428.41 208.141   2
   0  -4  21 3246.97 180.434   1
   0  -4 -21 3315.72 204.795   2
   0  -4  21 3286.16 216.770   2
   0   4  21 3461.45 220.118   2
   0  -4  21 3442.96 223.628   5
   0   4  21 2974.59 213.941   5
   0  -4 -21 3658.98 175.868   7
   0  -4  21 3467.04 202.155   7
   0   4  21 3381.75 221.802   1
   0   4 -21 3389.86 162.874   4
   0   4 -21 3475.78 208.564   3
   0  -4  22 1471.56 115.773   1
   0   4 -22 1576.28 144.558   2
   0   4  22 1656.66 154.301   2
   0  -4  22 1765.44 159.274   2
   0  -4 -22 1631.40 145.465   2
   0  -4 -22 1807.81 116.365   7
   0  -4  22 1544.63 137.466   7
   0   4  22 1446.71 158.481   5
   0  -4  22 1349.12 152.206   5
   0   4  22 1793.63 159.713   1
   0   4 -22 1233.32 96.1335   4
   0   4 -22 1450.04 136.422   3
   0  -4 -23 420.861 71.5337   7
   0  -4  23 462.953 90.3561   7
   0  -4  23 509.854 102.313   5
   0   4  23 446.168 100.391   5
   0  -4  23 340.798 70.1485   1
   0   4  23 405.641 97.0723   1
   0   4 -23 538.706 98.3898   3
   0   4 -23 320.899 57.6737   4
   0  -4  23 384.829 91.8517   2
   0   4  23 406.731 92.7684   2
   0  -4  24-25.8040 71.9040   7
   0  -4 -24 16.3884 51.1295   7
   0  -4  24-90.7837 98.7915   5
   0   4  24-81.6247 104.117   5
   0   4 -24 9.40297 68.5520   3
   0   4 -24-39.0173 45.1430   4
   0   4  24 42.7898 83.5665   2
   0  -4  24 42.5702 73.9097   2
   0  -4  24 54.0655 56.8927   1
   0   4  25 45.0258 87.2211   2
   0  -4  25 89.5798 82.3866   2
   0  -4 -25 5.67622 55.4627   7
   0  -4  25 71.4407 74.1242   7
   0  -4 -25-17.3787 40.2302   4
   0   4 -25-19.6234 70.1943   3
   0  -4  25-14.0935 57.6499   1
   0   4  26-23.5853 109.752   2
   0  -4  26 23.4535 102.751   2
   0  -4  26 44.1798 55.1552   1
   0  -4 -26-65.1723 65.7196   7
   0  -4 -26-34.5258 36.5137   4
   0   4 -26 40.9781 77.4054   3
   0  -4  27 1639.76 181.332   2
   0  -4  27 1424.88 134.208   1
   0  -4 -27 1551.37 125.590   7
   0   4  27 1748.33 182.235   2
   0  -4 -27 1218.17 79.3120   4
   0   4 -27 1511.70 155.941   3
   0   4 -28 1524.83 160.130   3
   0  -4 -28 999.896 66.7505   4
   0  -4  28 1249.25 125.320   1
   0  -4  28 1238.81 173.157   2
   0   4  28 1454.13 177.523   2
   0  -4  29 65.3000 116.677   2
   0   4  29 131.406 115.204   2
   0   4 -29 171.506 103.418   3
   0   4  30 4317.02 305.495   2
   0  -4  30 4289.73 300.147   2
   0   4 -30 4501.87 289.018   3
   0   4 -31 328.066 112.262   3
   0   4 -32 912.272 147.907   3
   0   4 -33 127.860 107.710   3
   0  -5   0-2.60126 20.1570   1
   0   5   0-6.26660 25.4453   1
   0  -5   0-12.4173 34.1109   6
   0  -5   0-3.68907 27.8739   4
   0   5   0-12.2991 35.9219   6
   0  -5   1 5557.29 207.207   1
   0  -5  -1 5369.55 212.401   1
   0   5   1 5621.74 221.051   1
   0  -5  -1 5252.40 229.421   6
   0  -5   1 5295.88 222.925   4
   0  -5  -1 4978.46 221.225   4
   0   5   1 5820.07 233.846   6
   0  -5   1 5325.14 229.952   6
   0   5   2 24638.2 848.964   6
   0  -5   2 24221.1 849.070   6
   0  -5  -2 24693.8 850.230   6
   0  -5  -2 24760.2 833.542   1
   0  -5   2 24998.3 819.237   1
   0   5   2 24599.3 838.491   1
   0  -5   2 24415.7 840.019   4
   0  -5   2 26081.1 812.846   3
   0  -5  -3 8840.16 324.784   1
   0   5   3 8623.82 335.036   6
   0  -5   3 8149.46 333.949   6
   0   5   3 8408.56 293.211   5
   0  -5   3 8452.09 294.876   5
   0  -5  -3 8561.76 334.116   6
   0  -5   3 8855.27 298.687   3
   0   5   3 8687.55 287.302   2
   0  -5   3 8711.09 288.525   2
   0  -5   3 8205.50 324.417   4
   0  -5   3 8836.41 305.534   1
   0   5   3 8938.87 330.180   1
   0   5   4 1149.37 85.6905   1
   0  -5   4 1258.08 69.4210   1
   0  -5   4 1250.02 65.0181   3
   0   5   4 1323.58 92.7570   6
   0  -5   4 1290.97 68.9066   5
   0   5   4 1314.20 68.2416   5
   0   5   4 1315.32 64.0277   2
   0  -5   4 1374.87 64.8079   2
   0  -5   4 1300.12 86.2629   4
   0  -5  -4 1359.25 88.5967   1
   0  -5   5 12577.5 424.879   1
   0   5   5 12092.5 454.538   1
   0  -5   5 12525.2 418.553   3
   0   5   5 12651.2 427.287   5
   0   5   5 12178.8 455.999   6
   0  -5   5 11924.3 426.743   5
   0   5   5 12911.6 421.554   2
   0  -5   5 12398.3 421.866   2
   0  -5  -5 11683.2 443.911   4
   0  -5   5 11780.0 442.693   4
   0  -5  -5 12563.6 452.246   1
   0   5   6 3824.87 184.242   1
   0  -5   6 3986.58 152.988   3
   0  -5   6 3849.88 164.380   5
   0   5   6 3979.97 186.832   6
   0   5   6 3779.72 163.104   5
   0   5   6 3979.63 158.837   2
   0  -5   6 3633.29 156.952   2
   0  -5  -6 3467.49 169.204   4
   0   5  -6 3779.79 176.675   4
   0  -5   6 3827.98 171.885   4
   0   5  -6 3672.92 143.705   3
   0  -5  -6 3981.34 183.928   1
   0  -5  -7 23282.8 797.221   1
   0  -5  -7 22624.8 760.832   2
   0  -5   7 23543.8 768.957   2
   0   5   7 24008.4 769.180   2
   0   5  -7 22558.4 762.791   2
   0  -5   7 22690.1 797.622   7
   0   5   7 23082.5 798.633   6
   0   5   7 23206.4 776.544   5
   0  -5   7 23107.0 778.195   5
   0   5   7 23578.7 801.339   1
   0  -5   7 22671.6 758.538   3
   0  -5   7 23023.8 779.682   4
   0   5  -7 22393.7 786.182   4
   0   5  -7 22601.1 750.483   3
   0   5  -8 25281.4 844.000   2
   0  -5  -8 25002.7 875.739   1
   0  -5  -8 24857.5 841.292   2
   0   5   8 25993.6 849.680   2
   0  -5   8 25296.0 848.711   2
   0  -5   8 25354.9 875.731   7
   0   5   8 25435.2 878.108   6
   0   5   8 25605.1 858.667   5
   0  -5   8 26070.1 860.567   5
   0   5   8 25493.7 879.679   1
   0  -5   8 24309.0 837.254   3
   0   5  -8 25523.8 863.157   4
   0  -5   8 25570.7 853.103   4
   0   5  -8 25501.3 831.050   3
   0  -5  -9 9580.91 356.551   2
   0  -5   9 9383.46 362.169   2
   0   5   9 10134.0 365.608   2
   0   5  -9 9924.35 360.274   2
   0   5   9 10288.1 376.057   5
   0  -5   9 9705.46 372.577   5
   0   5   9 9734.38 386.931   6
   0  -5   9 9652.55 384.838   7
   0   5   9 10011.0 390.915   1
   0   5  -9 9352.03 368.807   4
   0  -5   9 9505.51 360.474   4
   0   5  -9 9687.69 345.467   3
   0   5 -10 1258.27 86.0948   2
   0  -5 -10 1117.47 82.8384   2
   0   5  10 1274.84 91.3379   2
   0  -5  10 1380.50 91.8241   2
   0  -5  10 1348.06 96.6099   5
   0   5  10 1315.41 103.604   6
   0   5  10 1207.84 93.1331   5
   0  -5  10 1362.64 103.897   7
   0   5  10 1113.95 97.4880   1
   0  -5  10 1161.02 82.3462   4
   0   5 -10 1284.18 90.8135   4
   0   5 -10 1138.83 75.5769   3
   0   5  11 747.647 77.5142   5
   0  -5  11 749.571 78.6131   5
   0   5 -11 674.537 60.5670   3
   0   5  11 622.307 78.7163   1
   0  -5  11 748.058 63.6148   4
   0   5 -11 680.004 69.2971   4
   0  -5 -11 757.385 68.2153   2
   0   5 -11 616.223 66.8160   2
   0  -5  11 785.228 75.9850   2
   0   5  11 660.485 69.6381   2
   0   5 -12 3242.74 154.245   3
   0  -5  12 3353.96 152.466   4
   0   5 -12 2975.06 160.214   4
   0  -5  12 3153.05 171.556   2
   0  -5 -12 3546.66 167.417   2
   0   5 -12 3229.43 164.509   2
   0   5  12 3544.53 176.247   2
   0   5  12 3048.66 176.878   5
   0  -5  12 3391.55 181.021   5
   0   5 -13 4066.88 192.107   3
   0   5 -13 4586.29 203.317   4
   0  -5  13 4371.44 185.124   4
   0   5 -13 4151.52 203.709   2
   0   5  13 4387.83 213.564   2
   0  -5 -13 4522.73 206.300   2
   0  -5  13 4059.96 208.347   2
   0  -5  13 4121.26 215.557   5
   0   5  13 4678.89 224.501   5
   0   5 -14 350.716 58.8856   3
   0   5 -14 390.373 58.3415   4
   0  -5  14 446.214 49.9405   4
   0  -5 -14 470.202 67.3793   2
   0  -5  14 389.658 68.3512   2
   0   5  14 323.391 66.7159   2
   0   5 -14 312.626 64.1809   2
   0  -5  14 258.608 62.3088   5
   0   5  14 520.193 75.3511   5
   0   5 -15 2428.54 140.702   3
   0   5 -15 2468.32 136.982   4
   0  -5  15 2500.01 120.803   4
   0  -5 -15 2572.45 150.727   2
   0   5  15 2297.27 152.974   2
   0   5 -15 2400.52 148.877   2
   0  -5  15 2448.88 156.522   2
   0   5  15 2284.88 157.950   5
   0  -5  15 2549.15 164.222   5
   0   5 -16 18.4533 51.7939   2
   0   5  16 89.4896 53.3515   2
   0  -5 -16 42.3302 53.6721   2
   0  -5  16 41.2478 49.6656   2
   0  -5  16 75.6552 50.6164   7
   0   5 -16 18.7540 38.3738   4
   0  -5  16 38.7557 30.6153   4
   0   5 -16-31.8094 46.1673   3
   0  -5  16 85.1142 49.1668   5
   0   5  16 39.2376 48.0065   5
   0  -5 -17 6277.64 277.189   2
   0   5  17 5817.16 283.199   2
   0   5 -17 5883.27 276.037   2
   0  -5  17 5954.27 284.865   2
   0  -5  17 5944.54 281.194   7
   0   5 -17 5581.81 247.831   4
   0   5 -17 5600.10 261.726   3
   0   5  17 5731.34 292.233   5
   0  -5  17 5951.18 294.611   5
   0  -5 -18 564.454 85.3758   2
   0   5 -18 476.476 83.3363   2
   0  -5  18 379.671 58.3981   1
   0   5  18 445.166 82.6868   2
   0  -5  18 467.006 82.4159   2
   0  -5  18 626.941 90.9128   7
   0   5 -18 446.788 64.5683   4
   0   5 -18 521.773 74.1606   3
   0   5  18 646.198 95.4079   5
   0  -5  18 504.142 85.4272   5
   0   5  19 2008.94 157.620   2
   0  -5  19 1992.11 155.116   2
   0  -5 -19 2318.65 154.385   2
   0  -5  19 2048.78 124.845   1
   0   5 -19 2147.05 150.912   2
   0  -5  19 1874.31 148.267   7
   0  -5 -19 2133.60 126.217   7
   0   5 -19 1845.58 119.934   4
   0   5 -19 1822.58 136.966   3
   0  -5  19 1951.83 164.604   5
   0   5  19 2008.05 162.627   5
   0  -5  20 523.834 95.1633   2
   0  -5  20 466.116 66.2326   1
   0   5 -20 275.713 80.9562   2
   0   5  20 640.580 101.780   2
   0   5  20 512.063 97.7593   5
   0  -5  20 530.877 100.077   5
   0  -5  20 426.320 86.2687   7
   0  -5 -20 471.288 69.7838   7
   0   5 -20 423.822 63.2280   4
   0   5 -20 418.669 80.8038   3
   0  -5  21 265.625 58.1329   1
   0  -5  21 331.250 82.9849   2
   0   5  21 286.736 84.9165   2
   0   5  21 183.171 79.8279   1
   0  -5  21 235.996 74.3533   7
   0  -5 -21 156.788 56.5315   7
   0  -5  21 243.407 80.1956   5
   0   5  21 237.998 84.3465   5
   0   5 -21 218.766 54.2881   4
   0   5 -21 243.599 74.3221   3
   0   5  22 1258.14 142.798   1
   0  -5 -22 1343.60 104.239   7
   0  -5  22 1217.16 129.641   7
   0  -5  22 1179.25 140.696   5
   0   5  22 1249.54 147.223   5
   0  -5  22 1403.64 141.895   2
   0   5  22 1616.82 146.887   2
   0  -5 -22 1316.75 93.2890   4
   0   5 -22 1298.09 100.631   4
   0  -5  22 1211.50 106.596   1
   0   5 -22 1407.31 133.009   3
   0  -5 -23 4252.33 204.332   7
   0  -5  23 4470.51 244.432   7
   0  -5  23 4040.54 263.743   5
   0   5  23 3972.93 269.477   5
   0  -5  23 4210.56 257.937   2
   0   5  23 4606.77 267.039   2
   0  -5 -23 4081.26 184.936   4
   0   5 -23 4106.58 234.681   3
   0  -5  23 3821.42 208.783   1
   0  -5  24 2361.75 158.990   1
   0   5  24 2423.51 212.905   5
   0  -5  24 2456.03 207.421   5
   0   5  24 2681.12 206.500   2
   0  -5  24 2661.42 207.148   2
   0  -5 -24 2843.41 158.455   7
   0  -5  24 2721.26 193.077   7
   0  -5 -24 2695.74 135.461   4
   0   5 -24 2592.43 189.233   3
   0  -5  25 1639.66 135.769   1
   0  -5 -25 2154.16 138.388   7
   0  -5  25 2046.99 170.452   7
   0  -5  25 1982.61 188.428   2
   0   5  25 1951.80 188.688   2
   0  -5 -25 1933.58 111.871   4
   0   5 -25 1942.19 166.438   3
   0   5  26-118.466 123.825   2
   0  -5  26 41.6254 57.9951   1
   0  -5 -26 28.4674 55.3437   7
   0  -5  26 9.67788 81.4705   7
   0  -5 -26-6.56217 38.9261   4
   0   5 -26 9.40521 78.0678   3
   0  -5  27 1372.85 167.369   2
   0  -5  27 1437.65 129.215   1
   0  -5  27 1410.74 151.757   7
   0  -5 -27 1468.34 201.915   3
   0   5  27 1578.57 175.836   2
   0  -5 -27 1203.28 85.4742   4
   0   5 -27 1325.21 146.222   3
   0  -5  28 383.777 82.3041   1
   0  -5 -28 263.308 133.162   3
   0   5 -28 539.477 111.717   3
   0   5  28 275.963 119.309   2
   0  -5  28 385.474 132.252   2
   0   5 -29 326.317 102.623   3
   0  -5  29 230.222 119.293   2
   0   5  29 167.801 120.386   2
   0   5 -30 424.445 110.911   3
   0   5 -31-56.0523 92.4019   3
   0   5 -32 392.700 112.362   3
   0   5 -33 412.491 123.863   3
   0   6   0 4472.91 193.062   1
   0  -6   0 4530.30 184.059   1
   0  -6   0 4147.64 197.409   4
   0  -6   0 4270.04 206.099   6
   0   6   1 13824.4 493.765   1
   0  -6   1 13465.4 475.115   1
   0  -6  -1 13407.5 482.119   1
   0   6   1 13690.7 506.234   6
   0  -6   1 14531.3 469.852   3
   0  -6   1 13289.9 496.640   4
   0  -6   1 13288.4 505.227   6
   0  -6  -1 13768.9 508.797   6
   0  -6  -2 13014.9 496.638   6
   0  -6   2 13103.1 497.362   6
   0   6   2 13250.4 497.154   6
   0   6   2 13456.9 486.836   1
   0  -6  -2 13401.3 477.242   1
   0  -6   2 13183.6 461.947   1
   0  -6   2 12989.7 486.926   4
   0  -6   2 14168.1 456.870   3
   0  -6  -3 2419.45 128.177   1
   0  -6   3 2367.96 141.016   6
   0   6   3 2349.26 138.634   6
   0  -6  -3 2125.74 134.889   6
   0  -6   3 2339.41 109.917   1
   0   6   3 2364.08 131.262   1
   0  -6   3 2501.19 133.315   4
   0  -6   3 2490.57 106.495   3
   0  -6  -4 7810.57 298.812   1
   0  -6   4 7061.77 310.322   6
   0   6   4 7110.74 306.119   6
   0   6   4 6984.64 261.127   5
   0  -6  -4 7627.23 307.961   6
   0  -6   4 7129.87 262.560   5
   0   6   4 7389.11 302.272   1
   0  -6   4 7359.13 270.401   1
   0   6   4 7686.33 253.941   2
   0  -6   4 7367.61 254.553   2
   0  -6   4 7362.10 296.685   4
   0  -6   4 7873.72 265.576   3
   0  -6  -5 4920.04 220.780   1
   0  -6   5 4819.02 233.610   6
   0   6   5 4651.40 227.256   6
   0  -6   5 5053.57 196.327   5
   0   6   5 4830.13 193.247   5
   0  -6   5 5021.55 194.023   1
   0   6   5 5160.65 228.788   1
   0  -6   5 4987.67 186.429   2
   0   6   5 5129.52 186.413   2
   0  -6   5 5009.90 220.390   4
   0  -6  -5 5016.44 221.713   4
   0  -6   5 5089.52 189.570   3
   0  -6   6 3891.12 158.432   3
   0  -6   6 4059.14 171.706   5
   0   6   6 4241.23 201.863   6
   0   6   6 4042.14 169.404   5
   0   6   6 4330.13 201.687   1
   0  -6   6 3855.32 162.186   1
   0  -6   6 3854.53 160.902   2
   0   6   6 4076.24 161.689   2
   0  -6  -6 3719.58 184.821   4
   0  -6   6 4088.21 187.323   4
   0  -6  -6 4050.38 193.476   1
   0  -6  -7 13492.6 506.882   1
   0  -6   7 13272.8 467.889   1
   0   6   7 13616.8 511.391   1
   0  -6   7 13073.2 507.733   7
   0   6   7 13390.0 511.239   6
   0   6   7 13980.9 481.650   5
   0  -6   7 13599.8 481.798   5
   0  -6   7 13728.9 472.196   2
   0   6   7 14350.4 473.462   2
   0  -6   7 13651.8 493.908   4
   0  -6  -7 12855.7 492.706   4
   0  -6   7 13458.4 463.161   3
   0   6   8 4663.90 230.836   1
   0  -6   8 4470.33 226.982   7
   0  -6   8 4981.37 212.133   5
   0   6   8 5071.45 211.947   5
   0   6   8 5180.28 237.212   6
   0   6   8 5087.37 205.305   2
   0  -6   8 4615.11 191.555   3
   0  -6   8 5070.17 205.955   2
   0   6  -8 4676.40 222.463   4
   0  -6  -8 4848.18 217.980   4
   0  -6   8 5041.21 217.231   4
   0   6  -8 4682.65 182.401   3
   0  -6  -8 5324.16 237.248   1
   0   6   9 1139.33 102.105   1
   0  -6   9 1244.06 102.569   7
   0   6   9 1130.65 104.401   6
   0  -6   9 1225.11 89.9934   5
   0   6   9 1140.60 87.2708   5
   0  -6   9 1086.93 84.0636   2
   0  -6   9 979.619 70.3115   3
   0   6   9 1037.88 83.4182   2
   0   6  -9 1074.60 91.0041   4
   0  -6  -9 960.145 84.6190   4
   0  -6   9 1091.09 87.3293   4
   0   6  -9 1121.82 66.0985   3
   0   6  10 15811.1 588.815   1
   0  -6  10 14913.1 578.188   7
   0   6  10 15347.2 563.037   5
   0  -6  10 15426.2 564.725   5
   0   6  10 16219.9 588.438   6
   0  -6  10 16326.9 557.278   2
   0   6  10 16059.0 555.702   2
   0  -6 -10 15351.0 556.946   4
   0   6 -10 15259.8 566.282   4
   0  -6  10 15377.4 554.638   4
   0   6 -10 14960.8 526.757   3
   0   6  11 2190.75 147.150   1
   0  -6  11 2292.28 148.165   7
   0  -6  11 2055.49 132.488   5
   0   6  11 2383.59 151.001   6
   0   6  11 1829.67 126.948   5
   0   6  11 2187.43 128.330   2
   0  -6  11 2038.99 125.621   2
   0  -6 -11 2152.48 125.985   4
   0   6 -11 2010.32 128.458   4
   0  -6  11 2122.64 124.331   4
   0   6 -11 2113.98 107.630   3
   0   6  12 9243.59 408.989   1
   0  -6  12 9037.25 396.597   7
   0   6  12 10458.5 414.284   6
   0  -6  12 9692.07 394.802   5
   0   6  12 9881.09 394.237   5
   0  -6  12 9998.10 384.816   2
   0   6  12 9910.19 385.130   2
   0   6 -12 9405.10 382.569   4
   0  -6 -12 9659.89 374.823   4
   0  -6  12 9663.38 369.145   4
   0   6 -12 10070.4 359.289   3
   0   6 -13 4617.53 201.539   3
   0   6  13 4815.24 247.572   6
   0  -6  13 4881.22 238.001   5
   0   6  13 4543.03 232.520   5
   0  -6  13 4494.08 223.423   2
   0   6  13 4842.40 227.501   2
   0  -6 -13 4605.47 213.386   4
   0   6 -13 4816.36 223.952   4
   0  -6  13 5111.74 212.605   4
   0   6  13 4910.65 254.135   1
   0   6 -14 734.517 69.6221   3
   0   6  14 858.390 92.4142   5
   0  -6  14 722.697 88.0892   5
   0  -6  14 853.302 91.2742   2
   0   6  14 842.630 86.3968   2
   0  -6 -14 713.922 75.5296   4
   0   6 -14 834.447 80.1920   4
   0  -6  14 790.361 70.3603   4
   0   6  14 596.036 92.1999   1
   0   6  15 252.818 68.8399   1
   0   6 -15 305.648 54.8680   3
   0   6 -15 135.704 49.9165   4
   0  -6 -15 304.285 55.4558   4
   0  -6  15 243.887 47.5049   4
   0   6  15 227.156 63.1996   2
   0  -6  15 116.488 60.0052   2
   0   6  15 246.706 65.5084   5
   0  -6  15 357.843 68.5955   5
   0   6  16 17.6105 62.3979   1
   0   6 -16 24.0836 43.0267   3
   0   6  16 103.728 55.9889   5
   0  -6  16 95.2158 51.6354   5
   0  -6  16 29.4100 37.9241   4
   0   6 -16 65.6817 46.0945   4
   0  -6 -16 9.37160 46.7369   4
   0  -6  16 55.3401 57.4327   2
   0   6  16 6.94546 58.0749   2
   0   6 -17 2529.98 146.362   3
   0   6  17 2647.02 177.862   5
   0  -6  17 2500.86 175.791   5
   0  -6  17 2482.50 168.185   2
   0   6  17 2361.54 164.467   2
   0   6 -17 2557.37 149.043   4
   0  -6 -17 2340.16 139.163   4
   0  -6  17 2535.45 128.364   4
   0   6  17 2212.41 177.585   1
   0   6  18 2295.12 175.171   1
   0  -6  18 2111.26 153.373   7
   0  -6  18 1667.33 153.990   5
   0   6  18 1843.37 155.097   5
   0  -6  18 1997.24 152.369   2
   0   6  18 2058.01 156.605   2
   0   6 -18 1989.63 130.499   4
   0  -6 -18 1939.00 121.042   4
   0  -6  18 1875.50 113.518   1
   0   6 -18 1795.50 127.513   3
   0  -6  19 598.954 95.0773   7
   0   6  19 618.760 101.618   5
   0  -6  19 629.510 102.494   5
   0  -6 -19 732.410 76.4214   4
   0   6 -19 577.192 82.9048   3
   0  -6  19 602.635 68.4252   1
   0  -6  19 843.525 106.498   2
   0   6  19 748.190 103.204   2
   0  -6  20 2484.76 141.662   1
   0  -6  20 2589.30 179.399   7
   0   6  20 2702.80 199.088   5
   0  -6  20 2652.26 196.078   5
   0  -6  20 2450.02 182.840   2
   0   6  20 2514.24 187.820   2
   0  -6 -20 2580.58 141.799   4
   0   6 -20 2330.12 155.138   3
   0   6  21 784.808 122.670   2
   0  -6  21 515.775 107.738   2
   0  -6 -21 738.966 84.4008   7
   0  -6  21 837.561 111.200   7
   0  -6  21 792.628 120.635   5
   0   6  21 718.923 118.575   5
   0  -6  21 700.945 78.3239   1
   0  -6 -21 719.203 77.2867   4
   0   6 -21 839.260 99.2251   3
   0  -6 -22 910.316 92.4538   7
   0  -6  22 931.800 115.209   7
   0   6  22 944.702 133.456   5
   0  -6  22 986.817 134.848   5
   0  -6  22 709.143 84.3405   1
   0   6  22 1282.74 140.950   2
   0  -6  22 1122.06 130.742   2
   0  -6 -22 907.527 82.8731   4
   0   6 -22 721.875 99.7947   3
   0  -6  23 195.507 98.9108   2
   0   6  23 436.246 103.490   2
   0  -6  23 160.802 94.4518   5
   0   6  23 139.747 99.1756   5
   0  -6 -23 296.171 63.4371   7
   0  -6  23 505.907 97.0486   7
   0  -6  23 259.132 63.9487   1
   0  -6 -23 323.814 62.5884   4
   0   6 -23 440.455 82.6950   3
   0   6  24 140.051 95.6149   2
   0  -6  24-106.649 116.401   2
   0  -6  24-96.0919 119.775   5
   0   6  24-61.2662 110.766   5
   0  -6 -24 111.290 56.6575   7
   0  -6  24 85.2620 77.5260   7
   0  -6 -24 89.0286 51.7173   4
   0   6 -24 148.825 70.3943   3
   0  -6  24 95.0320 55.6217   1
   0  -6  25 219.821 102.113   2
   0   6  25 310.974 107.778   2
   0  -6  25 254.408 93.5542   7
   0  -6 -25 272.022 68.4508   7
   0  -6 -25 306.574 59.0499   4
   0   6 -25 287.051 86.5883   3
   0  -6  25 330.346 70.0040   1
   0  -6  26 216.307 98.7464   2
   0   6  26 92.1467 103.116   2
   0  -6  26 424.077 105.802   7
   0  -6 -26 225.380 54.7574   4
   0   6 -26 282.932 85.8084   3
   0  -6  26 235.065 69.5671   1
   0  -6  27-41.7791 89.7538   7
   0   6  27-59.4947 109.486   2
   0  -6  27-47.1362 107.797   2
   0   6 -27-53.6483 75.2874   3
   0   6  28 1698.88 183.481   2
   0  -6  28 1397.97 172.703   2
   0   6 -28 1391.48 151.467   3
   0  -6  28 1540.17 167.657   7
   0   6  29-127.112 138.724   2
   0  -6  29-125.558 127.039   2
   0  -6  29-66.1375 100.236   7
   0   6 -29 134.978 90.2456   3
   0   6 -30 2120.14 185.351   3
   0   6 -31 410.580 110.899   3
   0   6 -32 717.774 128.092   3
   0  -7   0 13.8321 25.6791   1
   0   7   0 30.8842 34.1913   1
   0  -7   0-5.09081 36.0727   4
   0  -7   0 46.6783 42.5416   6
   0  -7  -1 862.953 68.5613   1
   0  -7   1 873.780 64.0641   1
   0   7   1 725.531 72.1439   1
   0   7   1 785.632 83.0091   6
   0  -7   1 941.955 81.4456   4
   0  -7   1 822.094 58.7706   3
   0  -7  -1 785.299 81.4716   6
   0  -7   1 828.244 84.0929   6
   0  -7  -2 2846.23 147.055   1
   0  -7  -2 3045.71 168.565   6
   0   7   2 3025.35 169.351   6
   0  -7   2 2763.51 165.182   6
   0  -7   2 3069.86 137.725   1
   0   7   2 3038.30 159.892   1
   0  -7   2 2973.80 159.127   4
   0  -7   2 3067.59 131.257   3
   0  -7  -3 13613.6 499.087   1
   0   7   3 14009.0 521.525   6
   0  -7   3 13159.2 521.008   6
   0  -7  -3 13955.0 520.084   6
   0   7   3 14125.9 513.268   1
   0  -7   3 13442.6 475.010   1
   0  -7   3 13269.3 507.775   4
   0  -7   3 14245.6 470.624   3
   0  -7  -4 4039.37 190.896   1
   0   7   4 3920.23 196.848   1
   0  -7   4 4008.87 163.865   1
   0  -7   4 3815.65 204.609   6
   0   7   4 3948.63 203.506   6
   0  -7  -4 4018.61 202.031   6
   0  -7   4 3728.17 145.693   5
   0  -7   4 4233.30 196.832   4
   0  -7   4 4129.94 160.240   3
   0  -7  -5 9347.10 363.985   1
   0   7   5 9034.36 376.510   6
   0  -7   5 9930.37 389.202   6
   0   7   5 8928.42 322.539   5
   0  -7   5 8669.36 324.200   5
   0   7   5 9451.93 373.933   1
   0  -7   5 9172.25 328.069   1
   0   7   5 9582.44 313.235   2
   0  -7   5 9182.37 313.107   2
   0  -7   5 9263.69 365.002   4
   0  -7  -5 8958.73 363.124   4
   0  -7   5 9027.76 324.030   3
   0  -7  -6 382.741 62.1770   1
   0  -7   6 375.485 67.8843   6
   0   7   6 332.726 63.4446   6
   0  -7   6 361.783 44.2543   5
   0   7   6 423.412 45.4729   5
   0   7   6 375.663 65.3344   1
   0  -7   6 416.314 41.9745   1
   0  -7   6 315.621 36.7901   2
   0   7   6 389.493 38.1165   2
   0  -7   6 429.284 60.2378   4
   0  -7  -6 440.879 62.8653   4
   0  -7   6 340.390 39.9275   3
   0  -7  -7 4461.64 217.828   1
   0  -7   7 4249.42 219.889   7
   0  -7   7 4406.08 190.645   5
   0   7   7 4249.25 188.107   5
   0   7   7 4281.74 221.054   6
   0  -7   7 4321.24 176.589   1
   0   7   7 4390.62 221.181   1
   0  -7   7 4243.41 176.914   2
   0   7   7 4613.65 179.099   2
   0  -7   7 4801.18 213.902   4
   0  -7  -7 4427.84 211.014   4
   0  -7   7 4475.99 175.209   3
   0  -7   8 3012.06 178.629   7
   0   7   8 3132.96 154.665   5
   0  -7   8 3236.35 156.640   5
   0   7   8 3250.86 183.833   6
   0   7   8 3229.76 183.860   1
   0  -7   8 3118.91 139.281   1
   0  -7   8 3035.77 137.475   3
   0  -7   8 3314.92 146.485   2
   0   7   8 3310.52 146.267   2
   0  -7  -8 3050.81 167.190   4
   0  -7   8 3284.55 168.064   4
   0  -7  -8 3333.41 179.650   1
   0   7   9 55.1444 53.9561   6
   0   7   9 104.306 37.7992   5
   0  -7   9 149.070 40.4361   5
   0  -7   9 105.843 30.6455   1
   0   7   9 103.295 53.9036   1
   0   7   9 136.246 40.0754   2
   0  -7   9 102.967 32.9039   3
   0  -7   9 86.1382 33.3890   2
   0  -7   9 140.655 47.1410   4
   0  -7  -9 120.972 47.0878   4
   0  -7   9 94.1486 55.1235   7
   0  -7  10-13.8754 46.6863   7
   0   7  10 5.05350 38.8401   5
   0   7  10 57.3595 55.1028   6
   0  -7  10-5.14609 40.5280   5
   0   7  10 28.8695 48.5679   1
   0  -7  10 4.08300 37.5703   2
   0   7  10 61.1980 36.2086   2
   0  -7 -10 5.28165 47.4536   4
   0  -7  10-15.0126 48.3936   4
   0   7 -10 49.9947 26.3962   3
   0  -7  11 1630.22 129.236   7
   0   7  11 1483.91 126.500   6
   0  -7  11 1391.71 108.834   5
   0   7  11 1603.11 112.360   5
   0   7  11 1321.96 122.189   1
   0   7  11 1772.17 109.635   2
   0  -7  11 1428.95 103.548   2
   0  -7  11 1600.21 110.347   4
   0  -7 -11 1392.86 108.575   4
   0   7 -11 1492.46 83.2219   3
   0  -7  12 192.646 56.1803   2
   0   7  12 112.029 46.7851   2
   0  -7  12 95.0326 56.8147   7
   0   7  12 145.532 50.8824   5
   0  -7  12 165.451 53.1819   5
   0   7  12 101.357 61.0655   6
   0   7  12 63.2622 57.8192   1
   0  -7 -12 138.369 49.7249   4
   0  -7  12 190.007 55.0745   4
   0   7 -12 166.311 37.3314   3
   0  -7  13 4570.12 248.584   7
   0   7  13 4761.26 240.259   5
   0  -7  13 4838.35 242.798   5
   0   7  13 5088.62 263.726   6
   0   7  13 4823.05 260.563   1
   0   7  13 5014.20 236.078   2
   0  -7  13 5010.77 235.101   2
   0  -7  13 5051.26 224.519   4
   0  -7 -13 4807.50 226.781   4
   0   7 -13 4953.37 203.656   3
   0   7 -14-7.32668 37.7716   3
   0   7  14 7.08678 54.0057   5
   0   7  14-16.8211 67.2730   6
   0  -7  14 64.0930 55.6324   5
   0   7  14 25.7895 64.3903   1
   0  -7 -14 16.0367 48.0251   4
   0  -7  14-9.39802 44.9591   4
   0   7  14 18.2256 53.9100   2
   0  -7  14 30.3786 52.8942   2
   0  -7  15 5494.17 275.316   5
   0   7  15 5260.34 270.825   5
   0   7  15 5773.10 290.535   6
   0   7  15 4977.39 284.567   1
   0  -7  15 5492.82 263.029   2
   0   7  15 5798.76 269.150   2
   0  -7 -15 5719.31 251.713   4
   0  -7  15 5672.23 241.526   4
   0   7 -15 5397.22 230.919   3
   0  -7  16 243.521 71.8275   5
   0   7  16 198.679 79.8577   6
   0   7  16 234.943 66.0605   5
   0   7 -16 234.311 55.4513   3
   0   7  16 121.314 76.0161   1
   0  -7  16 154.893 53.0244   4
   0  -7 -16 107.018 54.4663   4
   0   7  16 240.112 68.9072   2
   0  -7  16 224.157 70.0975   2
   0   7  17 34.5934 67.0345   5
   0   7  17 37.4007 68.1887   6
   0  -7  17 60.5328 64.2243   5
   0   7 -17 65.2482 47.6362   3
   0   7  17 58.2476 68.8025   1
   0  -7 -17 32.0089 47.6656   4
   0  -7  17 128.391 47.6914   4
   0   7  17 82.2340 62.0772   2
   0  -7  17 89.5782 58.8078   2
   0  -7  17 17.6788 32.5765   1
   0   7  18 115.746 79.1541   6
   0   7  18 275.055 77.4318   5
   0  -7  18 274.544 79.3933   5
   0   7 -18 140.537 52.1200   3
   0   7  18 141.096 78.9740   1
   0  -7 -18 148.842 54.6509   4
   0  -7  18 272.367 53.1139   4
   0   7  18 158.859 72.9168   2
   0  -7  18 212.397 71.7975   2
   0  -7  18 229.148 48.3277   1
   0   7  19-50.1017 73.6332   2
   0  -7  19 57.8727 68.1333   2
   0  -7  19-4.09600 36.5742   1
   0   7  19-68.1574 91.1311   5
   0  -7  19-48.5734 85.6642   5
   0   7  19-9.96463 73.3164   6
   0  -7  19-35.0049 68.9124   7
   0   7  19 31.3819 69.6181   1
   0  -7 -19-15.8831 53.3081   4
   0   7 -19 16.0125 46.1648   3
   0  -7  20 144.656 45.8272   1
   0  -7  20 156.826 81.2065   2
   0   7  20 8.81081 80.2373   2
   0   7  20 82.3234 84.9194   5
   0  -7  20 102.191 84.3328   5
   0  -7  20 189.216 79.5765   7
   0   7  20 151.860 84.8519   1
   0  -7 -20 177.989 58.2359   4
   0   7 -20 176.592 56.1230   3
   0   7  21 415.139 93.6668   2
   0  -7  21 401.086 93.0120   2
   0  -7  21 417.165 98.5076   7
   0  -7  21 226.521 95.8789   5
   0   7  21 162.233 91.8434   5
   0  -7  21 475.307 64.8561   1
   0  -7 -21 398.514 70.8725   4
   0   7 -21 460.464 74.8414   3
   0  -7  22 3313.53 176.950   1
   0   7  22 3150.11 248.563   5
   0  -7  22 3205.48 245.203   5
   0  -7  22 3648.63 229.160   7
   0  -7 -22 3841.50 189.497   7
   0  -7  22 3550.36 229.594   2
   0   7  22 3501.22 231.360   2
   0  -7 -22 3438.16 181.636   4
   0   7 -22 3797.61 198.737   3
   0  -7  23 1686.16 123.553   1
   0  -7  23 1602.55 181.666   5
   0   7  23 1660.18 185.351   5
   0  -7  23 1886.76 167.808   7
   0  -7 -23 1755.70 125.774   7
   0  -7 -23 1755.97 121.787   4
   0   7 -23 1832.57 142.228   3
   0   7  23 1851.21 168.374   2
   0  -7  23 1817.38 166.435   2
   0  -7  24 2177.00 180.076   7
   0  -7 -24 1906.85 128.472   4
   0   7 -24 2018.23 151.997   3
   0   7  24 1655.32 172.035   2
   0  -7  24 1922.88 174.921   2
   0  -7  25 3262.37 224.784   7
   0  -7 -25 3098.54 167.832   4
   0   7 -25 3032.43 194.179   3
   0  -7  25 3082.52 227.744   2
   0   7  25 3008.01 227.942   2
   0  -7  26 823.093 132.622   7
   0  -7 -26 781.018 86.8391   4
   0   7  26 712.056 142.621   2
   0  -7  26 646.288 127.927   2
   0   7 -26 906.509 115.774   3
   0   7  27 1806.41 190.479   2
   0  -7  27 1408.64 173.896   2
   0   7 -27 1513.53 146.016   3
   0  -7  27 1443.19 165.647   7
   0  -7  28 2200.62 208.791   2
   0   7  28 2468.45 218.998   2
   0   7 -28 2038.94 170.209   3
   0  -7  29 135.958 109.880   2
   0   7  29 176.017 109.657   2
   0   7 -29 296.920 93.9527   3
   0   7 -30 415.990 100.353   3
   0  -8   0 5530.86 225.767   1
   0  -8   0 5243.02 247.168   4
   0  -8   0 5208.46 256.603   6
   0   8   1 10630.5 411.517   1
   0  -8   1 10628.0 386.289   1
   0  -8  -1 10630.4 395.070   1
   0  -8   1 11121.0 378.399   3
   0  -8   1 10305.5 415.057   4
   0  -8  -1 9983.72 425.722   6
   0  -8   1 9939.68 426.607   6
   0  -8  -2 1777.40 107.857   1
   0  -8   2 1531.81 125.846   6
   0  -8  -2 1327.16 118.620   6
   0   8   2 1735.91 126.162   6
   0  -8   2 1557.73 93.8076   1
   0   8   2 1683.17 114.977   1
   0  -8   2 1816.72 121.299   4
   0  -8   2 1575.64 88.5262   3
   0  -8   3 96.1062 52.3695   6
   0  -8  -3 26.2978 52.6431   6
   0   8   3 119.168 51.7754   6
   0  -8  -3 156.283 46.5764   1
   0  -8   3 79.0723 28.7283   1
   0   8   3 46.7740 40.2618   1
   0  -8   3 62.8276 46.0996   4
   0  -8   3 70.6253 31.1291   3
   0  -8  -4 542.749 68.1324   1
   0  -8   4 495.630 75.9165   6
   0  -8  -4 436.079 72.3022   6
   0   8   4 487.544 76.5628   6
   0  -8   4 536.487 49.9886   1
   0   8   4 476.332 70.8613   1
   0  -8  -4 524.023 71.5858   4
   0  -8   4 673.998 78.0924   4
   0  -8   4 612.741 50.2711   3
   0  -8  -5 788.820 82.1291   1
   0  -8   5 873.987 61.4076   1
   0   8   5 871.506 90.4541   1
   0  -8   5 882.461 97.4757   6
   0   8   5 637.055 90.3243   6
   0  -8   5 777.048 84.1448   4
   0  -8  -5 859.559 90.1394   4
   0  -8   5 800.609 60.3330   3
   0  -8  -6 1214.02 102.739   1
   0   8   6 1356.19 113.633   1
   0  -8   6 1248.12 74.8394   1
   0  -8   6 1269.59 116.170   6
   0   8   6 1398.45 119.898   6
   0  -8   6 1252.71 64.0879   2
   0   8   6 1106.83 61.8471   2
   0  -8   6 1176.11 73.6529   5
   0   8   6 1216.85 72.6512   5
   0  -8   6 1341.54 105.969   4
   0  -8  -6 1284.77 107.508   4
   0  -8   6 1330.97 74.8409   3
   0  -8  -7 9116.10 360.600   1
   0   8   7 8676.77 368.025   6
   0  -8   7 8099.93 362.963   7
   0  -8   7 8695.68 377.717   6
   0  -8   7 8328.94 316.424   5
   0   8   7 8678.09 316.472   5
   0  -8   7 8384.99 303.399   1
   0   8   7 8877.16 369.037   1
   0  -8   7 7937.30 300.768   2
   0   8   7 8679.35 302.236   2
   0  -8   7 8912.76 354.399   4
   0  -8  -7 8644.99 354.817   4
   0  -8   7 8143.51 302.593   3
   0   8   8 2091.29 146.895   6
   0   8   8 1922.39 111.741   5
   0  -8   8 1840.52 111.617   5
   0  -8   8 1836.64 94.5831   1
   0   8   8 2045.94 146.571   1
   0   8   8 1985.29 102.228   2
   0  -8   8 1828.67 96.3231   3
   0  -8   8 1991.19 102.465   2
   0  -8   8 1982.12 132.010   4
   0  -8  -8 1846.50 131.076   4
   0  -8   8 2010.73 150.398   6
   0  -8   8 1978.97 144.351   7
   0   8   9 1323.53 121.092   6
   0  -8   9 999.558 82.2429   5
   0   8   9 1156.33 86.9505   5
   0  -8   9 1115.29 67.9324   1
   0   8   9 993.903 106.071   1
   0  -8   9 1158.98 79.5589   2
   0   8   9 1217.26 81.7055   2
   0  -8   9 841.049 68.8679   3
   0  -8  -9 898.183 95.9650   4
   0  -8   9 1002.50 98.5764   4
   0  -8   9 1049.85 110.354   7
   0   8  10 12001.6 472.158   6
   0   8  10 11353.6 428.674   5
   0  -8  10 11206.5 428.950   5
   0   8  10 11173.5 465.446   1
   0  -8  10 9923.93 390.206   1
   0  -8  10 11431.6 411.535   2
   0   8  10 11680.2 413.472   2
   0  -8  10 12035.2 443.305   4
   0  -8 -10 11826.4 445.207   4
   0  -8  10 10923.6 459.753   7
   0   8  11 3511.79 211.423   6
   0  -8  11 3568.92 184.744   5
   0   8  11 3488.56 181.471   5
   0  -8  11 3275.40 147.124   1
   0   8  11 3254.38 205.502   1
   0  -8  11 3242.85 166.762   2
   0   8  11 3095.94 165.655   2
   0  -8 -11 3414.73 185.044   4
   0  -8  11 3730.65 187.960   4
   0  -8  11 3303.38 202.425   7
   0   8  12 6092.17 298.061   6
   0   8  12 5598.08 265.281   5
   0  -8  12 5765.96 267.037   5
   0   8  12 5561.31 292.899   1
   0  -8  12 5436.05 248.405   2
   0   8  12 5911.65 254.689   2
   0  -8  12 5930.46 262.456   4
   0  -8 -12 6094.12 269.509   4
   0  -8  12 5534.90 284.137   7
   0  -8  13 114.020 63.1144   7
   0   8  13 6.68159 49.6157   5
   0  -8  13 53.8725 49.5570   5
   0   8  13 17.6899 67.9790   6
   0   8  13 8.85133 62.1021   1
   0  -8  13 89.1074 53.2958   2
   0   8  13 37.2422 51.7263   2
   0  -8  13 11.0356 53.9243   4
   0  -8 -13 6.01826 52.4026   4
   0   8 -13 24.7195 32.4870   3
   0  -8  14 810.190 105.291   7
   0  -8  14 883.005 100.422   5
   0   8  14 945.695 120.094   6
   0   8  14 727.411 97.6338   5
   0   8  14 754.559 110.606   1
   0  -8  14 844.185 90.2353   2
   0   8  14 950.072 92.6105   2
   0  -8 -14 879.616 92.8227   4
   0  -8  14 868.462 89.8476   4
   0   8 -14 680.493 63.0743   3
   0  -8  15 878.751 108.935   7
   0   8  15 989.377 123.259   6
   0  -8  15 892.181 108.267   5
   0   8  15 835.253 106.578   5
   0   8  15 745.086 113.124   1
   0  -8  15 936.896 97.1479   2
   0   8  15 819.744 94.7180   2
   0  -8  15 1025.40 96.5374   4
   0  -8 -15 729.902 88.6209   4
   0   8 -15 937.715 72.9884   3
   0  -8  16-33.1969 73.6559   5
   0   8  16-16.5628 69.7275   5
   0   8  16 117.803 77.9258   6
   0   8  16-29.7349 68.8461   1
   0  -8  16 178.644 55.7148   2
   0   8  16 40.3441 58.9307   2
   0  -8  16 82.5399 47.4809   4
   0  -8 -16-12.0147 51.9740   4
   0   8 -16 71.3196 40.3033   3
   0   8 -17 4.11891 41.0680   3
   0   8  17 40.4926 75.8243   6
   0   8  17 79.4815 66.1481   5
   0  -8  17-17.6134 68.7964   5
   0   8  17-10.2821 70.6735   1
   0  -8  17 7.07902 61.6276   2
   0   8  17 7.18375 67.2361   2
   0  -8 -17-11.9563 51.7051   4
   0  -8  17 10.0348 47.4852   4
   0  -8  17 3.15932 35.3230   1
   0   8 -18 6068.10 264.899   3
   0  -8  18 6206.07 323.731   5
   0   8  18 6450.89 328.606   5
   0   8  18 6722.20 343.536   6
   0   8  18 6093.49 338.151   1
   0   8  18 6760.55 312.331   2
   0  -8  18 6310.81 304.292   2
   0  -8 -18 6758.83 289.735   4
   0  -8  18 7002.43 277.328   4
   0  -8  18 6103.45 250.295   1
   0   8 -19 1625.19 115.127   3
   0   8  19 1625.66 160.372   5
   0  -8  19 1547.69 159.890   5
   0   8  19 1937.42 176.728   6
   0   8  19 1813.30 150.224   2
   0  -8  19 1704.68 144.269   2
   0  -8 -19 1783.39 128.984   4
   0  -8  19 1815.93 118.014   4
   0  -8  19 1425.84 97.7289   1
   0  -8  20 248.739 90.6471   7
   0   8  20 324.098 91.6136   5
   0  -8  20 533.397 109.818   5
   0  -8  20 308.963 53.1719   1
   0   8  20 298.922 89.8799   2
   0  -8  20 378.453 92.3732   2
   0  -8 -20 374.282 73.9027   4
   0   8 -20 312.525 67.0920   3
   0  -8  21 3185.38 166.103   1
   0  -8  21 3669.29 233.486   7
   0  -8  21 3581.24 225.864   2
   0   8  21 3487.03 223.769   2
   0   8  21 3418.37 242.133   5
   0  -8  21 3168.02 237.836   5
   0  -8 -21 3952.70 195.541   4
   0   8 -21 3680.44 187.718   3
   0  -8  22 251.877 90.9117   7
   0   8  22 216.952 90.6470   2
   0  -8  22 287.583 96.4641   2
   0   8  22 278.291 106.401   5
   0  -8  22 324.213 103.099   5
   0  -8 -22 346.442 71.9985   4
   0   8 -22 212.560 67.9719   3
   0  -8  23 567.703 114.528   7
   0   8  23 404.948 108.794   2
   0  -8  23 397.876 106.059   2
   0   8  23 242.706 107.351   5
   0  -8  23 376.882 116.004   5
   0  -8 -23 625.063 83.8098   4
   0   8 -23 543.782 87.4996   3
   0  -8  24 105.445 95.8787   7
   0  -8 -24-5.43805 59.8357   4
   0   8 -24 19.0518 63.9437   3
   0  -8  24-40.5218 110.097   2
   0   8  24 41.2267 104.778   2
   0  -8  25 10.7640 84.0910   7
   0   8  25-21.4819 102.213   2
   0  -8  25-10.5457 100.899   2
   0   8 -25 86.4673 64.9968   3
   0  -8 -25 31.3696 56.1130   4
   0   8  26 412.962 120.153   2
   0  -8  26 317.697 115.947   2
   0   8 -26 590.645 92.1047   3
   0  -8  27-124.913 125.961   2
   0   8  27-34.7347 120.477   2
   0   8 -27 188.719 80.8368   3
   0   8  28 1510.45 186.171   2
   0  -8  28 1433.19 184.889   2
   0  -9   0-8.26869 35.2843   1
   0  -9   0-3.14859 32.1609   3
   0  -9   0 12.7629 45.2128   4
   0  -9   0-29.8177 61.4320   6
   0  -9   1 588.702 88.2539   6
   0  -9  -1 570.799 86.4251   6
   0  -9   1 484.506 52.5999   3
   0  -9   1 507.057 57.1628   1
   0  -9   1 565.749 76.1842   4
   0  -9  -1 550.332 62.7687   1
   0  -9   2 174.796 65.2680   6
   0  -9  -2 287.287 70.8530   6
   0  -9   2 193.335 41.1296   3
   0  -9   2 251.605 45.3379   1
   0   9   2 193.076 59.3935   1
   0  -9   2 343.659 68.0990   4
   0  -9  -2 243.273 50.3887   1
   0  -9  -3 2984.75 164.073   1
   0  -9   3 2818.31 186.165   6
   0  -9  -3 3096.73 186.235   6
   0   9   3 3168.56 190.908   6
   0   9   3 3105.86 179.473   1
   0  -9   3 3094.70 141.974   1
   0  -9   3 3167.96 179.550   4
   0  -9   3 3035.16 138.784   3
   0  -9  -4 3493.77 183.810   1
   0  -9  -4 3419.14 200.463   6
   0   9   4 3303.54 200.847   6
   0  -9   4 3468.44 207.711   6
   0  -9   4 3375.49 190.169   4
   0  -9  -4 3469.38 193.182   4
   0  -9   4 3429.18 149.281   3
   0  -9   4 3510.58 152.347   1
   0   9   4 3652.50 198.712   1
   0  -9  -5 6513.23 291.811   1
   0   9   5 6563.10 312.659   6
   0  -9   5 6418.74 317.897   6
   0  -9  -5 6447.77 299.990   4
   0  -9   5 6883.08 301.976   4
   0  -9   5 6703.54 250.689   3
   0  -9   5 6995.93 254.283   1
   0   9   5 6741.29 311.627   1
   0  -9  -6 14243.8 521.951   1
   0  -9   6 13298.7 463.448   1
   0   9   6 13394.2 533.890   1
   0  -9   6 13415.6 545.507   6
   0   9   6 13756.0 538.621   6
   0  -9  -6 13461.0 522.049   4
   0  -9   6 13880.1 521.481   4
   0  -9   6 13349.5 463.514   3
   0  -9   7 10237.5 347.052   1
   0   9   7 10111.3 422.210   1
   0   9   7 10544.8 427.138   6
   0  -9   7 9216.61 413.439   7
   0  -9   7 10895.8 439.955   6
   0  -9   7 9442.60 346.553   5
   0   9   7 9284.15 341.648   5
   0  -9   7 10503.9 405.789   4
   0  -9  -7 10184.7 406.947   4
   0  -9   7 9693.03 346.423   3
   0  -9   8 140.953 72.1682   6
   0  -9   8 110.368 66.4697   7
   0   9   8 80.2860 63.8308   6
   0  -9   8 100.898 33.5066   3
   0  -9   8 204.888 34.9704   2
   0   9   8 135.640 33.6644   2
   0   9   8 88.4212 39.3796   5
   0  -9   8 137.458 38.6452   5
   0  -9  -8 26.3647 55.2260   4
   0  -9   8 183.890 62.3890   4
   0   9   8 110.174 64.4899   1
   0  -9   8 85.5216 30.6799   1
   0  -9   9 18.0787 62.1332   6
   0  -9   9-16.1740 65.1816   7
   0   9   9-8.25584 67.0445   6
   0   9   9-17.3264 40.1116   2
   0  -9   9-17.1576 40.8200   2
   0  -9   9-17.8397 31.9853   3
   0  -9   9-42.3164 44.2333   5
   0   9   9-33.3437 44.9203   5
   0  -9   9 12.6917 62.6434   4
   0  -9  -9-6.60762 56.0114   4
   0   9   9 32.7290 54.4564   1
   0  -9   9-10.9473 27.3077   1
   0  -9  10 91.9449 70.6759   6
   0  -9  10 57.9502 66.7438   7
   0   9  10 34.1353 62.8092   6
   0   9  10 73.0182 40.4088   2
   0  -9  10 173.361 36.2009   2
   0   9  10-9.64923 49.5383   5
   0  -9  10 19.2910 42.5577   5
   0  -9  10-12.6595 61.8694   4
   0  -9 -10 39.8305 58.1881   4
   0   9  10 42.5007 64.7950   1
   0  -9  10 35.1776 26.3153   1
   0   9  11 646.594 102.119   6
   0  -9  11 604.902 75.2566   5
   0   9  11 754.850 85.0305   5
   0   9  11 661.969 105.111   1
   0  -9  11 738.484 52.8593   1
   0   9  11 829.163 73.8786   2
   0  -9  11 751.194 69.9747   2
   0  -9  11 521.835 84.1486   4
   0  -9 -11 671.293 89.6239   4
   0  -9  11 506.985 93.5910   7
   0   9  12 101.055 72.4096   6
   0  -9  12 59.8029 49.3833   5
   0   9  12 126.324 49.6723   5
   0  -9  12 83.4627 29.3360   1
   0   9  12 9.14155 70.3206   1
   0  -9  12 159.078 43.9514   2
   0   9  12 218.479 48.5269   2
   0  -9 -12 46.6589 55.4163   4
   0  -9  12 56.3205 57.6596   4
   0  -9  12 111.845 71.4819   7
   0   9  13 803.671 96.0618   5
   0   9  13 938.446 124.792   6
   0  -9  13 666.601 90.6183   5
   0   9  13 974.782 119.410   1
   0  -9  13 873.562 62.9572   1
   0   9  13 987.306 90.0741   2
   0  -9  13 870.300 88.6686   2
   0  -9  13 946.612 98.2987   4
   0  -9 -13 887.073 102.640   4
   0  -9  13 1081.02 120.548   7
   0   9  14 293.112 65.3887   5
   0   9  14 178.058 77.5984   6
   0  -9  14 304.654 65.9430   5
   0  -9  14 165.944 37.4873   1
   0   9  14 157.136 81.2434   1
   0   9  14 394.505 64.9091   2
   0  -9  14 334.412 59.7673   2
   0  -9  14 116.346 65.8124   4
   0  -9 -14 180.141 66.8971   4
   0  -9  14 179.682 81.0214   7
   0   9  15 2765.72 178.017   5
   0   9  15 2900.92 206.189   6
   0  -9  15 2339.40 169.717   5
   0  -9  15 2212.42 118.850   1
   0   9  15 2328.27 190.206   1
   0  -9  15 2847.46 161.384   2
   0   9  15 2939.50 165.977   2
   0  -9  15 2837.99 165.543   4
   0  -9 -15 2911.49 173.927   4
   0  -9  15 2506.15 184.812   7
   0  -9  16 460.837 49.1990   1
   0  -9  16 504.434 99.4897   7
   0   9  16 643.945 98.6794   5
   0   9  16 602.211 115.077   6
   0  -9  16 548.378 92.3079   5
   0   9  16 661.477 111.983   1
   0   9  16 580.185 79.6481   2
   0  -9  16 786.307 89.8644   2
   0  -9 -16 550.794 86.9521   4
   0  -9  16 587.524 84.9101   4
   0   9 -16 422.308 52.8720   3
   0   9  17 3731.81 231.250   5
   0   9  17 3937.34 257.126   6
   0  -9  17 3628.50 228.165   5
   0   9  17 3614.49 245.762   1
   0  -9  17 3842.69 211.749   2
   0   9  17 4113.09 219.149   2
   0  -9 -17 4254.20 215.646   4
   0   9 -17 3732.46 167.436   3
   0  -9  17 4316.29 205.969   4
   0  -9  17 3572.96 157.591   1
   0   9  18 702.284 115.393   5
   0  -9  18 566.606 108.794   5
   0   9 -18 745.487 71.8934   3
   0   9  18 656.126 97.3911   2
   0  -9  18 560.593 97.9113   2
   0  -9  18 749.244 87.9371   4
   0  -9 -18 880.132 97.9083   4
   0  -9  18 620.979 59.3186   1
   0   9  19 39.6028 72.8848   2
   0  -9  19 38.6430 74.3523   2
   0   9 -19 90.4364 43.9832   3
   0  -9  19 37.7521 54.8441   4
   0  -9 -19 97.7771 60.3357   4
   0  -9  19-9.85372 98.2558   5
   0   9  19-79.3119 106.851   5
   0  -9  20-8.17568 80.7041   2
   0   9  20 25.1190 84.7133   2
   0   9 -20 4.28235 43.7410   3
   0  -9  20 73.0867 54.8117   4
   0  -9 -20-19.3271 58.5786   4
   0   9  20-31.3947 97.3936   5
   0  -9  20-93.7773 96.9729   5
   0   9  21 316.881 97.5745   2
   0  -9  21 310.121 93.2019   2
   0   9 -21 430.763 66.6339   3
   0  -9 -21 534.320 84.0853   4
   0   9  21 275.666 110.579   5
   0  -9  21 252.622 105.190   5
   0   9  22 162.063 101.932   5
   0  -9  22 266.204 109.404   5
   0  -9  22 402.849 106.703   7
   0  -9  22 244.439 97.2651   2
   0   9  22 212.578 93.6095   2
   0  -9 -22 450.943 81.8821   4
   0   9 -22 387.825 66.1232   3
   0  -9  23 340.036 117.373   5
   0   9  23 206.087 114.040   5
   0  -9  23 532.170 118.097   7
   0   9  23 145.144 104.469   2
   0  -9  23 406.758 111.237   2
   0   9 -23 488.177 77.2767   3
   0  -9 -23 384.480 77.9111   4
   0  -9  24 986.656 143.607   2
   0   9  24 968.480 142.847   2
   0   9 -24 1110.39 104.819   3
   0  -9 -24 1202.71 110.604   4
   0   9  25 1374.87 160.204   2
   0  -9  25 1325.86 159.396   2
   0   9 -25 1202.13 114.616   3
   0   9  26-98.1066 118.473   2
   0  -9  26 42.6713 100.966   2
   0  -9  27 2022.29 193.367   2
   0   9  27 2317.49 207.529   2
   0   9  28 818.876 140.128   2
   0  -9  28 799.943 141.609   2
   0 -10   0 256.016 77.4071   6
   0 -10   0 406.416 77.4541   4
   0 -10   0 442.272 57.9651   1
   0 -10   0 406.087 50.6115   3
   0 -10   1 308.431 81.1860   6
   0 -10  -1 408.736 84.8522   6
   0 -10   1 552.992 83.7278   4
   0 -10   1 444.116 59.8289   1
   0 -10  -1 362.364 63.7490   1
   0 -10  -1 387.594 51.2416   3
   0 -10   1 408.906 54.5734   3
   0 -10  -2 15311.8 598.596   6
   0 -10   2 15013.4 602.218   6
   0 -10   2 14909.4 525.845   3
   0 -10   2 15941.1 585.845   4
   0 -10   2 14896.6 535.708   1
   0 -10  -2 15924.4 558.793   1
   0 -10  -3 48.5501 60.6243   6
   0 -10   3 102.726 75.4991   6
   0 -10   3 59.1494 39.4992   3
   0  10   3 28.3537 61.3232   1
   0 -10   3-10.1531 38.1611   1
   0 -10   3 83.4277 63.6061   4
   0 -10  -3 80.9234 54.3376   1
   0 -10   4 1938.20 103.268   1
   0 -10  -4 2238.19 136.307   1
   0 -10   4 1893.18 156.776   6
   0  10   4 1816.77 154.429   6
   0  10   4 1785.07 143.830   1
   0 -10  -4 1815.25 140.136   4
   0 -10   4 1833.98 142.152   4
   0 -10   4 1996.19 101.828   3
   0 -10   5 1058.61 70.8063   1
   0 -10   5 1254.37 128.007   6
   0  10   5 1062.13 119.721   6
   0  10   5 1088.31 115.134   1
   0 -10   5 1031.15 108.278   4
   0 -10  -5 1222.17 115.043   4
   0 -10   5 987.946 69.4299   3
   0 -10   6-18.2752 67.2378   6
   0  10   6 67.3224 67.3171   6
   0 -10   6 8.28612 65.7722   7
   0 -10   6 34.7955 28.7718   1
   0  10   6 128.027 59.9419   1
   0 -10   6 6.91158 57.3777   4
   0 -10  -6 14.3527 59.9989   4
   0 -10   6 22.3332 30.6653   3
   0 -10   7 556.705 49.1664   1
   0  10   7 696.354 101.994   1
   0  10   7 634.138 100.745   6
   0 -10   7 743.704 103.565   7
   0 -10   7 789.478 110.132   6
   0 -10  -7 728.388 90.9688   4
   0 -10   7 775.854 93.2990   4
   0 -10   7 574.796 52.7245   3
   0 -10   8 3247.55 203.583   7
   0  10   8 3442.86 209.214   6
   0 -10   8 3568.69 218.955   6
   0 -10   8 3122.53 128.512   3
   0 -10   8 3447.33 191.616   4
   0 -10  -8 3351.79 192.091   4
   0 -10   8 3218.86 124.815   1
   0  10   8 3506.68 209.911   1
   0 -10   9 4797.83 268.851   6
   0  10   9 4659.62 260.661   6
   0 -10   9 4762.31 257.831   7
   0 -10   9 4392.72 191.000   5
   0  10   9 4399.38 189.103   5
   0 -10   9 4898.62 242.542   4
   0 -10  -9 5022.95 248.210   4
   0 -10   9 4520.42 169.837   1
   0  10   9 4893.73 263.243   1
   0 -10  10 4532.34 259.401   6
   0 -10  10 4403.30 245.107   7
   0  10  10 4368.30 250.796   6
   0 -10  10 3763.28 182.590   5
   0  10  10 3892.83 184.179   5
   0 -10  10 3843.88 168.041   2
   0  10  10 4604.35 173.037   2
   0 -10  10 4305.96 224.372   4
   0 -10 -10 4394.33 229.355   4
   0  10  10 4328.72 247.784   1
   0 -10  10 3814.99 149.913   1
   0 -10  11 3969.74 244.484   6
   0  10  11 4218.52 242.973   6
   0 -10  11 4001.73 233.189   7
   0  10  11 4073.97 170.793   2
   0 -10  11 3653.51 166.757   2
   0 -10  11 3583.66 183.893   5
   0  10  11 3511.62 183.594   5
   0 -10 -11 4256.93 221.045   4
   0 -10  11 4709.24 225.193   4
   0 -10  11 3350.30 136.147   1
   0  10  11 3873.97 236.986   1
   0  10  12 2262.78 145.491   5
   0  10  12 2599.46 193.257   6
   0 -10  12 2016.95 137.754   5
   0 -10  12 2283.99 185.050   6
   0 -10  12 2354.98 176.891   7
   0  10  12 2453.75 130.907   2
   0 -10  12 2295.26 126.235   2
   0 -10  12 2690.61 166.617   4
   0 -10 -12 2367.24 162.003   4
   0 -10  12 1978.43 88.4068   1
   0  10  12 2628.34 190.243   1
   0 -10  13 1264.49 112.242   5
   0  10  13 1646.88 157.773   6
   0  10  13 1409.08 118.556   5
   0 -10  13 1705.25 160.438   6
   0 -10  13 1575.30 148.482   7
   0  10  13 1878.12 114.620   2
   0 -10  13 1401.08 101.897   2
   0 -10 -13 1650.44 133.646   4
   0 -10  13 1683.59 134.165   4
   0  10  13 1252.16 145.857   1
   0 -10  13 1192.43 63.3768   1
   0 -10  14 1732.49 79.6410   1
   0  10  14 1772.73 168.515   1
   0 -10  14 2259.16 174.220   7
   0  10  14 2037.76 179.254   6
   0  10  14 1799.78 141.629   5
   0 -10  14 1728.70 139.085   5
   0 -10  14 1694.91 75.7175   1
   0 -10 -14 2093.59 150.415   4
   0 -10  14 2188.98 150.661   4
   0  10  14 1965.42 130.269   2
   0 -10  14 2025.52 125.014   2
   0  10  15 516.893 116.277   1
   0 -10  15 390.756 36.1339   1
   0 -10  15 536.380 106.330   7
   0  10  15 505.120 78.0702   2
   0 -10  15 455.944 76.4849   2
   0  10  15 373.498 90.7731   5
   0 -10  15 309.387 79.8913   5
   0 -10  15 512.857 86.6127   4
   0 -10 -15 487.838 86.1358   4
   0 -10  15 380.267 35.6980   1
   0  10  16 514.290 94.4642   5
   0 -10  16 567.792 97.2294   5
   0 -10  16 549.664 45.8593   1
   0  10  16 666.238 90.6035   2
   0 -10  16 520.195 85.5870   2
   0 -10 -16 747.232 99.1109   4
   0 -10  16 705.849 92.6472   4
   0 -10  16 655.176 113.381   7
   0  10  17 672.187 94.5247   2
   0 -10  17 607.814 86.9397   2
   0 -10  17 545.328 111.318   7
   0 -10 -17 650.237 96.0974   4
   0 -10  17 780.530 94.9119   4
   0 -10  17 325.346 92.5533   5
   0  10  17 568.265 107.286   5
   0  10  18 3253.47 192.872   2
   0 -10  18 2856.71 185.283   2
   0 -10  18 3117.74 220.554   7
   0 -10  18 3521.55 187.029   4
   0 -10 -18 3061.49 188.961   4
   0  10  18 2604.28 204.649   5
   0 -10  18 2609.67 199.064   5
   0 -10 -19-28.3391 61.6965   4
   0  10  19-22.7868 82.2178   2
   0 -10  19-87.9710 79.0198   2
   0  10  19-58.4161 97.5640   5
   0 -10 -20 160.797 69.0911   4
   0  10 -20 77.7698 42.8985   3
   0  10  20 209.371 86.1089   2
   0 -10  20 116.940 75.4584   2
   0  10  20 41.1448 90.7638   5
   0  10  21 186.952 82.9766   2
   0 -10  21 436.636 96.3361   2
   0  10  21 195.182 92.2501   5
   0 -10 -21 372.908 80.2831   4
   0  10 -21 191.492 51.0214   3
   0 -10 -22 243.309 73.5876   4
   0  10  22 160.684 85.0648   2
   0 -10  22 17.3466 77.5716   2
   0  10  22 159.502 91.9344   5
   0 -10 -23 6.61371 60.8654   4
   0 -10  23-72.7935 95.5466   2
   0  10  23-93.5109 96.8674   2
   0  10  23-47.7627 104.634   5
   0  10  24 244.236 106.449   2
   0  10  25 91.5947 106.893   2
   0  10  26-169.060 146.854   2
   0  10  27-98.4731 136.911   2
   0 -11   0-27.0336 74.2614   6
   0 -11   0 13.5748 38.0924   1
   0 -11   0-17.2222 37.5899   3
   0 -11  -1-8.90377 71.2369   6
   0 -11   1 63.8217 68.9076   6
   0 -11   1 68.1230 61.0298   4
   0 -11   1 91.2673 40.3607   1
   0 -11   1 80.0904 37.7855   3
   0 -11  -1 10.6728 40.4318   3
   0 -11  -2 1702.81 145.346   6
   0 -11   2 1236.29 135.564   6
   0 -11  -2 1318.28 92.5089   3
   0 -11   2 1524.67 134.556   4
   0 -11   2 1642.20 99.6959   1
   0 -11   2 1472.80 92.2564   3
   0 -11  -3 3486.19 210.097   6
   0 -11   3 3304.95 215.101   6
   0 -11   3 2911.83 138.492   3
   0 -11   3 3051.53 190.588   4
   0 -11   3 3103.92 146.401   1
   0 -11   4 419.680 89.4399   6
   0 -11   4 367.755 50.4723   3
   0  11   4 366.454 84.3537   1
   0 -11   4 382.792 85.9265   4
   0 -11  -4 377.989 86.5989   4
   0 -11   4 288.624 47.6730   1
   0 -11   5 10301.0 372.146   1
   0 -11   5 11265.1 476.642   6
   0 -11   5 10702.3 459.153   7
   0  11   5 11266.4 457.785   1
   0 -11  -5 10520.1 444.111   4
   0 -11   5 11379.2 447.756   4
   0 -11   5 10327.5 371.566   3
   0 -11   6 187.704 38.3736   1
   0 -11   6 366.704 88.7355   6
   0  11   6 224.232 81.8829   1
   0 -11   6 145.205 80.7965   7
   0  11   6 365.354 87.6328   6
   0 -11  -6 186.353 76.1515   4
   0 -11   6 187.475 70.8828   4
   0 -11   6 192.296 41.5889   3
   0 -11   7 3631.99 145.776   1
   0  11   7 4290.73 240.539   1
   0 -11  -7 4058.48 224.639   4
   0 -11   7 4229.59 225.630   4
   0 -11   7 3590.71 148.349   3
   0 -11   7 4415.42 244.177   7
   0 -11   7 4180.26 248.806   6
   0  11   7 3805.25 237.090   6
   0 -11   8 1013.55 123.440   7
   0 -11   8 1267.72 145.946   6
   0  11   8 1097.31 130.572   6
   0 -11   8 953.025 116.763   4
   0 -11  -8 1048.69 116.818   4
   0  11   8 1071.75 128.059   1
   0  11   9-19.3910 75.1264   6
   0 -11   9 28.6192 70.1902   7
   0 -11   9 21.2335 75.2203   6
   0 -11  -9-39.3025 67.9855   4
   0 -11   9-75.1340 71.4973   4
   0  11   9 38.0885 63.3724   1
   0 -11  10 38.7690 73.8666   7
   0 -11  10 43.2812 70.4003   6
   0  11  10 19.8719 75.0790   6
   0 -11  10-61.2382 34.0844   5
   0 -11 -10-23.5945 72.7860   4
   0  11  10 49.2091 71.7582   1
   0 -11  11-9.80214 67.3776   7
   0 -11  11 32.9626 71.4835   6
   0  11  11-40.8703 73.7999   6
   0 -11  11-14.5075 42.1209   5
   0  11  11-6.91926 40.0322   5
   0 -11 -11-86.8598 75.5505   4
   0  11  11-30.4894 74.0959   1
   0 -11  12 615.828 109.521   7
   0 -11  12 600.577 113.716   6
   0 -11  12 330.750 62.1750   5
   0  11  12 249.777 62.0827   5
   0 -11  12 351.769 55.4666   2
   0 -11 -12 489.466 91.1409   4
   0  11  12 573.922 105.768   1
   0 -11  13 213.582 91.3863   6
   0 -11  13 312.565 91.2332   7
   0  11  13 110.401 59.1387   5
   0 -11  13 99.1020 51.4188   2
   0  11  13 125.193 51.9207   2
   0 -11 -13 165.618 70.9811   4
   0  11  13 96.6242 76.1855   1
   0 -11  14 991.122 89.4663   2
   0  11  14 1141.94 95.6950   2
   0  11  14 992.159 107.574   5
   0  11  14 1389.98 150.769   1
   0 -11  14 1041.72 140.880   6
   0 -11  14 1217.58 141.153   7
   0  11  15 2442.91 144.670   2
   0 -11  15 2231.43 137.490   2
   0 -11  15 2202.21 188.133   7
   0 -11  15 2217.47 197.597   6
   0  11  15 1910.53 155.214   5
   0  11  16 1276.41 135.461   5
   0  11  16 1547.86 123.519   2
   0 -11  16 1349.29 116.584   2
   0 -11  16 1662.23 172.584   6
   0 -11  16 1644.36 162.749   7
   0  11  17 1513.31 126.149   2
   0 -11  17 1549.27 162.158   7
   0 -11  18 825.110 129.946   7
   0  11  18 748.738 103.425   2
   0  11  19 227.706 90.1367   2
   0  11  20-128.886 97.5747   2
   0  11  21 225.004 96.2586   2
   0  11  22 432.225 102.149   2
   0 -12   0 653.444 69.5902   3
   0 -12   0 892.284 119.931   6
   0 -12   1 432.102 57.1270   3
   0 -12  -1 417.811 58.4150   3
   0 -12  -1 430.764 94.4078   6
   0 -12   1 305.568 91.0658   6
   0 -12  -2 2251.11 127.519   3
   0 -12   2 2639.71 126.337   3
   0 -12   2 2677.39 195.741   6
   0 -12  -2 2408.85 186.827   6
   0 -12  -3 986.572 85.3484   3
   0 -12   3 1204.01 80.3481   3
   0 -12   4 644.045 110.993   7
   0 -12   4 526.182 55.3795   3
   0 -12   4 661.410 112.310   6
   0 -12   5-38.9782 83.1653   7
   0  12   5 52.4719 68.8676   1
   0 -12   5 27.3225 32.5829   3
   0 -12   5 10.5451 76.1647   6
   0 -12   6-32.0908 85.5605   6
   0 -12   6-49.3210 80.1044   7
   0  12   6 45.7614 65.4772   1
   0 -12   7 1055.34 138.608   6
   0 -12   7 960.666 128.114   7
   0  12   7 1074.00 132.905   1
   0 -12   8 1331.03 154.247   6
   0 -12   8 1289.96 147.503   7
   0  12   8 1387.15 150.067   1
   0 -12   9 113.052 95.3107   6
   0 -12   9 256.965 90.7846   7
   0  12   9 122.028 90.3842   1
   0 -12  10 957.313 137.941   6
   0 -12  10 1039.67 138.565   7
   0  12  10 1392.06 150.591   1
   0 -12  11 199.456 99.9345   6
   0  12  11 388.163 104.175   1
   0 -12  11 357.299 100.480   7
   0  12  12 1639.91 168.910   1
   0 -12  12 1492.11 168.866   6
   0 -12  12 1582.41 160.440   7
   0 -12  13 247.126 89.3228   7
   0 -12  13 215.794 105.830   6
   0  12  13 122.001 47.2251   5
   0 -12  14 60.2414 91.8236   6
   0 -12  14 32.6027 78.5041   7
   0 -12  15 72.7041 84.1638   6
   0 -12  15 22.0050 83.1431   7
   0 -12  16 243.366 99.8414   6
   0 -12  17 609.885 121.313   6
   0 -12  18 1952.85 193.954   6
   0 -13   0-93.0699 99.5110   6
   0 -13  -1-102.666 97.2178   6
   0 -13   1-104.901 101.489   6
   0 -13   2 149.440 91.8432   6
   0 -13  -2 163.033 85.3216   6
   0 -13   3 856.712 132.674   6
   0 -13   3 835.967 124.859   7
   0 -13   4 2118.49 189.685   6
   0 -13   4 1920.65 180.612   7
   0 -13   5 3381.49 246.021   6
   0 -13   5 3575.54 241.295   7
   0 -13   6 3093.85 236.702   6
   0 -13   6 2924.90 220.365   7
   0  13   7 1139.53 140.407   1
   0 -13   7 1183.53 162.583   6
   0 -13   7 1080.52 142.184   7
   0  13   8 351.235 104.649   1
   0 -13   8 412.208 117.409   6
   0 -13   8 348.735 101.501   7
   0  13   9 74.8359 82.8446   1
   0 -13   9-59.9088 95.1020   6
   0 -13   9 98.9128 86.5496   7
   0  13  10 176.402 92.3210   1
   0 -13  10 170.180 95.8707   6
   0 -13  10 166.678 93.0452   7
   0  13  11 408.409 109.873   1
   0 -13  11 425.220 110.087   7
   0 -13  11 393.584 110.567   6
   0 -13  12 67.7445 88.9094   7
   0 -13  12-49.9798 94.4067   6
   0 -13  13 720.016 132.771   6
   0 -13  14 445.842 120.040   6
   0 -13  15 2170.42 208.842   6
   0 -14   0 2018.03 194.279   6
   0 -14   1 2234.36 195.290   7
   0 -14  -1 1923.40 190.537   6
   0 -14   1 1659.91 183.459   6
   0 -14   2 792.928 126.253   7
   0 -14   2 854.382 143.829   6
   0 -14   3 1755.63 177.539   7
   0 -14   3 1566.87 181.234   6
   0 -14   4 392.693 117.103   7
   0 -14   4 546.967 132.930   6
   0 -14   5 158.824 98.2078   7
   0 -14   5 106.608 114.015   6
   0 -14   6 194.638 102.353   7
   0 -14   6 132.290 98.5175   6
   0 -14   7 484.104 121.327   7
   0 -14   7 427.604 127.929   6
   0 -14   8 624.802 128.536   6
   0 -14   9 25.1824 91.7980   6
   0 -14  10 663.163 131.912   6
   0 -14  11-25.8156 91.4551   6
   0 -15   0 34.5156 90.6045   7
   0 -15  -1-68.2471 100.314   7
   0 -15   1-34.7942 107.338   6
   0 -15   2-58.6875 117.043   6
   0 -15   3 1286.76 170.740   6
   0 -15   4 1598.34 181.946   6
   1   0 -32 16.0756 106.988   3
   1   0 -31 2907.37 265.589   3
  -1   0  30-82.0899 125.876   2
   1   0 -30 107.243 110.653   3
   1   0 -29 3785.10 237.853   7
  -1   0  29 4292.47 287.139   2
   1   0 -29 4016.78 299.308   3
   1   0 -28 25.1637 73.0217   7
  -1   0  28-88.1144 105.967   2
   1   0 -28 72.8870 106.275   3
   1   0 -27 5289.49 270.474   7
  -1   0  27 4901.98 308.548   2
   1   0 -27 4937.78 327.335   3
  -1   0  26 9.18138 68.7814   1
   1   0 -26-27.3807 97.0039   3
   1   0 -26 38.9355 72.8936   7
  -1   0  26 230.421 88.5452   2
  -1   0  25 2147.80 195.422   5
  -1   0  25 2045.46 169.308   1
   1   0 -25 1955.24 198.318   3
   1   0 -25 2600.48 164.967   7
  -1   0  25 2399.76 196.790   2
  -1   0  24 112.505 74.0392   5
  -1   0  24-8.52636 56.7469   1
   1   0 -24-50.8941 85.6147   3
   1   0 -24-42.8755 67.6310   7
  -1   0  24 157.585 79.3780   2
  -1   0  23 42.9723 70.7389   5
  -1   0  23 122.746 62.9307   1
   1   0 -23-73.4013 81.4519   3
   1   0 -23 156.835 60.1766   7
  -1   0  23 69.9959 77.5179   2
   1   0 -22-45.3941 59.3160   7
  -1   0  22 30.8676 63.7492   5
  -1   0  22-31.3678 65.0928   1
   1   0 -22-58.4905 91.3837   3
   1   0 -22 15.6420 12.3843   4
  -1   0  22 76.1004 69.3511   2
   1   0 -21 3267.08 168.414   7
  -1   0  21 3387.96 183.834   1
  -1   0  21 2734.57 194.372   5
   1   0 -21 3250.38 189.074   2
  -1   0  21 3036.11 193.916   2
   1   0 -20 76.0524 56.8696   7
  -1   0  20-28.6483 61.1261   1
  -1   0  20 196.167 62.8573   5
   1   0 -20-9.08009 18.1913   4
  -1   0  20 17.1343 57.6488   2
   1   0 -20 151.263 61.4202   2
   1   0 -19 5301.38 235.218   7
  -1   0  19 5254.15 250.721   1
  -1   0  19 5255.45 270.907   5
   1   0 -19 4604.34 170.139   4
   1   0 -19 5818.74 261.627   2
  -1   0  19 5470.51 269.162   2
   1   0 -18 10.4388 43.0355   7
  -1   0  18-6.46642 47.1634   1
  -1   0  18 92.7096 48.7756   5
   1   0 -18 37.4331 16.5310   4
  -1   0  18 76.2034 53.4762   2
   1   0 -18 143.303 48.3676   2
   1   0 -17 2531.26 142.371   7
  -1   0  17 2480.70 152.490   1
  -1   0  17 2601.80 169.823   5
   1   0 -17 2400.22 94.0789   4
  -1   0  17 2575.56 165.559   2
   1   0 -17 2895.70 163.321   2
   1   0 -16 32.2926 35.4557   7
  -1   0  16 11.5544 38.0227   1
   1   0 -16 2.03924 14.5640   4
  -1   0  16 26.7579 41.4492   2
   1   0 -16 36.4558 38.1279   2
  -1   0  16 97.8119 40.8885   5
   1   0 -15 11808.2 429.916   7
  -1   0  15 11677.0 465.650   5
   1   0 -15 11222.1 376.816   4
  -1   0  15 12122.2 448.332   1
  -1   0  15 12033.6 459.723   2
   1   0 -15 11994.6 451.644   2
   1   0 -14 12.1001 33.7188   7
  -1   0  14 5.06928 37.9712   1
   1   0 -14 5.34803 13.4735   4
  -1   0  14 34.6727 43.6635   2
   1   0 -14-5.32926 41.2953   2
  -1   0  14 79.3950 45.9490   5
   1   0 -13 691.355 63.9340   7
  -1   0  13 524.239 74.6812   5
   1   0 -13 569.710 31.4578   4
  -1   0  13 565.984 64.7253   1
  -1   0  13 583.740 71.8534   2
   1   0 -13 632.968 69.8910   2
   1   0 -12 17.4535 31.9316   7
  -1   0  12 17.4578 34.0971   1
   1   0 -12 5.82971 12.1491   4
   1   0 -12 22.8390 34.8117   2
  -1   0  12 44.2693 39.3459   2
  -1   0  12 63.0153 41.3782   5
   1   0 -11 66700.8 2093.34   7
  -1   0  11 67880.1 2128.66   5
   1   0 -11 62871.8 2048.91   4
   1   0 -11 67395.1 2109.94   2
  -1   0  11 68757.8 2107.98   1
  -1   0  11 69586.9 2116.71   2
   1   0 -10 14.7175 25.7934   7
  -1   0  10-10.9717 27.8721   1
   1   0 -10 17.0922 9.94350   4
  -1   0  10-4.84921 30.8069   5
   1   0 -10 30.4517 34.4063   2
  -1   0  10-12.1764 32.7154   2
  -1   0   9 16108.4 577.361   5
   1   0  -9 16049.6 551.035   7
  -1   0   9 16585.2 567.567   2
  -1   0   9 16369.5 561.931   1
   1   0  -9 16092.9 563.238   2
  -1   0   8 19.8331 25.5053   5
   1   0  -8-2.41078 20.7153   7
  -1   0   8 22.5268 28.1987   2
   1   0  -8 18.2882 26.5368   2
  -1   0   8 2.94482 22.6323   1
  -1   0   7 21700.2 739.875   5
   1   0  -7 21033.9 718.397   7
   1   0  -7 22581.4 728.247   2
  -1   0   7 21896.3 730.047   2
  -1   0   7 22091.9 726.465   1
  -1   0   6-9.29243 26.9667   5
   1   0  -6 32.7083 23.6891   7
  -1   0   6 21.6258 24.1951   2
   1   0  -6-4.57680 26.8640   2
  -1   0   6 2.24319 20.2766   1
  -1   0   5 9122.52 327.887   5
   1   0  -5 9053.08 312.854   7
  -1   0   5 9130.18 315.979   1
  -1   0   5 9185.34 317.654   2
  -1   0   4-4.68704 13.0618   1
  -1   0   4 24.9290 18.5414   5
   1   0  -4 4.40835 18.0334   5
  -1   0   4 9.76343 17.4631   2
  -1   0   3 12745.2 376.409   1
   1   0  -3 12693.6 386.177   5
   1   0   3 3413.83 128.740   3
   1   0   3 3104.16 122.751   2
  -1   0  -3 3077.71 126.075   3
  -1   0  -3 3217.66 123.415   2
  -1   0  -4-2.00390 12.6132   7
  -1   0  -4-1.85940 19.4354   2
   1   0   4 9.78040 20.4459   2
   1   0   4 11.7028 20.5081   3
  -1   0  -4 6.81363 21.8464   3
  -1   0  -5 66829.4 2111.19   7
  -1   0  -5 66754.9 2127.34   2
   1   0   5 67469.2 2128.92   2
  -1   0  -5 65371.4 2136.03   3
  -1   0  -6-3.02463 18.1910   7
   1   0   6-10.7826 27.0095   2
  -1   0  -6 26.0096 24.7504   2
  -1   0  -6-3.32847 30.2649   3
  -1   0  -7 959.048 56.1045   7
   1   0   7 949.642 54.1082   7
  -1   0  -7 1165.59 73.0334   2
   1   0   7 1207.81 74.7633   2
   1   0   8 34.3440 17.9608   7
  -1   0  -8 2.05073 17.6225   7
  -1   0  -8 3.35733 27.8693   2
   1   0   8-10.5352 26.7630   2
  -1   0  -9 2565.24 116.093   7
   1   0   9 2605.33 114.286   7
  -1   0  -9 2745.23 135.275   2
   1   0   9 2699.13 136.975   2
   1   0  10 9.91036 20.2693   7
  -1   0 -10 2.59858 22.7686   7
   1   0  10-13.0628 32.0369   2
  -1   0 -10-16.4961 37.9423   2
   1   0  11 7661.70 282.687   7
  -1   0 -11 7630.82 284.225   7
   1   0  11 7590.36 310.593   2
  -1   0 -11 7611.72 308.483   2
  -1   0 -12-9.52903 29.2247   7
   1   0  12-21.5676 27.1703   7
   1   0  12-15.6206 39.6796   2
  -1   0 -12 34.2185 40.2858   2
  -1   0 -13 15315.8 524.473   7
   1   0  13 14747.7 553.711   2
  -1   0 -13 14420.0 547.337   2
  -1   0 -14 22.5537 34.9884   7
   1   0  14 24.3651 40.9908   2
  -1   0 -14 5.64990 44.8458   2
  -1   0 -15 211.236 44.6946   7
   1   0  15 189.639 52.5122   1
   1   0  15 117.488 49.2187   2
  -1   0 -15 204.559 52.3454   2
  -1   0 -16 17.4269 34.5787   7
   1   0  16-5.92618 36.2430   1
  -1   0 -16 19.1883 41.1241   2
   1   0  16 6.97925 44.3361   2
  -1   0 -16-25.7896 59.0881   3
  -1   0 -17-9.34304 40.6692   7
   1   0  17 75.3326 49.4346   1
  -1   0 -17 6.78023 49.4311   2
   1   0  17-7.43026 49.9968   2
  -1   0 -17-9.11740 57.9190   3
  -1   0 -18-24.8294 42.0945   7
  -1   0 -18 17.7566 22.8289   4
   1   0  18 6.64570 45.6800   1
   1   0  18-7.91343 53.8240   2
  -1   0 -18 50.0386 46.5057   2
  -1   0 -18 19.2169 63.9469   3
  -1   0 -19 2319.79 142.006   7
  -1   0 -19 2347.41 106.111   4
   1   0  19 2565.75 160.883   1
  -1   0 -19 2849.06 173.970   2
   1   0  19 2255.31 169.338   2
  -1   0 -19 2550.50 189.528   3
  -1   0 -20 139.416 65.0756   7
  -1   0 -20 98.1576 36.4236   4
  -1   0 -20 237.050 71.4938   2
   1   0  20 44.1278 64.1104   1
   1   0  20 97.4464 69.2802   2
  -1   0 -20 10.6197 84.3498   3
  -1   0 -21 29710.9 989.591   7
   1   0  21 27912.6 1035.87   2
  -1   0 -21 30114.7 1071.44   3
  -1   0 -21 27364.0 930.051   4
  -1   0 -21 30104.6 1027.94   2
   1   0  21 29264.3 1015.61   1
  -1   0 -22-61.7217 60.9425   7
  -1   0 -22 46.2998 82.0199   3
   1   0  22 48.3046 64.9024   1
  -1   0 -22 32.9631 32.3964   4
   1   0  22 138.037 73.8643   2
  -1   0 -22 172.322 68.3977   2
  -1   0 -23 2720.54 162.208   7
  -1   0 -23 2574.59 209.370   3
   1   0  23 2810.18 201.289   2
  -1   0 -23 2420.90 113.292   4
   1   0  23 2367.16 174.737   1
  -1   0 -23 2531.10 184.761   2
  -1   0 -24 20.1736 59.2970   7
   1   0  24 119.339 70.5795   5
  -1   0 -24-25.0551 83.3735   3
   1   0  24 8.77071 60.9101   1
  -1   0 -24-31.7803 32.1760   4
  -1   0 -24-27.9837 75.7489   2
  -1   0 -25 1848.08 134.750   7
  -1   0 -25 1414.65 167.416   3
   1   0  25 1649.22 168.656   2
  -1   0 -25 1271.39 78.4210   4
   1   0  25 1486.80 143.202   1
  -1   0 -26 36.3211 72.4293   7
  -1   0 -26 40.2332 90.2409   3
   1   0  26 104.139 76.3059   1
  -1   0 -26-2.35166 32.9161   4
   1   0  26-12.1396 102.903   2
  -1   0 -27 2070.56 101.101   4
   1   0  27 2423.89 208.650   2
  -1   0 -27 2624.21 224.772   3
  -1   0 -28 16.2102 29.7639   4
   1   0  28 141.205 97.8263   2
  -1   0 -28 57.2505 90.9260   3
  -1   0 -29 222.262 35.7194   4
   1   0  29 251.059 121.788   2
  -1   0 -29 338.922 122.531   3
   1   0  30-108.932 129.611   2
  -1   0 -30-90.6612 120.900   3
  -1   0 -31 636.091 152.898   3
   1   1 -32 3335.13 281.395   3
   1  -1 -31 198.608 127.336   3
   1   1 -31 193.223 122.642   3
  -1  -1  30-13.6585 115.796   2
   1  -1 -30 113.156 116.773   3
   1   1 -30 116.116 100.821   3
   1  -1 -29 296.004 89.9803   7
  -1  -1  29 117.943 112.792   2
   1  -1 -29 110.327 111.867   3
   1   1 -29 282.327 111.361   3
   1   1 -28 8.82939 79.8041   7
   1  -1 -28 23.7779 71.2059   7
  -1  -1  28 62.8338 87.2723   2
   1   1 -28-27.4193 90.2212   3
   1  -1 -28-45.9907 111.764   3
  -1  -1  27 116.421 67.7708   1
   1  -1 -27 91.4198 72.2000   7
   1   1 -27 136.775 84.0424   7
  -1  -1  27 289.008 101.444   2
   1   1 -27 132.754 98.6322   3
   1  -1 -27 14.8917 102.428   3
  -1  -1  26 60.5098 68.0696   1
  -1   1  26 78.0883 73.1119   1
   1   1 -26-64.2903 91.0992   3
   1  -1 -26-28.8035 89.2283   3
   1   1 -26 33.0459 76.4491   7
   1  -1 -26-14.6266 71.4586   7
  -1  -1  26-34.5831 92.2047   2
  -1  -1  25 128.783 78.7805   5
  -1  -1  25-41.6051 71.4969   1
  -1   1  25 28.2491 69.2861   1
   1  -1 -25 41.6961 89.3653   3
   1   1 -25-37.2511 90.5284   3
   1  -1 -25 84.0397 63.3037   7
   1   1 -25-31.8155 64.1117   7
  -1  -1  25 110.278 75.0095   2
  -1  -1  24 4522.91 295.051   5
  -1  -1  24 5310.10 274.650   1
  -1   1  24 5340.90 285.358   1
   1   1 -24 5378.46 317.319   3
   1  -1 -24 5588.97 264.122   7
   1   1 -24 6092.72 281.975   7
  -1  -1  24 5414.22 305.775   2
  -1  -1  23 677.082 107.086   5
  -1  -1  23 766.670 100.782   1
  -1   1  23 916.303 115.633   1
   1   1 -23 471.979 112.041   3
   1  -1 -23 804.463 95.1803   7
   1   1 -23 827.786 105.438   7
  -1  -1  23 771.261 115.719   2
  -1  -1  22 10145.8 495.046   5
  -1  -1  22 11535.7 472.613   1
  -1   1  22 11893.9 487.982   1
   1   1 -22 11683.1 520.578   3
   1  -1 -22 11990.5 458.936   7
   1   1 -22 12340.0 473.439   7
  -1  -1  22 11936.5 504.813   2
   1   1 -21 393.444 79.3488   7
   1  -1 -21 294.115 68.4506   7
  -1  -1  21 353.033 83.9137   5
  -1  -1  21 202.999 70.4024   1
  -1   1  21 233.184 75.9248   1
   1   1 -21 210.486 87.5697   3
   1   1 -21 214.488 29.1309   4
   1  -1 -21 139.915 21.2167   4
  -1  -1  21 369.862 90.1503   2
   1   1 -20 2365.70 148.188   7
   1  -1 -20 2193.67 135.778   7
  -1  -1  20 2206.24 170.185   5
  -1  -1  20 2152.23 145.569   1
  -1   1  20 2325.64 158.776   1
   1   1 -20 2173.09 177.606   3
   1  -1 -20 1880.71 78.1702   4
   1   1 -20 2013.99 86.6136   4
   1  -1 -20 2454.34 161.824   2
  -1  -1  20 2336.68 171.713   2
   1  -1 -19 2820.63 149.383   7
   1   1 -19 2867.56 159.856   7
  -1  -1  19 2584.24 181.538   5
  -1   1  19 2535.73 166.186   1
  -1  -1  19 2690.69 158.979   1
   1   1 -19 2924.67 194.433   3
   1  -1 -19 2340.17 91.5099   4
   1   1 -19 2312.32 99.0237   4
   1  -1 -19 2713.89 168.480   2
  -1  -1  19 2411.98 171.505   2
  -1  -1  18 2988.97 193.512   5
   1  -1 -18 3438.75 166.468   7
   1   1 -18 3461.08 175.268   7
  -1   1  18 3617.61 191.102   1
   1   1 -18 2925.97 117.608   4
   1  -1 -18 2857.46 108.935   4
  -1  -1  18 3380.89 195.260   2
   1  -1 -18 3369.64 185.713   2
  -1  -1  18 3276.60 175.408   1
  -1  -1  17-23.9253 50.0428   5
   1  -1 -17 55.6967 39.0755   7
   1   1 -17-5.37868 40.9910   7
  -1  -1  17-5.64235 38.3796   1
  -1   1  17 39.7140 45.4981   1
   1   1 -17 18.0055 18.0553   4
  -1  -1  17 7.16273 47.6719   2
   1  -1 -17 45.1229 45.6735   2
  -1  -1  16 3274.13 195.856   5
   1   1 -16 3336.87 172.215   7
   1  -1 -16 3527.01 163.735   7
  -1   1  16 3316.56 183.533   1
   1   1 -16 3110.87 123.082   4
  -1  -1  16 3158.58 169.803   1
  -1  -1  16 3282.23 186.341   2
   1  -1 -16 3078.79 176.475   2
  -1  -1  15 629.065 79.8870   5
   1  -1 -15 621.222 63.1100   7
   1   1 -15 576.707 67.3257   7
  -1   1  15 525.893 71.1434   1
   1   1 -15 492.629 36.0854   4
  -1  -1  15 524.838 63.6300   1
   1  -1 -15 638.007 74.0990   2
  -1  -1  15 468.870 70.2789   2
  -1  -1  14 8276.60 353.210   5
   1  -1 -14 8707.87 319.770   7
   1   1 -14 8256.76 325.533   7
  -1   1  14 8571.24 342.717   1
   1   1 -14 7924.83 279.849   4
  -1  -1  14 8588.74 347.677   2
  -1  -1  14 8037.60 325.608   1
   1  -1 -14 8396.59 338.487   2
  -1  -1  13 327.875 61.0499   5
  -1  -1  13 470.365 57.0616   7
   1  -1 -13 375.248 48.8984   7
   1   1 -13 501.570 59.9894   7
  -1   1  13 447.341 63.9534   1
  -1  -1  13 335.147 53.9636   1
   1   1 -13 375.020 30.4423   4
  -1  -1  13 379.840 65.9244   2
   1  -1 -13 351.301 59.5500   2
  -1  -1  12 46910.2 1554.23   5
  -1  -1  12 45618.0 1520.41   7
   1  -1 -12 48742.5 1515.42   7
   1   1 -12 47204.1 1522.20   7
  -1   1  12 47466.4 1538.69   1
   1   1 -12 45217.6 1478.70   4
   1  -1 -12 46874.9 1533.24   2
  -1  -1  12 46002.0 1521.91   1
  -1  -1  12 47995.1 1541.11   2
  -1  -1  11 1773.26 116.138   5
   1  -1 -11 1722.88 94.1937   7
   1   1 -11 1776.63 101.239   7
  -1   1  11 1665.17 107.144   1
   1   1 -11 1542.92 68.6529   4
  -1  -1  11 1452.20 104.410   2
  -1  -1  11 1633.97 97.5282   1
   1  -1 -11 1529.75 103.143   2
  -1  -1  10 2914.85 153.761   5
   1  -1 -10 2925.32 131.913   7
   1   1 -10 2740.13 133.531   7
  -1   1  10 2859.23 143.780   1
   1   1 -10 2748.04 105.336   4
  -1  -1  10 2666.02 130.983   1
  -1  -1  10 2807.96 143.321   2
   1  -1 -10 2952.32 142.055   2
  -1  -1   9 3376.40 164.619   5
   1   1  -9 3373.83 147.604   7
  -1   1   9 3430.57 157.817   1
   1   1  -9 3248.02 120.089   4
   1  -1  -9 3368.80 154.039   2
  -1  -1   9 3266.62 145.350   1
  -1  -1   9 3385.85 157.102   2
  -1  -1   8 11729.3 435.965   5
   1   1  -8 11861.8 417.247   7
  -1   1   8 12503.4 430.637   1
   1   1  -8 11754.9 390.234   4
  -1  -1   8 11891.0 385.781   4
  -1  -1   8 11939.9 415.279   1
  -1  -1   8 12439.3 427.145   2
   1  -1  -8 12172.6 423.812   2
  -1  -1   7 13974.7 477.311   5
   1   1  -7 13611.0 459.046   7
  -1   1   7 14038.4 469.939   1
  -1  -1   7 13226.2 430.995   4
   1   1  -7 13146.4 433.762   4
   1  -1  -7 13148.7 466.973   1
  -1  -1   7 13387.9 463.938   2
   1  -1  -7 13446.7 461.868   2
  -1  -1   7 13428.3 453.884   1
  -1  -1   6 17988.4 612.358   5
   1   1  -6 18122.4 597.412   7
  -1   1   6 18018.4 605.958   1
   1   1  -6 17750.5 575.978   4
  -1  -1   6 17788.1 574.382   4
  -1  -1   6 17969.6 600.490   2
   1  -1  -6 18133.8 606.048   1
  -1  -1   6 18152.8 591.094   1
   1  -1  -6 17861.6 598.861   2
  -1  -1   5 43.2243 24.8700   5
  -1  -1   5 20.8170 21.4243   7
   1   1  -5 41.7694 25.2860   7
  -1  -1   5 30.0557 16.4595   1
  -1   1   5 12.0517 21.6714   1
   1  -1  -5 33.4213 23.2214   1
   1  -1  -5 16.1787 10.5676   4
  -1  -1   5 37.3354 12.8101   4
  -1  -1   5 42.2078 23.4403   2
   1  -1  -4 58245.9 1804.01   5
  -1  -1   4 56894.5 1805.00   5
  -1  -1   4 56960.2 1793.55   7
   1   1  -4 57556.6 1793.86   7
   1  -1  -4 56861.7 1800.89   1
  -1   1   4 56695.1 1801.60   1
  -1  -1   4 54996.3 1780.20   4
  -1  -1   4 56534.0 1793.68   2
  -1  -1   4 55332.1 1784.51   1
  -1   1   3 9908.81 345.523   1
   1  -1  -3 9974.24 345.637   1
  -1  -1   3 10287.2 348.292   5
   1  -1  -3 9989.16 346.233   5
  -1   1   3 10103.9 329.040   4
   1   1  -3 10118.4 339.474   7
  -1  -1   3 10407.8 339.715   7
   1  -1  -2 58439.0 1661.07   1
  -1   1   2 56281.8 1645.79   4
  -1  -1   2 56707.0 1662.18   5
   1  -1  -2 57184.9 1660.26   5
  -1  -1   2 55748.2 1652.28   7
   1   1  -2 58259.8 1653.52   7
  -1  -1   1 5108.58 173.826   7
  -1   1  -1 1747.81 44.0244   4
   1  -1   1 1568.28 44.6093   3
  -1   1  -2 147.556 15.0415   4
   1  -1   2 145.371 13.6652   4
   1  -1   2 176.212 19.2564   2
  -1  -1  -2 156.879 17.5827   2
   1  -1   2 158.986 18.1860   3
  -1  -1  -3 5238.74 185.455   2
   1  -1   3 4971.83 184.672   2
   1  -1   3 5191.29 186.200   3
   1  -1   4 261.838 33.2869   2
  -1  -1  -4 279.639 32.3479   2
   1  -1   4 282.779 33.5671   3
  -1  -1  -5 47027.0 1541.90   7
  -1  -1  -5 50746.4 1566.08   2
   1  -1   5 51009.7 1568.50   2
   1  -1   5 49441.0 1570.45   3
  -1  -1  -6 51895.7 1679.36   7
   1  -1   6 54319.6 1707.65   2
  -1  -1  -6 53860.8 1705.29   2
   1  -1   6 53781.5 1712.82   3
  -1  -1  -7 32106.7 1047.93   7
  -1  -1  -7 33895.4 1076.13   2
   1  -1   7 33694.1 1078.80   2
  -1   1  -7 32501.1 1046.65   4
  -1  -1  -8 45404.0 1454.17   7
  -1   1  -8 46069.8 1472.28   7
  -1  -1  -8 46819.1 1484.45   2
   1  -1   8 45589.9 1485.76   2
  -1   1  -8 44902.0 1449.51   4
   1  -1   9 176.523 31.8720   7
  -1  -1  -9 165.201 26.3488   7
  -1   1  -9 120.904 31.3039   7
   1  -1   9 90.7165 35.7336   2
  -1  -1  -9 123.541 39.0503   2
  -1   1  -9 161.736 21.5562   4
   1  -1  10 2986.05 134.980   7
  -1   1 -10 3020.16 140.125   7
  -1  -1 -10 2817.07 124.115   7
  -1   1 -10 2945.36 116.550   4
  -1  -1 -10 3112.65 152.343   2
   1  -1  10 2940.10 151.778   2
   1  -1  11 10771.5 388.131   7
  -1  -1 -11 10850.4 377.044   7
  -1   1 -11 10792.1 393.759   7
  -1   1 -11 10400.1 364.402   4
  -1  -1 -11 11223.5 410.149   2
   1  -1  11 11305.0 414.550   2
  -1   1 -11 10883.6 420.080   3
  -1   1 -12 8214.78 307.737   7
  -1  -1 -12 7860.96 289.140   7
   1  -1  12 8061.51 300.492   7
  -1   1 -12 7590.00 274.843   4
   1  -1  12 7684.42 323.710   2
  -1  -1 -12 8015.58 321.644   2
   1   1  12 7991.27 320.733   1
  -1   1 -12 7956.91 333.157   3
  -1  -1 -13 4334.24 178.972   7
   1  -1  13 4026.09 185.264   7
  -1   1 -13 4206.87 192.511   7
  -1   1 -13 4153.45 163.329   4
  -1  -1 -13 4343.19 207.341   2
   1   1  13 4503.66 208.566   1
   1  -1  13 4464.93 215.503   2
  -1   1 -13 4619.63 223.961   3
   1  -1  14 11229.7 403.531   7
  -1   1 -14 11021.3 409.402   7
  -1  -1 -14 10661.7 391.077   7
  -1   1 -14 10706.7 372.173   4
  -1  -1 -14 10931.9 426.174   2
   1  -1  14 11044.9 435.052   2
   1   1  14 10677.3 423.314   1
  -1   1 -14 10917.7 443.398   3
   1  -1  15 324.621 50.3739   7
  -1   1 -15 282.870 55.1119   7
  -1  -1 -15 273.725 43.7189   7
  -1   1 -15 379.681 37.4569   4
  -1  -1 -15 343.705 62.3605   2
   1   1  15 256.667 56.7135   1
   1  -1  15 255.451 59.6491   2
  -1   1 -15 304.793 65.4501   3
  -1  -1 -16 3768.30 170.904   7
  -1   1 -16 3599.57 181.684   7
   1  -1  16 3676.70 178.701   7
  -1   1 -16 3800.83 150.136   4
  -1  -1 -16 3471.02 195.319   2
   1  -1  16 3700.81 205.245   2
   1   1  16 3962.86 201.181   1
  -1   1 -16 3355.08 206.985   3
  -1   1 -17 2824.99 153.517   7
   1  -1  17 2730.53 149.662   7
  -1  -1 -17 2738.03 140.507   7
  -1   1 -17 2537.83 116.478   4
  -1  -1 -17 2752.92 166.966   2
   1  -1  17 2731.71 157.148   1
   1  -1  17 2556.30 170.434   2
   1   1  17 2700.69 164.707   1
  -1   1 -17 2640.38 180.890   3
  -1  -1 -18 13528.7 476.126   7
  -1   1 -18 12957.0 489.920   7
   1  -1  18 12585.7 482.958   7
  -1   1 -18 12704.9 533.348   3
  -1   1 -18 12643.1 444.163   4
   1   1  18 13439.8 512.954   1
   1  -1  18 12472.5 519.076   2
   1  -1  18 12789.1 497.870   1
  -1  -1 -18 13768.8 516.406   2
  -1  -1 -19 28.5224 49.3223   7
  -1   1 -19 75.3432 53.0889   7
  -1   1 -19 75.3390 71.2119   3
   1   1  19 118.871 62.1733   1
  -1   1 -19 77.2376 32.7371   4
   1  -1  19 144.812 56.6278   1
  -1  -1 -19 219.040 68.3289   2
   1  -1  19 83.8933 63.4516   2
  -1  -1 -20 8290.01 333.475   7
  -1   1 -20 8184.46 344.844   7
  -1   1 -20 7915.74 387.895   3
  -1   1 -20 7863.58 296.008   4
   1  -1  20 8297.44 354.963   1
  -1  -1 -20 8440.56 368.668   2
   1  -1  20 8131.35 379.428   2
   1   1  20 8372.76 366.150   1
  -1   1 -21 293.384 80.5945   7
  -1  -1 -21 364.094 70.4222   7
  -1   1 -21 249.272 93.5736   3
  -1  -1 -21 223.166 99.1265   3
   1   1  21 195.804 76.6819   1
  -1   1 -21 136.692 42.8601   4
  -1  -1 -21 314.065 81.4754   2
   1  -1  21 239.830 74.9130   1
   1  -1  21 196.610 78.5804   2
  -1   1 -22 1179.17 111.305   7
  -1  -1 -22 1032.12 100.404   7
   1  -1  22 1459.76 141.481   2
  -1  -1 -22 1373.38 160.216   3
  -1   1 -22 1425.22 150.618   3
  -1   1 -22 942.879 72.3925   4
   1  -1  22 1073.14 115.484   1
  -1  -1 -22 1475.28 135.077   2
   1   1  22 1058.47 121.672   1
  -1  -1 -23-17.9184 61.0313   7
   1  -1  23 82.9914 67.5100   5
   1  -1  23 23.8338 62.0847   1
   1   1  23-35.6246 61.8735   1
  -1  -1 -23-12.7372 84.7851   3
  -1   1 -23 56.8111 73.9377   3
  -1   1 -23 28.1565 34.9307   4
  -1  -1 -23 134.706 28.4653   4
  -1  -1 -23 80.8849 64.3179   2
   1  -1  23-31.1157 79.7235   2
  -1  -1 -24 1351.60 117.961   7
   1  -1  24 1416.83 147.675   5
  -1   1 -24 1476.16 160.251   3
   1  -1  24 1303.33 149.797   2
  -1  -1 -24 1411.04 168.408   3
  -1  -1 -24 1210.61 70.2262   4
  -1   1 -24 1238.75 79.1657   4
   1   1  24 1629.18 146.556   1
  -1  -1 -24 1355.21 143.738   2
   1  -1  24 1284.76 126.740   1
   1   1  25 519.957 100.943   1
   1  -1  25 388.322 89.8173   1
  -1  -1 -25 409.171 119.372   3
  -1   1 -25 442.479 111.104   3
  -1  -1 -25 484.208 84.7882   7
  -1  -1 -25 325.356 42.4924   4
  -1   1 -25 400.474 47.6306   4
   1  -1  25 461.046 104.277   2
  -1  -1 -26 2852.92 240.332   3
  -1   1 -26 3012.90 232.869   3
  -1  -1 -26 3004.38 180.267   7
  -1   1 -26 2669.55 124.411   4
  -1  -1 -26 2524.10 116.292   4
   1  -1  26 2882.24 199.394   1
  -1   1 -27 697.897 135.885   3
  -1  -1 -27 713.539 145.042   3
  -1  -1 -27 816.942 106.346   7
  -1   1 -27 563.273 55.7595   4
  -1  -1 -27 571.629 51.8825   4
   1  -1  27 857.008 142.356   2
  -1   1 -28 4036.13 169.461   4
  -1  -1 -28 4123.67 163.863   4
   1  -1  28 4786.54 299.142   2
  -1  -1 -28 5114.33 326.875   3
  -1   1 -28 5650.41 324.363   3
  -1  -1 -28 5095.22 249.539   7
  -1  -1 -29 61.2290 28.3750   4
  -1   1 -29 43.7167 32.1685   4
   1  -1  29 105.616 101.466   2
  -1  -1 -29-46.2152 116.405   3
  -1   1 -29 41.9299 101.908   3
  -1   1 -30 3307.30 269.290   3
  -1  -1 -30 3385.35 281.642   3
   1  -1  30 3604.98 270.465   2
  -1   1 -31 58.6852 99.8736   3
  -1  -1 -31 243.402 121.613   3
   1   2 -32 399.916 131.240   3
   1   2 -31 2581.50 233.780   3
   1  -2 -30 354.582 94.7457   7
  -1  -2  30 191.055 121.475   2
  -1   2  30 245.904 128.221   2
   1   2 -30 313.282 114.268   3
   1  -2 -30 423.045 147.626   3
   1  -2 -29 1744.92 149.823   7
  -1  -2  29 1464.97 177.988   2
  -1   2  29 1284.11 172.498   2
   1  -2 -29 1382.53 197.247   3
   1   2 -29 1840.38 191.160   3
   1  -2 -28-7.49510 65.2535   7
  -1  -2  28 61.3108 67.3122   1
  -1  -2  28-12.5469 97.2225   2
  -1   2  28-37.7085 95.7879   2
   1  -2 -28 111.992 111.109   3
   1   2 -28 64.1275 90.8714   3
   1  -2 -27 1370.71 126.525   7
   1   2 -27 1116.20 134.876   7
  -1  -2  27 962.248 119.362   1
  -1   2  27 998.565 146.889   2
  -1  -2  27 1141.51 154.270   2
   1  -2 -27 1165.40 173.089   3
   1   2 -27 992.898 147.728   3
   1   2 -26-17.4421 69.2203   7
   1  -2 -26 41.4402 61.6727   7
  -1  -2  26 16.2711 68.9642   1
  -1  -2  26 34.5444 90.6760   2
  -1   2  26 92.2322 83.2719   2
   1   2 -26-23.9549 84.0268   3
   1  -2 -25 939.237 101.490   7
   1   2 -25 606.158 103.907   7
   1   2 -25 806.957 129.734   3
  -1  -2  25 773.754 102.332   1
  -1   2  25 751.318 120.575   1
  -1  -2  25 682.017 124.016   2
  -1   2  25 1013.39 134.783   2
  -1  -2  24 192.203 96.9007   5
  -1   2  24 264.813 97.3094   5
   1  -2 -24 524.052 82.2068   7
   1   2 -24 535.491 98.6396   7
   1   2 -24 476.485 104.697   3
  -1   2  24 389.094 100.550   2
  -1  -2  24 535.630 109.723   2
  -1   2  24 560.086 99.6709   1
  -1  -2  24 606.993 90.0511   1
  -1  -2  23 595.251 88.0243   1
  -1   2  23 446.626 93.4174   1
  -1   2  23 727.441 119.142   5
  -1  -2  23 584.704 109.434   5
   1  -2 -23 652.348 89.2301   7
   1   2 -23 680.219 99.4609   7
   1   2 -23 606.060 113.045   3
   1  -2 -23 444.176 31.2596   4
   1  -2 -23 396.826 26.8923   4
  -1   2  23 551.038 106.628   2
  -1  -2  23 680.462 113.664   2
  -1   2  22 160.969 73.2803   1
  -1  -2  22 109.650 60.9555   1
   1   2 -22 180.527 68.5227   7
   1  -2 -22 155.625 62.5195   7
  -1  -2  22 206.625 76.1279   5
  -1   2  22 178.538 71.5530   5
   1   2 -22 173.231 79.0686   3
   1  -2 -22 100.445 21.6161   4
  -1  -2  22 190.283 76.7962   2
  -1   2  22 266.691 79.7318   2
   1  -2 -21 8893.27 332.059   7
   1   2 -21 8603.96 353.105   7
  -1   2  21 8129.80 381.906   5
  -1  -2  21 7544.38 371.059   5
   1   2 -21 8084.96 376.627   3
   1   2 -21 6979.22 271.706   4
  -1  -2  21 8062.81 372.557   2
  -1   2  21 8045.17 374.950   2
  -1   2  21 7614.37 358.278   1
  -1  -2  21 7684.37 335.227   1
  -1   2  20 106.837 65.2683   1
  -1  -2  20 30.9483 53.2317   1
  -1  -2  20 150.588 66.7233   5
  -1   2  20 277.150 75.2924   5
   1   2 -20 75.8031 61.9534   7
   1  -2 -20 36.8277 51.7236   7
   1   2 -20 9.25577 75.1994   3
   1   2 -20 76.3292 32.7388   4
  -1  -2  20-8.54381 74.8970   2
  -1   2  19 21201.6 757.109   1
  -1  -2  19 20015.3 766.946   5
  -1   2  19 20564.8 771.412   5
   1  -2 -19 21823.7 716.286   7
   1   2 -19 21115.7 738.859   7
   1   2 -19 20722.7 768.304   3
   1   2 -19 18819.8 664.884   4
   1  -2 -19 20909.5 747.115   2
  -1  -2  19 19827.7 756.838   2
  -1  -2  19 20206.3 723.333   1
  -1   2  18 991.078 106.584   1
  -1   2  18 1101.52 116.433   5
  -1  -2  18 884.601 107.825   5
  -1  -2  18 920.925 92.3315   7
   1  -2 -18 945.744 85.1688   7
   1   2 -18 989.225 100.855   7
   1   2 -18 960.275 110.477   3
   1   2 -18 931.117 59.1452   4
  -1  -2  18 919.080 88.0494   1
   1  -2 -18 1009.93 100.883   2
  -1  -2  18 800.630 101.285   2
  -1   2  17 5125.49 249.836   1
  -1  -2  17 4294.69 245.736   5
  -1   2  17 4834.14 255.445   5
  -1  -2  17 4787.95 229.118   7
   1  -2 -17 5150.91 217.331   7
   1   2 -17 4831.38 231.573   7
   1   2 -17 5013.20 255.362   3
   1   2 -17 4703.80 182.191   4
  -1  -2  17 4558.62 240.578   2
   1  -2 -17 5035.87 241.170   2
  -1  -2  17 4684.43 220.909   1
  -1   2  16 2898.76 171.709   1
  -1  -2  16 2850.40 178.707   5
   1  -2 -16 2925.71 148.081   7
  -1  -2  16 3011.37 160.622   7
   1   2 -16 2707.16 159.864   7
   1   2 -16 2815.60 174.729   3
   1   2 -16 2655.52 118.052   4
  -1  -2  16 2768.86 150.308   1
  -1  -2  16 2770.76 172.986   2
   1  -2 -16 2895.26 167.167   2
  -1   2  15 12431.4 490.903   1
  -1  -2  15 12866.0 502.813   5
   1  -2 -15 13281.7 461.194   7
   1   2 -15 13008.8 479.319   7
  -1  -2  15 13151.7 476.485   7
   1   2 -15 12554.4 498.103   3
   1   2 -15 12098.3 426.828   4
  -1  -2  15 12101.5 462.280   1
  -1  -2  15 12380.5 490.370   2
   1  -2 -15 12856.3 482.933   2
  -1   2  14 4164.02 211.703   1
  -1  -2  14 3862.70 211.864   5
   1   2 -14 4310.99 202.376   7
  -1  -2  14 4145.43 196.158   7
   1  -2 -14 4456.33 189.787   7
   1   2 -14 4372.93 216.857   3
   1   2 -14 4071.58 160.696   4
  -1  -2  14 3909.23 185.948   1
   1  -2 -14 4375.03 206.188   2
  -1  -2  14 3945.88 207.171   2
  -1   2  13 2948.31 169.415   1
  -1  -2  13 3164.55 177.302   5
   1   2 -13 3218.78 165.217   7
   1   2 -13 3157.41 172.911   3
   1   2 -13 2998.56 126.827   4
  -1  -2  13 3257.48 152.597   1
   1  -2 -13 3179.58 165.971   2
  -1  -2  13 3202.76 170.413   2
  -1   2  12 15231.5 546.612   1
  -1  -2  12 14688.0 550.666   5
   1   2 -12 15138.3 532.545   7
   1   2 -12 15367.3 545.345   3
   1   2 -12 14348.4 491.437   4
   1  -2 -12 14746.6 532.436   2
  -1  -2  12 14659.5 537.888   2
  -1  -2  12 14316.4 514.595   1
  -1   2  11 19907.5 682.100   1
   1   2 -11 19216.4 667.229   7
  -1  -2  11 18873.9 621.737   4
   1   2 -11 19022.4 630.758   4
  -1  -2  11 19695.6 673.425   2
   1  -2 -11 19728.0 668.766   2
  -1  -2  11 18479.4 649.896   1
  -1  -2  11 19793.8 686.497   5
  -1   2  10 259.664 46.6292   1
   1   2 -10 309.351 45.6160   7
  -1  -2  10 296.164 26.3848   4
   1   2 -10 282.807 30.0147   4
  -1  -2  10 289.480 50.3340   2
  -1  -2  10 284.804 36.6798   1
   1  -2 -10 230.460 44.4504   2
   1  -2 -10 344.162 52.0714   1
  -1  -2  10 247.131 47.6166   5
  -1   2   9 28437.8 948.301   1
   1   2  -9 28088.0 938.347   7
  -1  -2   9 27990.6 902.452   4
   1   2  -9 27855.4 907.966   4
   1  -2  -9 27644.0 933.781   2
   1  -2  -9 28519.3 948.788   1
  -1  -2   9 27761.2 919.029   1
  -1  -2   9 28568.5 939.845   2
  -1  -2   9 28249.2 951.277   5
  -1   2   8 2916.59 143.608   1
   1   2  -8 3093.30 139.161   7
   1   2  -8 2790.89 114.794   4
  -1  -2   8 2936.78 112.790   4
   1  -2  -8 2589.59 130.095   2
   1  -2  -8 2810.59 141.097   1
  -1  -2   8 2818.75 119.952   1
  -1  -2   8 2866.23 135.347   2
  -1  -2   8 2918.08 145.709   5
  -1   2   7 342.578 45.0595   1
   1   2  -7 409.002 46.0040   7
  -1  -2   7 407.678 43.7527   7
  -1  -2   7 424.754 47.9801   5
  -1  -2   7 393.538 31.2802   4
   1   2  -7 381.231 31.7252   4
   1  -2  -7 445.692 41.9945   2
  -1  -2   7 414.823 33.3098   1
  -1  -2   7 418.009 43.2820   2
   1  -2  -7 459.767 49.5132   1
  -1   2   6 26219.2 887.962   1
  -1  -2   6 26623.6 879.644   7
   1   2  -6 27122.3 881.412   7
  -1  -2   6 26018.0 885.991   5
   1   2  -6 26605.4 869.538   3
   1  -2  -6 26393.0 858.188   4
   1   2  -6 26051.3 861.070   4
  -1  -2   6 26690.0 860.544   4
   1  -2  -6 26917.3 888.643   1
  -1  -2   6 27170.7 858.119   1
  -1  -2   6 27217.3 875.432   2
   1  -2  -5 807.547 59.9484   1
  -1   2   5 755.947 58.7362   1
  -1  -2   5 757.799 57.2898   5
  -1  -2   5 742.745 54.2351   7
   1   2  -5 856.684 57.9317   7
   1   2  -5 783.183 45.9861   3
  -1  -2   5 799.182 45.7426   4
   1  -2  -5 746.713 43.5075   4
  -1  -2   5 798.936 40.0533   1
  -1  -2   5 774.038 51.0942   2
   1  -2  -4 7569.77 287.634   1
  -1  -2   4 7736.21 285.083   5
  -1  -2   4 8073.95 283.715   7
   1   2  -4 7939.16 285.083   7
   1   2  -4 8270.17 265.668   3
  -1  -2   4 7678.72 272.853   4
  -1  -2   4 7799.96 273.774   2
  -1  -2   3 131.610 26.2529   7
   1   2  -3 104.110 28.2977   7
  -1  -2   3 118.916 21.9417   4
  -1   2   3 74.0944 20.3508   4
   1  -2  -3 104.762 26.8476   1
  -1  -2   3 188.444 28.6981   5
   1  -2  -3 74.9422 21.6502   5
  -1  -2   2 3701.81 142.086   7
  -1  -2   2 3578.60 139.708   5
   1  -2  -2 3633.55 136.319   5
  -1   2   2 3603.77 137.038   4
   1  -2  -2 3600.47 145.145   1
  -1  -2   1 87970.8 2807.97   6
   1  -2  -1 86920.4 2795.44   5
  -1  -2   1 88252.7 2798.38   5
  -1   2   1 88415.5 2799.80   4
   1  -2  -1 89811.8 2797.33   6
   1  -2  -1 90187.8 2807.37   1
   1  -2   0 410.514 35.9725   1
   1  -2   0 376.102 29.8705   4
  -1   2   0 415.597 32.6287   4
   1   2   0 394.226 36.2202   6
  -1  -2   0 426.550 36.6852   6
   1  -2   0 345.734 29.0963   6
  -1  -2  -1 22051.4 703.984   2
   1  -2   1 22496.4 710.196   3
  -1   2  -1 21684.2 714.760   4
   1  -2   1 20923.5 712.294   4
  -1  -2  -1 22404.8 723.437   6
   1   2   1 22614.5 722.642   6
   1  -2   2 66054.7 2111.38   2
  -1  -2  -2 68404.2 2110.66   2
   1  -2   2 66531.6 2113.02   3
  -1   2  -2 65342.1 2117.78   4
   1  -2   2 66569.1 2115.55   4
  -1  -2  -2 66974.7 2125.43   6
   1   2   2 66853.5 2126.08   6
   1   2   3 895.368 56.6023   6
   1  -2   3 723.203 45.9166   2
   1  -2   3 818.074 48.0990   3
   1  -2   3 736.886 44.5807   4
  -1  -2  -3 778.960 46.2882   2
   1  -2   4 4503.33 171.148   2
   1  -2   4 4595.36 171.835   3
   1  -2   4 4367.03 164.578   4
  -1  -2  -4 4554.46 169.612   2
   1  -2   5 33154.4 1041.86   2
   1  -2   5 32269.9 1039.30   3
   1  -2   5 30479.8 1024.20   4
  -1  -2  -5 32753.8 1037.66   2
   1  -2   6 5199.75 202.745   2
   1  -2   6 5205.23 202.608   3
  -1   2  -6 4930.78 198.475   3
   1  -2   6 4887.24 182.760   4
  -1  -2  -6 5408.37 201.778   2
   1  -2   7 175.909 35.1896   3
  -1   2  -7 185.212 33.6558   3
  -1   2  -7 233.495 27.5419   4
   1  -2   7 142.937 20.4814   4
   1  -2   7 204.684 35.6974   2
  -1  -2  -7 266.444 38.4110   2
   1  -2   8 8863.43 345.669   3
  -1   2  -8 9353.69 343.716   3
   1  -2   8 9168.63 344.897   2
   1   2   8 9046.47 346.512   1
  -1  -2  -8 9295.16 342.571   2
  -1   2  -8 9433.76 322.364   4
  -1   2  -9 12558.0 440.220   3
  -1   2  -9 11761.7 409.779   4
  -1  -2  -9 12127.2 435.255   2
   1   2   9 11923.7 439.984   1
   1  -2   9 11702.6 436.933   2
   1  -2  10 145.798 38.5904   7
  -1  -2 -10 113.217 25.9525   7
  -1   2 -10 89.3867 24.4226   4
  -1  -2 -10 61.8521 35.3551   2
   1  -2  10 114.331 41.2971   2
   1   2  10 212.453 44.9742   1
  -1   2 -10 87.8497 34.7555   3
  -1  -2 -11 2267.77 103.681   7
   1  -2  11 2092.21 118.068   7
  -1   2 -11 2176.62 102.824   4
   1   2  11 2231.21 131.316   1
  -1  -2 -11 2351.60 131.584   2
   1  -2  11 1992.62 127.325   2
  -1   2 -11 2415.63 134.970   3
  -1  -2 -12 663.602 51.4824   7
   1  -2  12 705.457 65.0900   7
  -1   2 -12 686.072 51.9267   4
   1  -2  12 588.762 71.0866   2
  -1  -2 -12 616.208 69.4836   2
   1   2  12 609.649 68.7380   1
  -1   2 -12 533.115 68.8521   3
   1  -2  13 11508.1 432.047   7
  -1  -2 -13 11569.9 410.028   7
  -1   2 -13 11608.3 407.846   4
  -1  -2 -13 12330.9 450.145   2
   1   2  13 11905.9 453.258   1
   1  -2  13 11588.0 453.134   2
  -1   2 -13 11873.9 457.187   3
   1  -2  14 7284.77 298.032   7
  -1  -2 -14 7367.13 277.617   7
  -1   2 -14 7495.55 274.181   4
   1   2  14 7461.03 319.090   1
  -1  -2 -14 7680.08 317.977   2
   1  -2  14 7193.94 318.371   2
  -1   2 -14 7279.04 323.047   3
  -1  -2 -15 710.437 60.8713   7
   1  -2  15 770.023 74.7504   7
  -1   2 -15 723.390 57.6895   4
   1  -2  15 697.433 87.4070   2
   1   2  15 811.025 85.7345   1
  -1  -2 -15 842.175 88.3013   2
  -1   2 -15 888.916 92.0991   3
  -1  -2 -16 3714.79 163.079   7
   1  -2  16 3520.26 179.660   7
  -1   2 -16 3577.46 154.277   4
   1  -2  16 3192.91 196.541   2
   1   2  16 3598.46 199.244   1
  -1  -2 -16 3691.98 195.834   2
  -1   2 -16 3690.16 204.787   3
   1  -2  17 1103.28 92.8653   7
  -1  -2 -17 1162.87 79.9580   7
  -1   2 -17 999.418 107.085   3
  -1   2 -17 918.551 68.4067   4
  -1  -2 -17 1126.50 105.304   2
   1  -2  17 814.958 97.4663   2
   1   2  17 1097.79 105.022   1
   1  -2  18 485.789 71.2397   7
  -1  -2 -18 739.789 69.5266   7
  -1   2 -18 572.383 87.8945   3
   1   2  18 608.561 85.1129   1
  -1   2 -18 742.847 60.3247   4
  -1  -2 -18 687.119 90.9756   2
   1  -2  18 595.916 92.8049   2
  -1  -2 -19 6408.42 263.647   7
   1  -2  19 6708.98 287.271   7
  -1   2 -19 6256.48 246.126   4
   1  -2  19 6005.86 312.040   2
  -1  -2 -19 6140.03 301.945   2
   1   2  19 6879.60 312.437   1
   1  -2  19 6156.87 284.392   1
  -1   2 -19 6550.90 318.746   3
  -1  -2 -20 6267.08 264.534   7
   1  -2  20 6273.23 283.986   7
  -1   2 -20 6446.95 245.656   4
  -1   2 -20 6358.71 306.187   2
   1  -2  20 6346.56 288.331   1
   1   2  20 6202.97 307.866   1
  -1  -2 -20 6511.17 308.428   2
  -1   2 -20 5593.80 310.814   3
   1  -2  20 5762.77 311.972   2
  -1  -2 -21 25782.0 871.441   7
   1  -2  21 25070.3 893.750   7
   1   2  21 24603.6 934.258   2
  -1   2 -21 26370.9 946.311   3
   1  -2  21 26433.7 944.320   2
  -1   2 -21 24311.2 842.687   4
   1  -2  21 24988.3 897.481   1
  -1  -2 -21 26564.7 924.689   2
  -1   2 -21 24775.2 916.463   2
   1   2  21 25993.2 928.406   1
  -1  -2 -22 875.694 90.4183   7
   1   2  22 785.743 111.517   1
  -1   2 -22 589.307 110.993   3
   1   2  22 881.590 119.378   2
  -1   2 -22 771.466 67.3626   4
   1  -2  22 812.035 113.120   2
   1  -2  22 775.970 99.4066   1
  -1   2 -22 978.606 117.312   2
  -1  -2 -22 819.017 104.987   2
  -1  -2 -23 8113.41 327.530   7
   1  -2  23 7931.40 386.555   5
   1   2  23 7874.96 387.862   5
   1   2  23 7885.25 372.540   1
   1   2  23 7629.38 383.283   2
  -1   2 -23 8100.67 390.083   3
   1  -2  23 7484.38 381.741   2
  -1   2 -23 7382.81 293.454   4
  -1  -2 -23 8549.22 378.234   2
   1  -2  23 7631.51 348.966   1
  -1   2 -23 8332.07 375.999   2
  -1  -2 -24 1103.96 104.680   7
   1   2  24 1052.79 137.542   5
   1  -2  24 878.856 125.473   5
  -1   2 -24 1162.08 143.382   3
   1  -2  24 1236.61 121.797   1
  -1  -2 -24 812.619 122.575   2
  -1   2 -24 873.908 127.831   2
   1  -2  24 1104.09 137.932   2
   1   2  24 1193.41 138.909   2
  -1   2 -24 948.522 76.0112   4
   1   2  24 1083.53 131.350   1
   1  -2  25 3271.48 197.778   1
  -1  -2 -25 3289.48 177.973   7
  -1  -2 -25 2551.75 232.902   3
   1  -2  25 3072.20 228.427   2
   1   2  25 3191.51 232.657   2
  -1   2 -25 2610.95 134.064   4
  -1   2 -25 2957.05 222.784   3
   1  -2  26 331.316 88.7577   1
  -1  -2 -26 273.414 73.7319   7
  -1  -2 -26 295.621 113.871   3
  -1   2 -26 237.754 95.4217   3
  -1  -2 -26 241.777 37.8159   4
  -1   2 -26 259.119 46.5564   4
   1   2  26 238.662 106.192   2
   1  -2  26 214.556 101.355   2
   1  -2  27 934.585 118.172   1
  -1   2 -27 973.484 141.448   3
  -1  -2 -27 866.957 151.796   3
  -1  -2 -27 1176.72 113.960   7
  -1   2 -27 846.670 70.0654   4
  -1  -2 -27 745.743 56.4905   4
   1   2  27 888.368 148.341   2
   1  -2  27 1121.34 155.537   2
  -1  -2 -28 234.408 118.128   3
  -1   2 -28 254.977 104.362   3
  -1  -2 -28 116.369 71.3182   7
  -1   2 -28 146.486 42.3250   4
  -1  -2 -28 79.8626 33.7864   4
   1  -2  28 25.3882 113.402   2
   1   2  28 177.972 101.744   2
  -1  -2 -29-40.5108 36.3050   4
  -1   2 -29-28.7765 36.6321   4
   1   2  29-92.0704 120.312   2
   1  -2  29-170.632 126.256   2
  -1   2 -29 92.0129 89.4114   3
  -1  -2 -29-16.0568 110.372   3
  -1   2 -30-40.6729 97.0076   3
  -1  -2 -30-32.9211 118.900   3
   1   2  30-81.3801 112.595   2
  -1   2 -31 1377.04 177.144   3
  -1   2 -32 28.5756 109.802   3
   1   3 -33 354.927 130.377   3
   1   3 -32 2574.23 235.299   3
   1   3 -31-38.9629 89.2782   3
   1  -3 -30-87.7602 132.638   3
   1   3 -30 75.8377 97.1626   3
  -1  -3  30-81.5600 128.670   2
  -1   3  30-218.185 135.310   2
   1  -3 -29 119.693 122.338   3
   1   3 -29 97.8436 81.4099   3
   1  -3 -29 96.0746 70.3417   7
  -1  -3  29-26.0475 119.134   2
  -1   3  29-104.522 126.347   2
   1  -3 -28-99.7807 124.562   3
   1   3 -28 59.3793 83.3114   3
   1  -3 -28 7.11499 65.4604   7
  -1  -3  28 8.26630 63.5246   1
  -1  -3  28-49.9429 112.170   2
   1   3 -27 195.524 88.5469   3
   1  -3 -27 233.076 73.4434   7
  -1  -3  27 127.321 62.3920   1
  -1   3  27 204.062 97.6237   2
  -1  -3  27 107.677 92.8579   2
   1   3 -26 1980.16 181.933   3
   1  -3 -26 2238.23 151.458   7
  -1   3  26 1884.18 184.313   2
  -1  -3  26 1809.42 181.313   2
  -1  -3  26 1874.93 149.639   1
  -1  -3  25-44.0031 62.1762   1
   1  -3 -25 94.8158 61.7741   7
   1   3 -25 10.6697 77.0718   3
   1  -3 -25 48.4003 19.3134   4
   1  -3 -25 33.3809 15.3481   4
  -1  -3  25 21.9155 79.8948   2
  -1   3  25 120.937 84.4963   2
  -1   3  24 3983.10 252.387   1
  -1  -3  24 4136.84 223.214   1
  -1   3  24 4533.99 277.326   5
  -1  -3  24 3967.36 263.240   5
   1  -3 -24 4452.09 216.446   7
   1   3 -24 4361.44 260.478   3
   1  -3 -24 3965.89 150.542   4
  -1   3  24 4512.56 265.474   2
  -1  -3  24 4249.99 259.619   2
  -1  -3  23 2441.07 163.325   1
  -1   3  23 2531.55 197.594   1
  -1   3  23 2974.20 213.265   5
  -1  -3  23 2464.55 198.311   5
   1  -3 -23 2838.56 161.885   7
   1   3 -23 2717.16 183.976   7
   1   3 -23 2513.15 192.874   3
   1  -3 -23 2592.14 108.686   4
  -1  -3  23 2771.46 202.577   2
  -1   3  23 2708.68 203.499   2
  -1  -3  22 8225.75 350.958   1
  -1   3  22 8570.40 392.153   1
   1  -3 -22 9129.31 348.070   7
   1   3 -22 8717.88 376.922   7
  -1   3  22 8335.12 403.930   5
  -1  -3  22 7656.62 394.454   5
   1   3 -22 8858.35 395.233   3
   1  -3 -22 7977.91 288.922   4
  -1   3  22 8440.17 396.700   2
  -1  -3  22 7880.60 387.549   2
  -1  -3  21 1553.34 135.611   7
   1  -3 -21 1658.69 119.886   7
   1   3 -21 1610.77 139.783   7
  -1   3  21 1718.25 158.997   5
  -1  -3  21 1813.31 157.331   5
   1   3 -21 1503.27 142.225   3
   1  -3 -21 1509.71 79.5364   4
  -1  -3  21 1555.21 121.074   1
  -1   3  21 1649.61 152.292   1
  -1  -3  21 1821.80 153.041   2
  -1   3  21 1705.69 150.225   2
  -1  -3  20 5130.42 288.946   5
  -1   3  20 5286.40 293.266   5
   1  -3 -20 5969.31 251.449   7
   1   3 -20 5690.52 275.979   7
  -1  -3  20 5643.96 272.783   7
   1   3 -20 5074.40 277.741   3
  -1  -3  20 5436.37 252.534   1
  -1   3  20 5600.04 289.229   2
  -1  -3  20 5430.53 285.459   2
  -1   3  20 5922.56 292.842   1
  -1   3  19 84.1932 64.1706   1
  -1  -3  19 5.42446 44.0672   1
  -1  -3  19 36.4032 63.8555   5
  -1   3  19 74.0496 63.6338   5
   1  -3 -19 24.7959 47.9697   7
   1   3 -19 85.2096 64.1918   7
  -1  -3  19 6.78512 53.4436   7
   1   3 -19 31.7295 58.3760   3
   1   3 -19 45.5298 34.5977   4
  -1  -3  19 40.3625 63.0724   2
  -1   3  19 80.8628 66.6500   2
  -1  -3  18 396.881 60.6928   1
  -1   3  18 402.769 78.5532   1
  -1  -3  18 440.340 80.9358   5
  -1   3  18 438.658 76.4774   5
   1  -3 -18 455.466 65.1106   7
  -1  -3  18 470.730 75.4462   7
   1   3 -18 360.691 71.6651   7
   1   3 -18 408.775 75.2217   3
   1   3 -18 412.601 46.3838   4
  -1   3  18 373.889 77.1683   2
  -1  -3  18 373.363 77.0628   2
  -1   3  17 15.3592 49.3813   1
  -1  -3  17 4.74999 33.6611   1
  -1   3  17 82.9866 44.3421   5
  -1  -3  17 73.6096 48.6904   5
   1   3 -17-13.0083 50.4026   7
  -1  -3  17 30.6608 50.1725   7
   1  -3 -17 41.7605 38.2452   7
   1   3 -17-6.95408 45.2461   3
   1   3 -17-8.53767 26.3445   4
   1   3 -17 38.6868 45.2381   2
  -1  -3  17 42.9755 50.2518   2
   1  -3 -17 45.0328 44.6826   2
  -1   3  17 64.5879 57.8452   2
  -1  -3  16 341.143 53.2925   1
  -1   3  16 409.802 73.4310   1
  -1   3  16 383.096 67.1248   5
  -1  -3  16 463.775 75.1194   5
   1   3 -16 465.382 73.2522   7
  -1  -3  16 448.199 70.3046   7
   1   3 -16 408.003 72.1824   3
   1   3 -16 456.924 45.4847   4
   1  -3 -16 411.502 67.3447   2
  -1  -3  16 443.099 76.5014   2
   1   3 -16 412.548 68.5743   2
  -1   3  16 430.338 72.1288   2
  -1   3  15 542.379 78.7610   1
  -1   3  15 484.708 75.6095   5
  -1  -3  15 582.996 79.1258   5
  -1  -3  15 526.530 69.9836   7
   1   3 -15 532.254 72.2816   7
   1   3 -15 520.442 71.6060   3
   1   3 -15 560.737 50.4621   4
  -1  -3  15 631.447 61.4578   1
  -1   3  15 490.142 72.3734   2
   1  -3 -15 629.435 74.9606   2
   1   3 -15 563.389 71.0735   2
  -1  -3  15 552.360 74.9308   2
  -1   3  14 5151.99 248.900   1
  -1  -3  14 4645.02 242.829   5
  -1   3  14 5089.40 249.757   5
   1   3 -14 5221.37 238.784   7
   1   3 -14 5205.92 236.138   3
   1   3 -14 4952.25 198.558   4
   1   3 -14 5098.93 233.980   2
   1  -3 -14 5083.23 232.003   2
  -1  -3  14 5009.55 238.377   2
  -1   3  14 4806.02 236.704   2
  -1  -3  14 4903.60 211.271   1
  -1   3  13 37.4067 46.2911   1
  -1   3  13 25.6830 37.1500   5
  -1  -3  13 38.3330 40.0935   5
   1   3 -13 42.7228 41.3859   7
   1   3 -13 35.0811 38.5193   3
   1   3 -13 21.6924 24.5185   4
  -1  -3  13 3.72526 20.4232   4
  -1   3  13-5.36706 41.5929   2
   1  -3 -13 48.9894 39.1908   2
  -1  -3  13 13.7047 28.4479   1
   1   3 -13 34.5481 37.6170   2
  -1  -3  13 59.0382 43.9143   2
  -1   3  12 16240.4 601.513   1
  -1  -3  12 15913.9 599.781   5
  -1   3  12 16359.7 602.671   5
   1   3 -12 16663.8 591.242   7
   1   3 -12 16744.8 582.838   3
  -1  -3  12 16463.2 542.425   4
   1   3 -12 16093.0 552.391   4
  -1  -3  12 16067.4 558.921   1
  -1  -3  12 16158.3 587.355   2
   1   3 -12 15878.3 580.037   2
   1  -3 -12 16019.1 579.660   2
  -1   3  12 16569.1 588.847   2
  -1   3  11 2715.93 156.538   1
  -1  -3  11 2834.57 158.652   5
  -1   3  11 2805.81 158.009   5
   1   3 -11 2790.12 150.035   7
   1   3 -11 2683.19 139.977   3
  -1  -3  11 2717.74 116.855   4
   1   3 -11 2876.37 125.556   4
   1  -3 -11 2880.24 159.020   1
   1   3 -11 2806.52 144.171   2
  -1   3  11 2629.78 145.535   2
  -1  -3  11 2678.94 125.189   1
  -1  -3  11 2667.79 144.434   2
   1  -3 -11 2728.26 142.048   2
  -1   3  10 108.639 42.4096   1
  -1  -3  10 111.176 39.8860   5
  -1   3  10 50.2856 35.3803   5
   1   3 -10 67.7748 38.6561   7
   1   3 -10 98.2702 35.6121   3
   1   3 -10 87.4604 27.0238   4
  -1  -3  10 100.453 25.5009   4
   1  -3 -10 127.424 36.7197   2
  -1   3  10 81.4683 36.0214   2
   1   3 -10 117.552 37.7178   2
   1  -3 -10 60.7229 36.3030   1
  -1  -3  10 81.8191 35.9472   2
  -1  -3  10 60.5150 24.5227   1
  -1   3   9 14617.7 546.122   1
  -1  -3   9 15350.2 537.721   7
   1   3  -9 15298.6 541.578   7
  -1   3   9 15338.5 546.390   5
  -1  -3   9 15333.1 546.690   5
   1   3  -9 14789.3 521.408   3
   1   3  -9 14694.5 512.659   4
  -1  -3   9 15027.2 509.481   4
   1   3  -9 14831.6 527.273   2
  -1   3   9 15621.5 532.692   2
  -1  -3   9 15352.0 532.928   2
   1  -3  -9 15432.5 549.644   1
   1   3  -8 1314.83 88.1654   7
  -1  -3   8 1271.55 85.0453   7
  -1  -3   8 1299.80 88.6157   5
  -1   3   8 1262.21 86.8244   5
   1   3  -8 1187.85 71.6372   3
   1   3  -8 1284.59 72.3385   4
   1  -3  -8 1185.94 67.4270   4
  -1  -3   8 1231.68 69.3169   4
  -1   3   8 1395.44 83.8541   2
   1  -3  -8 1131.48 88.2467   1
  -1  -3   8 1249.92 80.0789   2
  -1   3   7 9363.40 331.727   2
  -1  -3   7 9088.93 331.281   2
   1  -3  -7 9174.91 348.828   1
  -1   3   7 8970.24 341.993   5
  -1  -3   7 9111.62 343.808   5
  -1  -3   7 9266.99 342.945   7
   1  -3  -7 8927.67 320.291   4
  -1  -3   7 9223.84 323.327   4
   1   3  -7 9255.66 319.504   3
  -1  -3   6 8336.60 297.648   2
  -1   3   6 8100.69 296.346   2
  -1   3   6 8329.19 309.775   5
  -1  -3   6 8005.08 309.468   5
  -1  -3   6 8350.57 311.449   7
   1  -3  -6 8480.28 317.418   1
   1  -3  -6 7955.04 291.869   4
  -1  -3   6 8367.07 295.992   4
   1   3  -6 8485.73 284.829   3
  -1   3   5 4173.67 162.088   2
  -1  -3   5 4014.95 160.824   2
  -1   3   5 4383.15 174.415   5
  -1  -3   5 4218.64 173.829   5
  -1  -3   5 4239.51 177.427   7
   1  -3  -5 4070.80 179.269   1
  -1  -3   5 4229.09 166.979   4
   1  -3  -5 4067.14 162.701   4
   1   3  -5 4239.60 148.403   3
   1  -3  -4 945.886 66.7645   1
  -1  -3   4 798.623 59.9731   7
  -1  -3   4 772.497 55.3785   4
  -1  -3   4 855.132 49.3822   2
  -1   3   4 916.492 50.3491   2
  -1  -3   4 980.002 61.0346   5
  -1   3   4 857.888 57.4997   5
   1  -3  -3 54679.8 1727.92   1
  -1   3   3 54392.6 1713.67   5
  -1  -3   3 53271.8 1714.58   5
  -1  -3   3 53468.6 1723.77   7
  -1  -3   3 53515.7 1718.31   4
  -1  -3   3 52399.8 1700.60   2
  -1   3   3 54085.9 1700.64   2
  -1   3   2 147117. 4613.34   4
  -1   3   2 143697. 4603.78   5
  -1  -3   2 144172. 4604.26   5
  -1  -3   2 144310. 4613.72   4
  -1  -3   2 143164. 4623.82   6
   1  -3  -2 146923. 4619.95   1
   1  -3  -2 148070. 4612.24   6
   1  -3  -2 147424. 4597.04   5
   1   3  -2 147434. 4597.71   5
   1   3  -1 22509.9 717.782   1
   1  -3  -1 22489.2 741.652   1
   1   3  -1 22359.5 719.651   5
   1  -3  -1 22777.3 737.019   6
  -1  -3   1 21590.7 722.723   5
  -1  -3   1 21766.2 745.573   6
  -1   3   1 22410.8 738.327   4
  -1  -3   1 22689.4 715.074   1
  -1  -3   0 8979.91 325.942   6
   1  -3   0 8871.99 315.687   6
   1   3   0 9141.51 303.766   1
   1  -3   0 9232.07 320.959   1
   1  -3   0 8871.97 316.227   4
  -1   3   0 8836.39 318.939   4
  -1  -3   0 9023.14 301.645   1
  -1  -3  -1 2746.97 122.725   6
   1   3   1 2615.55 104.863   1
   1  -3   1 2466.42 113.274   1
  -1  -3  -1 2540.25 93.0835   2
  -1   3  -1 2436.23 92.9107   2
  -1   3  -1 2595.45 114.692   4
   1  -3   1 2767.42 106.501   3
   1  -3   1 2519.16 111.211   4
   1  -3   1 2435.05 110.461   6
  -1  -3  -2 645.243 52.9415   6
   1   3   2 659.348 45.1100   1
  -1   3  -2 648.780 36.4988   2
  -1  -3  -2 654.851 35.8674   2
   1   3   2 616.853 36.1164   2
   1  -3   2 566.247 35.4125   2
  -1   3  -2 593.946 47.0925   4
   1  -3   2 619.902 45.2899   4
   1  -3   2 658.668 42.1500   3
  -1  -3  -3 1653.15 88.6948   6
   1  -3   3 1524.24 71.6873   2
   1   3   3 1591.20 71.9394   2
  -1   3  -3 1536.11 70.6801   3
   1  -3   3 1568.49 74.6380   3
   1  -3   3 1512.52 78.2683   4
  -1   3  -3 1631.07 71.8911   2
  -1  -3  -3 1591.15 70.7474   2
   1   3   4 12045.5 409.974   2
   1  -3   4 12222.7 411.180   2
  -1   3  -4 11857.8 407.268   3
   1  -3   4 12051.5 411.371   3
   1  -3   4 11455.0 413.934   4
  -1   3  -4 12524.4 410.247   2
  -1  -3  -4 12604.7 409.838   2
   1  -3   5 330.081 37.0347   2
   1   3   5 342.718 36.2313   2
  -1   3  -5 360.930 34.3319   3
   1  -3   5 410.626 39.7180   3
   1  -3   5 374.293 35.6008   4
  -1  -3  -5 396.562 37.6280   2
  -1   3  -5 349.388 36.2539   2
   1  -3   6 18760.0 619.181   2
   1   3   6 19034.6 617.820   2
   1  -3   6 18090.4 614.620   3
  -1   3  -6 18352.2 610.516   3
   1  -3   6 17419.5 605.322   4
  -1   3  -6 18034.4 612.502   2
  -1  -3  -6 18243.5 612.833   2
   1   3   7 3570.02 152.419   2
   1  -3   7 3233.12 147.913   3
   1  -3   7 3301.33 150.118   2
  -1   3  -7 3343.36 144.544   3
  -1   3  -7 3355.00 144.311   4
   1  -3   7 3177.73 135.121   4
  -1   3  -7 3318.24 146.801   2
  -1  -3  -7 3347.04 148.162   2
   1  -3   8 22150.5 768.364   3
   1  -3   8 23913.8 773.269   2
   1   3   8 23665.9 771.779   2
  -1   3  -8 23589.8 765.080   3
  -1   3  -8 22116.6 756.588   4
   1  -3   8 21437.2 745.151   4
  -1   3  -8 23252.6 767.028   2
  -1  -3  -8 22704.5 766.644   2
   1  -3   9 879.437 75.6358   3
  -1   3  -9 1016.41 66.3338   4
   1  -3   9 1044.42 60.3490   4
   1  -3   9 972.331 78.5135   2
   1   3   9 1012.98 78.6645   2
  -1   3  -9 1040.92 78.0826   2
  -1  -3  -9 1146.08 79.9332   2
  -1   3  -9 947.962 73.9421   3
  -1   3 -10 4783.92 193.968   4
   1  -3  10 4758.43 182.706   4
   1   3  10 4914.38 215.603   2
  -1   3 -10 4893.07 212.079   2
   1  -3  10 4585.51 212.062   2
  -1  -3 -10 5043.49 212.528   2
  -1   3 -10 4861.99 210.182   3
  -1   3 -11 12.2075 25.6915   4
   1  -3  11 9.74829 37.1432   2
  -1   3 -11-4.48768 39.0681   2
  -1  -3 -11 4.47899 35.8254   2
   1   3  11-29.0121 38.9721   2
  -1   3 -11 13.3158 36.0444   3
  -1   3 -12 9325.21 358.739   2
   1   3  12 8802.28 360.838   2
  -1  -3 -12 9657.47 359.785   2
   1  -3  12 8995.67 363.595   2
   1   3  12 8408.83 361.788   1
  -1   3 -12 9021.19 330.491   4
  -1   3 -12 8641.41 353.470   3
   1  -3  12 9239.47 354.839   7
  -1  -3 -13 5115.18 233.277   2
   1   3  13 5130.68 242.443   1
   1   3  13 4923.20 237.980   2
   1  -3  13 5356.47 242.452   2
  -1   3 -13 4775.14 229.024   2
  -1   3 -13 5226.64 207.599   4
  -1   3 -13 4995.39 232.201   3
   1  -3  13 4861.01 225.802   7
  -1  -3 -13 5133.88 202.037   7
  -1  -3 -14 17032.2 617.179   2
   1   3  14 17384.0 626.432   2
   1  -3  14 16319.4 621.622   2
   1   3  14 17173.0 628.390   1
  -1   3 -14 16354.6 614.165   2
  -1   3 -14 16744.4 580.366   4
  -1   3 -14 17237.5 619.590   3
   1  -3  14 17496.5 611.152   7
  -1  -3 -14 16518.1 575.138   7
  -1  -3 -15 742.975 83.8746   2
  -1   3 -15 773.738 85.2116   2
   1   3  15 745.860 89.6935   2
   1  -3  15 761.372 88.4991   2
   1   3  15 718.050 86.3038   1
  -1   3 -15 670.663 60.3648   4
  -1   3 -15 716.316 83.3759   3
   1  -3  15 630.320 75.2888   7
  -1  -3 -15 717.773 59.7343   7
   1   3  16 9589.03 400.189   2
  -1  -3 -16 9733.36 391.328   2
   1   3  16 9840.74 403.578   1
  -1   3 -16 9805.59 393.822   2
   1  -3  16 8753.06 391.676   2
  -1  -3 -16 9511.63 347.609   7
   1  -3  16 9374.68 377.517   7
  -1   3 -16 9454.29 349.494   4
  -1   3 -16 8967.52 389.103   3
   1   3  17-7.60256 52.2611   1
  -1   3 -17 21.3954 52.9530   3
  -1  -3 -17 17.9814 34.7832   7
   1  -3  17-5.87923 46.6680   7
  -1   3 -17 28.9123 34.0229   4
   1  -3  17 22.6163 54.4544   2
  -1  -3 -17 67.6090 48.8367   2
   1   3  17 7.52483 51.1853   2
  -1   3 -17 80.9783 50.9919   2
   1   3  18 9452.86 392.490   1
  -1  -3 -18 9050.49 378.068   2
  -1   3 -18 8758.98 375.264   2
  -1  -3 -18 8979.50 332.558   7
   1  -3  18 8567.71 361.437   7
   1  -3  18 7949.46 378.819   2
   1   3  18 8825.66 389.959   2
  -1   3 -18 8516.25 327.973   4
  -1   3 -18 8516.14 378.827   3
   1   3  19 334.754 81.9523   1
   1  -3  19 438.429 76.2245   7
  -1  -3 -19 421.715 59.0340   7
  -1   3 -19 418.601 85.5042   3
  -1   3 -19 379.335 55.6492   4
   1   3  19 415.902 88.4616   2
  -1   3 -19 411.417 79.9420   2
  -1  -3 -19 562.564 88.6833   2
   1  -3  19 381.876 83.0723   2
   1  -3  20 1359.57 110.496   1
  -1   3 -20 1341.70 128.830   2
  -1  -3 -20 1613.13 138.057   2
   1   3  20 1259.75 131.873   1
   1  -3  20 1292.42 116.205   7
  -1  -3 -20 1441.73 99.2868   7
   1  -3  20 1301.94 137.599   2
   1   3  20 1337.74 136.139   2
  -1   3 -20 1373.76 93.5810   4
  -1   3 -20 1494.51 134.630   3
  -1  -3 -21-22.7956 44.5492   7
   1  -3  21 6.94285 55.5342   7
   1   3  21-36.5166 70.7387   1
  -1   3 -21 26.8602 65.2750   3
  -1  -3 -21-25.6203 81.3777   3
  -1   3 -21-7.69530 43.1891   4
   1  -3  21 12.8918 50.3557   1
   1  -3  21 9.47973 73.4550   2
   1   3  21 132.780 71.6603   2
  -1   3 -21 82.0518 64.6131   2
  -1  -3 -21 57.6227 72.1279   2
   1  -3  22 486.237 88.0180   7
  -1  -3 -22 497.216 69.6184   7
   1   3  22 350.443 88.9698   5
   1  -3  22 521.916 99.0001   5
   1   3  22 437.564 97.6959   1
  -1   3 -22 546.200 102.871   3
  -1   3 -22 518.168 63.7562   4
   1   3  22 680.747 115.339   2
   1  -3  22 549.825 107.676   2
  -1   3 -22 796.241 103.653   2
   1  -3  22 507.712 81.2222   1
  -1  -3 -22 773.147 103.643   2
  -1  -3 -23 6609.54 327.801   2
  -1   3 -23 6808.33 327.916   2
   1  -3  23 6178.00 299.499   1
  -1  -3 -23 6816.86 282.273   7
   1  -3  23 6642.08 310.793   7
   1  -3  23 6431.66 341.525   5
   1   3  23 6725.45 351.076   5
   1   3  23 7000.74 343.177   1
   1   3  23 6709.64 348.626   2
   1  -3  23 6475.53 347.096   2
  -1   3 -23 6151.44 260.446   4
  -1   3 -23 7034.46 342.799   3
   1  -3  24 4542.55 242.610   1
  -1   3 -24 4683.58 268.125   2
  -1  -3 -24 4524.90 266.783   2
   1  -3  24 4641.00 251.098   7
  -1  -3 -24 4938.24 226.010   7
   1  -3  24 4550.94 281.446   5
   1   3  24 4869.76 287.558   5
   1  -3  24 4840.66 285.941   2
   1   3  24 4785.51 286.005   2
  -1   3 -24 4554.03 272.041   3
  -1   3 -24 4507.06 202.522   4
   1   3  24 5280.25 286.782   1
   1  -3  25-23.1165 65.7736   1
  -1   3 -25 42.8343 78.0799   3
  -1  -3 -25 118.607 59.8403   7
  -1   3 -25 15.2348 40.5408   4
   1   3  25 114.487 88.7198   2
   1  -3  25 57.1029 81.7139   2
   1  -3  26 5488.55 275.883   1
  -1  -3 -26 5236.84 246.973   7
   1  -3  26 5696.92 322.766   2
   1   3  26 5499.51 320.435   2
  -1   3 -26 4678.56 213.468   4
  -1   3 -26 5532.07 307.222   3
   1  -3  27 209.226 85.2116   1
  -1   3 -27 242.739 100.740   3
  -1  -3 -27 98.5962 66.0157   7
  -1   3 -27 147.973 48.6689   4
   1  -3  27 146.238 89.7886   2
   1   3  27 122.240 102.297   2
  -1  -3 -28 5423.11 198.902   4
  -1   3 -28 5099.39 220.617   4
  -1   3 -28 5934.46 332.504   3
   1   3  28 5886.27 339.900   2
   1  -3  28 6461.01 349.578   2
  -1  -3 -29 364.521 39.2131   4
  -1   3 -29 421.305 116.008   3
   1   3  29 535.654 129.579   2
  -1  -3 -29 615.606 157.100   3
   1  -3  29 533.874 123.200   2
  -1   3 -30 1302.57 166.118   3
   1  -3  30 995.588 166.836   2
   1   3  30 904.966 159.223   2
  -1   3 -31 183.470 105.781   3
  -1   3 -32-26.9437 110.217   3
   1   4 -33-38.1161 100.847   3
   1   4 -32 211.002 107.553   3
   1   4 -31 5584.33 330.832   3
  -1   4  30-54.6461 124.962   2
  -1  -4  30-67.8756 129.883   2
   1   4 -30 163.796 95.0149   3
  -1   4  29 3426.39 263.492   2
  -1  -4  29 3130.22 256.004   2
   1   4 -29 3699.45 251.335   3
  -1  -4  29 3237.48 210.737   1
   1   4 -28 131.286 88.8796   3
   1  -4 -28 20.4438 66.9748   7
  -1  -4  28-24.9633 113.520   2
  -1   4  28 37.6750 110.767   2
  -1  -4  28 187.300 72.2606   1
  -1   4  27 2992.25 227.394   2
  -1  -4  27 2878.19 225.507   2
  -1  -4  27 2676.79 174.534   1
   1  -4 -27 3064.63 173.709   7
   1   4 -27 3054.62 212.852   3
  -1  -4  26-7.20006 64.7039   1
   1  -4 -26 50.7962 65.1806   7
   1   4 -26-20.3080 77.3947   3
   1  -4 -26 61.8404 28.4764   4
  -1   4  26 138.020 92.0107   2
  -1  -4  26 137.282 90.1001   2
  -1   4  25 5012.02 281.480   2
  -1  -4  25 4219.72 263.854   2
   1  -4 -25 4669.22 220.827   7
  -1  -4  25 3877.67 218.223   1
   1  -4 -25 3913.74 157.500   4
   1   4 -25 4311.94 253.825   3
   1  -4 -24 11.9113 57.2910   7
  -1  -4  24 26.5759 70.8605   7
  -1  -4  24-35.4412 101.504   5
  -1   4  24-48.2939 101.640   5
  -1  -4  24-39.4701 56.5254   1
   1   4 -24 18.5685 67.6904   3
   1  -4 -24 46.5184 30.9337   4
  -1  -4  24 94.0082 80.2737   2
  -1   4  24 146.990 84.6263   2
  -1  -4  23 42.6693 66.6981   7
   1  -4 -23 68.8841 54.9610   7
  -1  -4  23 56.2682 75.7522   5
  -1   4  23 80.7124 76.7658   5
  -1   4  23 83.9379 72.8959   1
  -1  -4  23 87.7668 53.1816   1
   1   4 -23 97.3576 69.7271   3
   1  -4 -23 58.2745 31.5716   4
  -1   4  23 40.0232 70.2243   2
  -1  -4  23 89.6148 76.5478   2
   1  -4 -22 951.622 92.7754   7
  -1  -4  22 1079.53 117.428   7
  -1   4  22 649.212 119.201   5
  -1  -4  22 656.368 114.710   5
  -1   4  22 536.313 102.470   1
  -1  -4  22 829.257 88.5417   1
   1   4 -22 715.613 102.614   3
   1  -4 -22 872.520 62.6803   4
  -1   4  22 876.088 120.980   2
  -1  -4  22 596.827 108.819   2
  -1  -4  21 1122.96 99.9467   1
  -1  -4  21 908.705 116.387   2
  -1   4  21 1220.09 131.433   2
  -1   4  21 1111.34 131.896   5
  -1  -4  21 1221.02 132.067   5
   1  -4 -21 1177.22 98.1721   7
  -1  -4  21 1120.43 117.919   7
  -1   4  21 1099.95 128.001   1
   1  -4 -21 1180.80 74.0940   4
   1   4 -21 1169.46 120.601   3
  -1  -4  20 3288.71 205.623   2
  -1  -4  20 3027.17 165.756   1
  -1   4  20 2926.81 197.591   2
  -1   4  20 3020.30 211.238   5
  -1  -4  20 3082.32 208.640   5
  -1  -4  20 3213.49 192.475   7
   1  -4 -20 3213.41 169.275   7
  -1   4  20 2978.53 204.229   1
   1  -4 -20 3062.19 137.611   4
   1   4 -20 3170.42 191.987   3
  -1  -4  19 4564.97 250.438   2
  -1   4  19 5088.58 259.862   2
  -1  -4  19 4462.73 212.156   1
  -1   4  19 4579.40 258.021   1
  -1  -4  19 4813.55 242.550   7
   1  -4 -19 4827.95 219.143   7
  -1   4  19 5055.70 269.947   5
  -1  -4  19 4195.63 252.170   5
   1  -4 -19 4477.18 186.849   4
   1   4 -19 4674.50 239.353   3
  -1  -4  18 606.367 84.3418   7
  -1  -4  18 635.645 91.7731   5
  -1   4  18 618.594 90.1242   5
   1   4 -18 454.739 73.9147   3
   1  -4 -18 464.379 51.3135   4
  -1  -4  18 647.366 88.7908   2
  -1  -4  18 599.041 68.6293   1
  -1   4  18 489.163 85.1349   2
  -1   4  18 569.075 94.8599   1
  -1   4  17 2698.94 177.755   1
  -1  -4  17 2798.61 167.020   7
  -1   4  17 2470.93 174.835   5
  -1  -4  17 2654.64 176.939   5
   1  -4 -17 2559.00 120.552   4
   1   4 -17 2391.46 151.469   3
  -1  -4  17 2223.21 131.409   1
  -1   4  17 2560.86 166.414   2
  -1  -4  17 2653.48 169.642   2
  -1   4  16 343.885 68.7666   2
  -1  -4  16 270.407 47.1504   1
  -1  -4  16 363.213 70.5198   2
  -1  -4  16 197.721 63.8479   5
  -1   4  16 143.767 59.3990   5
   1   4 -16 300.977 59.4527   3
   1  -4 -16 295.420 42.5461   4
   1   4 -16 271.661 42.3996   4
  -1   4  16 339.029 72.6330   1
  -1   4  15 1654.49 133.643   1
   1   4 -15 1747.15 116.933   3
   1  -4 -15 1637.25 92.9885   4
   1   4 -15 1812.78 101.122   4
  -1  -4  15 1775.90 136.632   5
  -1   4  15 1785.74 137.073   5
  -1  -4  15 1627.55 86.0766   4
  -1  -4  15 1771.57 126.793   2
  -1   4  15 1718.21 127.294   2
  -1  -4  15 1631.36 98.5302   1
   1   4 -14 2135.15 125.923   3
   1  -4 -14 1937.39 104.177   4
   1   4 -14 2137.73 112.457   4
  -1   4  14 1975.01 141.951   5
  -1  -4  14 2017.92 142.958   5
  -1  -4  14 2101.04 100.981   4
  -1  -4  14 2125.66 137.503   2
  -1  -4  14 1882.23 106.201   1
  -1   4  14 2204.17 139.572   2
   1   4 -13 3091.86 153.024   3
  -1   4  13 3018.87 174.655   5
  -1  -4  13 2777.28 169.534   5
   1   4 -13 3119.44 142.704   4
   1  -4 -13 2950.89 135.237   4
  -1  -4  13 3045.34 132.902   4
  -1  -4  13 2767.93 133.778   1
  -1   4  13 2776.59 161.515   2
  -1  -4  13 2964.80 163.244   2
  -1   4  12 78.9298 42.5962   5
  -1  -4  12 103.627 39.6600   5
   1   4 -12-3.82608 29.8933   3
   1   4 -12 10.3211 27.3107   4
  -1  -4  12 5.51201 24.9158   4
   1  -4 -12-2.97084 26.3675   4
  -1   4  12 14.9242 38.2334   2
  -1  -4  12 49.7486 41.5911   2
  -1  -4  12 10.9587 22.2544   1
   1  -4 -12 6.25683 39.2626   1
  -1   4  11 11227.4 437.901   5
  -1  -4  11 11111.4 436.959   5
   1   4 -11 11545.8 407.612   3
   1   4 -11 11008.9 405.051   4
   1  -4 -11 10972.7 398.735   4
  -1  -4  11 11550.7 399.530   4
  -1  -4  11 11139.2 422.820   2
  -1   4  11 11372.7 423.326   2
   1  -4 -11 11419.3 441.771   1
   1  -4 -10 924.350 86.3542   1
  -1  -4  10 892.302 76.4465   2
  -1   4  10 1004.58 79.0446   2
  -1  -4  10 929.543 85.6554   5
  -1   4  10 948.467 84.8539   5
  -1  -4  10 1040.80 85.4740   7
   1  -4 -10 929.812 65.8380   4
  -1  -4  10 1020.72 68.0797   4
   1   4 -10 977.988 67.1456   3
  -1   4   9 35434.6 1162.82   2
  -1  -4   9 35717.2 1163.28   2
   1  -4  -9 35415.3 1187.84   1
  -1  -4   9 35252.4 1178.77   5
  -1   4   9 35112.7 1178.01   5
  -1  -4   9 34551.9 1177.21   7
   1  -4  -9 33663.0 1148.32   4
  -1  -4   9 35414.0 1151.50   4
   1   4  -9 35925.0 1143.65   3
  -1   4   8 64.8525 30.4224   2
  -1  -4   8 48.9703 30.7992   2
  -1   4   8 38.0125 34.3634   5
  -1  -4   8 138.385 36.4661   5
  -1  -4   8 66.7161 38.2724   7
   1  -4  -8 38.8362 34.4590   1
  -1  -4   8 69.1751 29.7638   4
   1  -4  -8 66.8290 29.3317   4
   1   4  -8 78.9290 26.6448   3
  -1  -4   7 41457.8 1339.94   2
  -1   4   7 41127.5 1339.49   2
   1  -4  -7 40210.9 1367.13   1
  -1   4   7 42110.4 1356.35   5
  -1  -4   7 41571.4 1357.20   5
  -1  -4   7 41174.6 1360.60   7
  -1  -4   7 41223.7 1343.54   4
   1  -4  -7 40233.0 1339.00   4
   1   4  -7 41729.2 1319.89   3
  -1  -4   6 8224.74 298.862   2
  -1   4   6 8287.94 298.534   2
  -1  -4   6 8350.67 322.606   7
  -1   4   6 7952.01 311.379   5
  -1   4   6 8695.92 319.117   6
  -1  -4   6 8505.59 315.952   5
   1  -4  -6 8286.70 325.915   1
   1  -4  -6 8311.00 304.943   4
  -1  -4   6 8321.40 308.977   4
   1   4  -6 8304.53 279.492   3
  -1  -4   5 548.949 43.8626   2
  -1   4   5 553.438 43.5844   2
  -1  -4   5 525.040 56.4780   7
  -1   4   5 635.383 56.6762   6
  -1  -4   5 650.378 53.6289   5
  -1   4   5 564.662 50.2385   5
   1  -4  -5 580.994 57.5593   1
  -1  -4   5 569.390 34.2757   3
  -1  -4   5 581.285 53.2799   4
   1  -4  -5 645.956 52.6004   4
   1   4  -5 560.707 29.9501   3
  -1   4   4 3189.84 124.640   2
  -1  -4   4 3231.09 125.309   2
  -1  -4   4 3244.58 149.792   7
  -1   4   4 3340.38 149.070   6
  -1   4   4 3202.37 136.960   5
  -1  -4   4 3080.22 137.075   5
  -1   4   4 3101.86 152.483   1
   1  -4  -4 3195.97 150.412   1
  -1  -4   4 3209.80 144.188   4
  -1  -4   4 3142.67 112.902   3
  -1   4   3 1557.08 90.1096   6
   1  -4  -3 1501.11 88.2772   6
  -1  -4   3 1559.74 62.0779   1
   1  -4  -3 1600.14 93.3458   1
  -1   4   3 1549.44 94.1126   1
  -1   4   3 1645.73 79.3895   5
  -1  -4   3 1595.92 79.8280   5
  -1  -4   3 1559.14 88.1709   4
  -1  -4   3 1548.05 68.3550   2
  -1   4   3 1563.41 67.4935   2
  -1  -4   2 12293.1 447.379   6
  -1   4   2 12639.7 437.433   6
   1  -4  -2 11900.4 435.699   6
  -1   4   2 12944.8 445.147   1
   1  -4  -2 12380.0 438.668   1
  -1  -4   2 12394.3 405.571   1
  -1  -4   2 12122.7 416.600   5
  -1   4   2 12705.0 416.699   5
  -1  -4   2 11940.1 435.326   4
  -1  -4   2 13036.0 402.816   3
  -1   4   2 12237.3 402.626   2
  -1  -4   2 12039.7 402.604   2
   1  -4  -1 2400.28 116.934   6
   1   4  -1 2625.52 101.876   1
   1  -4  -1 2360.12 116.332   1
  -1   4   1 2615.80 124.030   1
  -1   4   1 2414.81 119.040   4
  -1  -4   1 2100.43 113.326   4
  -1   4   1 2431.49 118.035   6
  -1  -4   1 2311.06 123.642   6
  -1  -4   1 2386.57 95.8770   1
  -1  -4   0 15108.9 524.791   6
   1  -4   0 14988.8 513.825   6
  -1   4   0 14982.4 513.859   6
   1   4   0 15048.8 498.014   1
  -1   4   0 14834.7 517.067   1
   1  -4   0 15417.9 513.871   1
   1  -4   0 14242.4 510.967   4
  -1   4   0 14380.3 515.322   4
  -1  -4   0 14934.0 493.571   1
  -1  -4  -1 63594.3 2073.99   6
   1  -4   1 61129.5 2060.31   6
   1  -4   1 64097.2 2058.96   1
   1   4   1 64791.4 2049.37   1
  -1   4  -1 63649.5 2065.21   4
   1  -4   1 60317.9 2058.14   4
   1  -4   1 69945.6 2049.47   3
  -1  -4  -1 64252.5 2045.81   1
  -1   4  -2 11336.3 371.617   2
  -1  -4  -2 11273.6 370.815   2
  -1  -4  -2 11438.7 391.980   1
   1  -4   2 10570.6 400.541   6
  -1  -4  -2 11019.1 412.191   6
   1   4   2 11276.2 394.534   1
   1  -4   2 11489.7 399.318   1
   1  -4   2 11200.8 400.012   4
  -1   4  -2 11072.9 403.872   4
   1  -4   2 11978.8 387.737   3
   1  -4   3 15160.4 505.365   3
  -1  -4  -3 15123.4 533.084   6
   1  -4   3 14731.7 497.570   2
   1   4   3 15366.8 496.736   2
  -1  -4  -3 15358.0 494.439   2
  -1   4  -3 15058.2 494.966   2
   1  -4   3 14409.9 516.542   4
   1   4   3 14889.3 517.573   1
   1   4   4 5530.35 223.740   1
   1  -4   4 5448.39 208.666   3
   1  -4   4 5867.45 207.847   2
   1   4   4 5680.22 205.863   2
  -1   4  -4 5301.22 203.063   3
   1  -4   4 5641.73 219.943   4
  -1  -4  -4 5861.80 204.497   2
  -1   4  -4 5672.54 204.713   2
   1   4   5 5403.25 220.412   1
  -1   4  -5 5207.87 196.772   3
   1  -4   5 5525.88 204.482   3
   1   4   5 5334.09 201.580   2
   1  -4   5 5122.06 201.081   2
   1  -4   5 5280.27 209.690   4
  -1  -4  -5 5539.87 200.323   2
  -1   4  -5 5116.16 198.965   2
   1   4   6 2309.00 125.920   1
   1  -4   6 2498.97 116.502   3
  -1   4  -6 2465.06 109.830   3
   1   4   6 2576.50 115.794   2
   1  -4   6 2358.57 114.663   2
   1  -4   6 2222.04 114.067   4
  -1  -4  -6 2280.01 110.961   2
  -1   4  -6 2606.94 114.985   2
   1   4   7-4.29271 30.4138   1
   1  -4   7 36.6494 27.7702   3
  -1   4  -7-5.18330 25.1922   3
  -1   4  -7-3.50797 26.2753   4
   1  -4   7 2.84818 25.4310   4
   1  -4   7-12.7775 29.5598   2
  -1   4  -7-2.93660 28.0957   2
   1   4   7 9.37503 29.0835   2
  -1  -4  -7-8.66255 27.4772   2
   1  -4   8 3480.47 159.300   2
   1  -4   8 3459.10 155.467   3
   1   4   8 3600.07 160.801   2
  -1   4  -8 3180.43 146.563   3
  -1   4  -8 3349.30 156.201   4
   1  -4   8 3267.86 145.473   4
  -1   4  -8 3230.19 152.315   2
  -1  -4  -8 3430.69 154.063   2
   1   4   9 5222.37 217.837   2
   1  -4   9 4745.79 210.586   3
   1  -4   9 5018.83 216.916   2
  -1   4  -9 4956.64 206.230   3
   1  -4   9 4938.60 197.908   4
  -1   4  -9 5257.03 212.415   4
  -1   4  -9 4920.80 211.101   2
  -1  -4  -9 5000.41 210.948   2
   1  -4  10 564.152 62.1750   3
   1  -4  10 529.144 63.9756   2
   1   4  10 555.108 63.9915   2
  -1   4 -10 582.888 57.1121   3
   1  -4  10 573.475 48.7503   4
  -1   4 -10 530.908 54.7574   4
  -1   4 -10 486.237 57.2601   2
  -1  -4 -10 497.911 58.3164   2
   1  -4  11 15502.7 551.387   2
   1   4  11 15148.4 548.351   2
  -1   4 -11 15000.1 534.974   3
  -1   4 -11 15327.7 542.217   2
  -1  -4 -11 15062.2 539.526   2
   1  -4  11 14423.2 510.907   4
  -1   4 -11 15080.8 531.689   4
  -1   4 -12 232.864 48.3039   3
   1  -4  12 348.126 40.7105   4
  -1   4 -12 304.664 47.4360   4
   1  -4  12 332.671 60.3736   2
  -1  -4 -12 274.445 54.1501   2
  -1   4 -12 383.053 57.0084   2
   1   4  12 436.943 62.9245   2
  -1  -4 -13 3964.55 196.167   2
  -1   4 -13 3943.04 196.646   2
   1   4  13 4361.27 208.689   2
   1  -4  13 3991.45 203.756   2
   1  -4  13 3833.83 197.876   7
  -1   4 -13 3964.34 180.617   4
  -1   4 -13 3911.68 190.513   3
  -1   4 -14 2571.65 153.057   2
  -1  -4 -14 2729.85 154.975   2
   1  -4  14 2475.48 157.011   2
   1   4  14 2458.46 155.650   2
  -1   4 -14 2546.08 133.959   4
  -1   4 -14 2487.37 147.661   3
   1  -4  14 2633.53 153.886   7
  -1  -4 -15-11.9340 46.9895   2
   1  -4  15-13.3952 46.9873   2
   1   4  15 40.0611 50.4497   2
  -1   4 -15 41.9843 46.0937   2
  -1   4 -15 16.6513 34.0594   4
  -1   4 -15 11.4621 44.0443   3
   1  -4  15 24.2190 42.0508   7
  -1  -4 -16 44.4208 45.8377   2
   1  -4  16 7.14341 52.5622   2
   1   4  16 14.3163 52.1897   2
  -1   4 -16-8.48280 34.1910   4
  -1   4 -16 24.5274 46.7319   3
   1  -4  16-18.7647 44.3205   7
  -1  -4 -16-3.49352 31.9606   7
  -1  -4 -17-20.1334 57.6610   2
   1  -4  17-7.61587 55.0063   2
  -1   4 -17 6.73687 55.1147   2
   1   4  17 15.2180 55.4729   2
  -1  -4 -17 39.8289 35.1964   7
   1  -4  17-6.48381 51.0571   7
  -1   4 -17-21.5435 37.9942   4
  -1   4 -17 19.7488 47.5459   3
   1   4  18 194.556 78.6609   2
  -1   4 -18 234.430 71.1316   2
   1  -4  18 324.240 77.8297   2
  -1  -4 -18 283.150 71.2285   2
   1   4  18 278.756 75.7072   1
   1  -4  18 282.597 69.6804   7
  -1  -4 -18 112.770 42.8601   7
  -1   4 -18 188.919 53.2511   4
  -1   4 -18 196.133 60.9363   3
  -1   4 -19 18951.0 698.855   2
  -1  -4 -19 18958.5 698.511   2
   1   4  19 19836.0 724.014   1
  -1  -4 -19 18031.1 644.365   7
   1  -4  19 19159.3 692.869   7
   1  -4  19 19180.4 717.571   2
   1   4  19 18537.5 714.762   2
  -1   4 -19 18053.1 651.047   4
  -1   4 -19 18314.6 694.677   3
   1   4  20 759.813 111.736   2
  -1   4 -20 688.267 99.9665   2
   1  -4  20 402.226 98.6744   2
  -1  -4 -20 616.863 95.8207   2
  -1  -4 -20 549.460 68.7450   7
   1  -4  20 692.767 93.6262   7
   1   4  20 543.963 98.2179   1
  -1   4 -20 633.608 71.9011   4
  -1   4 -20 621.435 91.3148   3
  -1   4 -21 6143.42 304.105   2
   1  -4  21 5713.34 273.713   1
  -1  -4 -21 6177.73 302.808   2
   1  -4  21 6163.72 293.968   7
  -1  -4 -21 6590.40 259.982   7
   1   4  21 6478.64 327.370   5
   1  -4  21 5804.97 313.030   5
   1   4  21 5986.90 315.697   1
   1  -4  21 6147.84 319.672   2
   1   4  21 6670.66 330.958   2
  -1   4 -21 6020.66 257.360   4
  -1   4 -21 6059.96 301.654   3
   1  -4  22 2011.56 143.231   1
  -1  -4 -22 2446.08 174.225   2
  -1   4 -22 2376.57 174.875   2
   1  -4  22 2459.74 167.033   7
  -1  -4 -22 2117.55 129.185   7
   1  -4  22 2129.76 180.270   5
   1   4  22 2167.76 186.840   5
   1   4  22 2348.42 183.847   1
   1   4  22 2405.00 186.417   2
   1  -4  22 2215.39 181.239   2
  -1   4 -22 2180.92 130.081   4
  -1   4 -22 2267.73 169.004   3
   1  -4  23 4998.05 253.871   1
  -1   4 -23 5222.57 284.400   2
  -1  -4 -23 5308.78 284.084   2
   1  -4  23 5860.15 281.247   7
  -1  -4 -23 5732.41 240.004   7
   1  -4  23 4879.20 293.066   5
   1   4  23 5297.53 303.859   5
   1   4  23 5447.72 299.527   1
  -1  -4 -23 5386.18 339.671   3
   1  -4  23 5703.05 307.083   2
   1   4  23 5196.15 299.006   2
  -1   4 -23 5236.73 230.606   4
  -1   4 -23 4842.14 282.261   3
   1  -4  24-32.5701 82.7423   2
  -1  -4 -24 27.6861 80.3514   2
   1   4  24 98.1391 83.1054   2
   1  -4  24 55.9170 62.4221   1
  -1   4 -24 46.2893 76.8550   2
   1   4  24-45.9961 90.5580   5
   1  -4  24-122.695 98.3641   5
  -1  -4 -24-59.6898 92.4626   3
   1  -4  24 283.532 74.9281   7
  -1  -4 -24 35.1902 53.2662   7
  -1   4 -24 130.105 51.7301   4
  -1   4 -24-38.2194 75.8452   3
   1  -4  25 2457.42 169.913   1
  -1  -4 -25 2889.72 158.710   7
   1  -4  25 2924.39 192.335   7
  -1  -4 -25 2454.16 237.195   3
   1  -4  25 2794.17 214.806   2
   1   4  25 2511.86 207.847   2
  -1   4 -25 2559.04 141.721   4
  -1   4 -25 2366.75 190.860   3
   1  -4  26 861.985 142.716   2
   1   4  26 912.617 145.195   2
   1  -4  26 797.254 104.098   1
   1  -4  26 889.997 118.742   7
  -1  -4 -26 789.133 90.3844   7
  -1  -4 -26 939.183 162.556   3
  -1   4 -26 927.607 84.6016   4
  -1   4 -26 872.707 127.463   3
   1   4  27-97.1214 119.840   2
   1  -4  27-144.882 120.975   2
  -1   4 -27 97.0093 88.8303   3
  -1   4 -27 4.22473 45.9183   4
   1  -4  27 7.90545 60.2464   1
   1  -4  28 462.584 126.111   2
   1   4  28 426.526 126.535   2
  -1   4 -28 490.854 113.262   3
  -1   4 -28 459.418 65.0395   4
   1  -4  28 476.174 91.1332   1
   1  -4  29 387.520 129.802   2
   1   4  29 168.929 115.008   2
  -1   4 -29 403.936 111.446   3
   1   4  30-121.014 141.177   2
  -1   4 -30 47.6284 95.2433   3
  -1   4 -31 943.609 148.862   3
  -1   4 -32 201.479 109.807   3
   1   5 -33 362.068 114.098   3
   1   5 -32 1184.05 156.428   3
   1   5 -31 99.9679 97.9959   3
   1   5 -30 258.160 101.097   3
  -1   5  30 355.017 131.662   2
   1   5 -29 446.655 108.716   3
  -1   5  29 356.069 134.578   2
  -1  -5  29 287.350 129.464   2
   1   5 -28 180.350 91.6709   3
  -1  -5  28-37.2902 117.010   2
  -1   5  28 25.2551 112.771   2
  -1  -5  27-95.4445 112.911   2
  -1   5  27-24.0974 106.245   2
  -1  -5  27 77.6439 59.0063   1
   1  -5 -27 12.7976 61.8751   7
   1  -5 -27-7.78562 34.7585   4
   1   5 -27-28.9327 80.0517   3
  -1   5  26 551.974 124.797   2
  -1  -5  26 512.903 128.285   2
  -1  -5  26 487.654 84.9055   1
  -1  -5  26 755.225 121.769   7
   1  -5 -26 692.980 91.8717   7
   1  -5 -26 603.838 54.6777   4
   1   5 -26 545.295 106.976   3
  -1  -5  25 87.1970 95.7569   2
  -1   5  25 219.846 100.785   2
   1  -5 -25 345.960 73.5867   7
  -1  -5  25 163.499 85.6276   7
  -1  -5  25 174.538 60.2252   1
   1  -5 -25 263.408 43.6140   4
   1   5 -25 168.121 81.7077   3
  -1   5  24 4017.20 249.898   2
  -1  -5  24 3567.65 239.063   2
  -1   5  24 2967.70 242.655   5
  -1  -5  24 3091.78 244.049   5
   1  -5 -24 3974.89 198.048   7
  -1  -5  24 3973.43 233.363   7
  -1  -5  24 3470.17 193.363   1
   1  -5 -24 3633.88 157.291   4
   1   5 -24 3488.07 216.652   3
  -1   5  23 801.513 124.235   2
  -1  -5  23 882.705 120.658   2
  -1  -5  23 944.881 136.604   5
  -1   5  23 735.592 131.678   5
   1  -5 -23 907.275 96.8434   7
  -1  -5  23 748.919 110.519   7
  -1  -5  23 960.657 96.3922   1
   1  -5 -23 866.524 69.6020   4
   1   5 -23 729.367 110.835   3
  -1   5  22 4206.82 244.315   2
  -1  -5  22 3663.08 231.331   2
  -1   5  22 3565.11 250.751   5
  -1  -5  22 3580.64 247.193   5
   1  -5 -22 3943.84 197.124   7
  -1  -5  22 3787.89 224.728   7
  -1   5  22 3791.50 246.044   1
  -1  -5  22 3610.99 190.770   1
   1  -5 -22 3885.06 167.279   4
   1   5 -22 3367.69 208.398   3
  -1  -5  21 62.9795 65.0005   2
  -1   5  21 54.3209 66.6298   2
  -1  -5  21 42.5033 68.3366   5
  -1   5  21 43.0839 76.3279   5
  -1  -5  21 16.5152 62.4102   7
   1  -5 -21 111.131 53.1847   7
  -1   5  21 72.1815 68.6435   1
  -1  -5  21 83.9056 46.8496   1
   1  -5 -21 23.7265 35.1420   4
   1   5 -21 7.19155 59.2857   3
  -1  -5  20 901.477 84.8631   1
  -1  -5  20 1338.49 126.267   2
  -1   5  20 1072.80 118.190   2
  -1   5  20 996.772 128.770   5
  -1  -5  20 1070.29 129.018   5
  -1  -5  20 948.028 112.019   7
  -1   5  20 1113.32 129.035   1
   1  -5 -20 889.645 74.0606   4
   1   5 -20 1097.81 107.162   3
  -1  -5  19 32.3144 59.4457   2
  -1   5  19 97.4741 67.4294   2
  -1  -5  19-9.59151 73.7138   5
  -1   5  19-9.72746 70.2630   5
  -1  -5  19 53.9588 63.5311   7
  -1  -5  19 46.1251 36.6194   1
   1  -5 -19 3.55634 34.7606   4
   1   5 -19 44.1812 52.3970   3
  -1   5  18 68.8997 61.2654   2
  -1  -5  18 15.2293 59.9948   2
  -1   5  18 45.9976 63.9187   5
  -1  -5  18 146.053 58.7245   5
  -1  -5  18 89.3869 58.6904   7
  -1  -5  18 90.1260 39.5354   1
   1  -5 -18 53.9714 34.8497   4
   1   5 -18 29.3885 49.1753   3
  -1  -5  17 112.260 53.5117   5
  -1   5  17 78.3522 59.8478   5
   1   5 -17-27.2482 52.9835   3
  -1  -5  17 47.7326 34.1915   1
  -1  -5  17 5.76909 28.7788   4
   1  -5 -17 29.1277 33.5140   4
  -1  -5  17 14.3191 50.7358   2
  -1   5  17 122.275 59.7114   2
   1   5 -16 3512.64 174.778   3
   1  -5 -16 3237.89 155.149   4
  -1  -5  16 3413.85 148.660   4
  -1   5  16 3439.83 192.061   2
  -1  -5  16 3113.35 185.907   2
  -1  -5  16 3129.53 152.367   1
  -1  -5  16 3241.35 201.343   5
  -1   5  16 3471.94 206.785   5
   1   5 -15 137.492 45.8966   3
   1  -5 -15 106.488 37.7517   4
  -1  -5  15 142.745 38.7816   4
  -1   5  15 62.9626 48.9754   2
  -1  -5  15 154.220 37.8748   1
  -1  -5  15 100.403 53.0000   2
  -1   5  15 153.815 57.2588   5
   1   5 -14 10290.5 390.431   3
   1  -5 -14 10478.4 383.629   4
  -1  -5  14 10613.4 380.033   4
  -1  -5  14 9743.55 410.019   2
  -1  -5  14 10104.3 371.748   1
  -1   5  14 10879.1 419.602   2
  -1  -5  14 10460.1 431.990   5
  -1   5  14 11210.7 437.776   5
   1   5 -13 264.463 47.9248   3
  -1  -5  13 282.506 46.2671   4
   1  -5 -13 319.726 50.1712   4
  -1  -5  13 341.003 61.9135   2
  -1   5  13 183.796 54.4127   2
  -1  -5  13 280.239 39.1720   1
  -1  -5  13 318.337 62.2685   5
   1  -5 -12 13357.8 517.369   1
  -1  -5  12 12979.3 491.622   2
  -1   5  12 13435.7 493.545   2
  -1  -5  12 13112.0 502.356   7
   1  -5 -12 13122.5 471.966   4
  -1  -5  12 13733.7 472.406   4
   1   5 -12 13005.8 465.849   3
  -1  -5  12 12675.2 506.805   5
  -1   5  12 13504.1 511.277   5
   1  -5 -11 2313.59 149.590   1
  -1   5  11 2359.10 134.249   2
  -1  -5  11 2342.58 133.708   2
  -1   5  11 2303.32 145.930   5
  -1  -5  11 2552.19 149.744   5
  -1  -5  11 2241.32 140.965   7
   1  -5 -11 2280.80 124.200   4
  -1  -5  11 2530.13 126.519   4
   1   5 -11 2472.82 116.804   3
  -1   5  10 1826.27 111.755   2
   1  -5 -10 2131.11 135.068   1
  -1  -5  10 1940.69 113.451   2
  -1  -5  10 1974.58 125.693   5
  -1   5  10 1909.73 123.769   5
  -1  -5  10 1714.54 123.586   7
  -1   5  10 1786.30 128.557   1
  -1  -5  10 1937.17 109.496   4
   1  -5 -10 1874.94 108.038   4
   1   5 -10 1923.50 94.8980   3
  -1   5   9 2470.20 127.157   2
  -1  -5   9 2274.05 123.778   2
   1  -5  -9 2393.06 144.184   1
  -1  -5   9 2420.45 137.645   5
  -1   5   9 2768.60 142.667   5
  -1   5   9 2531.51 142.137   6
  -1  -5   9 2360.80 139.777   7
  -1   5   9 2191.30 142.738   1
  -1  -5   9 2319.31 125.135   4
   1  -5  -9 2366.25 124.165   4
   1   5  -9 2280.11 104.077   3
  -1  -5   8 1105.59 76.1214   2
  -1   5   8 1251.97 80.1751   2
   1  -5  -8 925.360 88.4943   1
  -1   5   8 1216.08 94.1643   6
  -1   5   8 1231.28 87.0754   5
  -1  -5   8 1033.24 84.1161   5
  -1  -5   8 1031.60 90.1514   7
  -1   5   8 1037.26 93.4853   1
   1  -5  -8 1065.71 76.6117   4
  -1  -5   8 1167.23 83.1913   4
   1   5  -8 1121.09 58.5952   3
   1  -5  -7 5403.47 239.110   1
  -1   5   7 5518.49 210.237   2
  -1  -5   7 5388.43 210.119   2
  -1   5   7 5029.04 220.209   5
  -1  -5   7 5386.98 224.966   5
  -1   5   7 5436.83 234.574   6
  -1  -5   7 5036.20 230.922   7
  -1   5   7 5314.60 240.623   1
  -1  -5   7 5604.71 224.034   4
   1  -5  -7 5276.58 218.460   4
   1   5  -7 5010.56 184.525   3
  -1  -5   6 27370.3 875.690   1
   1  -5  -6 27352.8 931.590   1
  -1   5   6 27414.7 935.998   1
  -1  -5   6 26541.1 926.430   7
  -1  -5   6 26921.4 912.796   5
  -1   5   6 25506.3 908.786   5
  -1   5   6 27905.4 927.387   6
   1  -5  -6 26847.3 910.943   4
  -1  -5   6 27659.2 915.873   4
  -1   5   6 28052.5 894.946   2
  -1  -5   6 27675.7 894.256   2
  -1  -5   5 104.500 18.6218   1
   1  -5  -5 62.0638 36.1551   1
  -1   5   5 120.107 40.8606   1
  -1  -5   5 135.958 41.6412   7
  -1   5   5 113.954 32.6263   5
  -1   5   5 79.9614 39.3099   6
  -1  -5   5 88.6064 18.2971   3
  -1  -5   5 112.749 31.8631   5
  -1  -5   5 99.1056 37.2030   4
   1  -5  -5 150.720 39.4660   4
  -1   5   5 133.796 27.0438   2
  -1  -5   5 119.959 28.5961   2
  -1   5   4 32119.6 1004.18   2
  -1  -5   4 31685.5 1004.57   2
  -1  -5   4 31252.8 1059.77   6
  -1   5   4 30972.0 1020.45   5
  -1   5   4 31607.7 1043.97   6
  -1  -5   4 30967.7 995.658   1
   1  -5  -4 31408.1 1046.71   1
  -1   5   4 30687.6 1050.64   1
  -1  -5   4 30104.6 1021.33   5
  -1  -5   4 30991.2 1039.49   4
  -1  -5   4 31048.2 994.847   3
  -1  -5   3 9074.49 309.426   2
  -1   5   3 9596.84 309.695   2
  -1  -5   3 9062.80 361.505   6
  -1   5   3 9265.40 351.730   6
   1  -5  -3 9474.56 352.039   6
  -1  -5   3 9305.08 310.631   1
   1  -5  -3 9544.94 351.982   1
  -1   5   3 9124.48 355.714   1
  -1  -5   3 9134.73 324.801   5
  -1   5   3 8998.75 323.356   5
  -1  -5   3 8799.16 346.211   4
  -1  -5   3 9412.24 307.817   3
  -1  -5   2 71580.3 2342.72   6
  -1   5   2 73806.0 2332.44   6
   1  -5  -2 73093.3 2332.74   6
   1  -5  -2 73156.0 2329.49   1
  -1   5   2 73260.5 2337.36   1
  -1  -5   2 69161.3 2290.16   5
  -1  -5   2 77274.7 2289.16   3
  -1  -5   2 71216.0 2329.71   4
  -1  -5   2 71493.9 2292.15   1
  -1  -5   2 71298.0 2280.16   2
  -1  -5   1 595.037 66.8147   6
  -1   5   1 737.376 67.6055   6
   1  -5  -1 679.688 65.7412   6
   1  -5  -1 588.233 57.2663   1
   1   5  -1 653.318 48.5535   1
  -1   5   1 670.916 66.1472   1
  -1  -5   1 681.866 63.5132   4
  -1  -5   1 600.817 42.9405   1
  -1  -5   0 11195.5 418.563   6
   1  -5   0 10873.7 406.947   6
   1  -5   0 11249.5 401.323   1
   1   5   0 11296.7 389.830   1
  -1   5   0 10930.0 407.291   1
  -1   5   0 11083.2 410.381   4
  -1  -5   0 10740.9 406.056   4
   1  -5   0 10872.3 403.650   4
  -1  -5   0 11533.2 383.293   1
   1  -5   1 8992.43 347.159   6
  -1  -5  -1 9360.01 358.802   6
   1   5   1 9011.05 332.196   1
   1  -5   1 9274.94 339.332   1
  -1  -5  -1 8753.63 345.206   4
   1  -5   1 8742.35 341.857   4
   1  -5   1 9784.61 330.325   3
  -1   5  -1 9452.83 351.005   4
  -1  -5  -1 9343.53 328.010   1
  -1  -5  -2 134.753 16.4552   2
  -1  -5  -2 170.477 32.6166   1
  -1   5  -2 194.413 18.4158   2
   1  -5   2 187.128 34.7875   1
   1   5   2 130.182 32.5916   1
   1  -5   2 187.083 40.4580   6
  -1  -5  -2 160.129 40.3610   6
   1   5   2 138.189 23.5284   5
   1  -5   2 92.9917 33.4280   4
  -1   5  -2 117.297 36.6390   4
   1  -5   2 111.384 29.8316   3
  -1   5  -3 5627.28 196.361   2
  -1  -5  -3 5610.56 223.186   1
  -1  -5  -3 5460.48 195.076   2
   1  -5   3 5400.80 234.438   6
  -1  -5  -3 5552.05 243.031   6
   1   5   3 5589.80 226.978   1
   1  -5   3 5664.98 224.708   1
   1  -5   3 5575.82 199.187   2
   1   5   3 5745.40 198.596   2
   1  -5   3 5765.30 231.153   4
   1  -5   3 5737.70 213.764   3
   1  -5   4 72.0794 24.8446   3
  -1  -5  -4 87.6465 39.1480   6
   1  -5   4 40.6056 21.2819   2
   1   5   4 28.6561 20.0356   2
  -1  -5  -4 58.7683 21.4015   2
  -1   5  -4 133.790 24.0614   2
   1  -5   4 67.7617 30.7008   4
   1   5   4 74.8566 32.2139   1
   1  -5   4 26.2819 25.3178   1
   1   5   5 1797.89 108.216   1
   1  -5   5 1759.92 92.9287   3
   1  -5   5 1876.29 90.5232   2
   1   5   5 1982.16 91.2816   2
  -1   5  -5 1720.89 85.6772   3
   1  -5   5 1790.54 102.740   4
  -1   5  -5 1734.19 86.4359   2
  -1  -5  -5 1920.75 87.5497   2
   1   5   6 8207.75 316.497   1
  -1   5  -6 7687.26 281.964   3
   1  -5   6 7628.40 290.506   3
   1   5   6 8274.06 291.191   2
   1  -5   6 7869.55 290.581   2
   1  -5   6 8064.78 303.776   4
  -1  -5  -6 7881.04 286.541   2
  -1   5  -6 7948.58 288.765   2
   1   5   7 588.684 66.5968   1
   1  -5   7 739.089 58.7052   3
  -1   5  -7 736.845 52.8118   3
   1   5   7 594.006 55.3271   2
   1  -5   7 598.142 57.2555   2
  -1   5  -7 723.909 67.8364   4
   1  -5   7 730.306 63.6124   4
  -1  -5  -7 637.236 55.1705   2
  -1   5  -7 573.852 54.0911   2
  -1  -5  -8 12200.4 432.524   2
  -1   5  -8 12568.6 435.467   2
   1   5   8 12273.8 461.343   1
   1  -5   8 11597.1 459.035   7
   1  -5   8 12603.8 440.143   2
   1   5   8 12721.9 439.700   2
   1  -5   8 12019.9 436.682   4
  -1   5  -8 12100.5 449.616   4
  -1   5  -8 12002.0 426.082   3
   1  -5   8 11778.1 433.775   3
   1   5   9 6092.40 267.797   1
  -1   5  -9 6074.57 236.093   3
   1  -5   9 5922.99 248.287   2
   1  -5   9 5926.15 243.078   3
   1   5   9 5804.55 247.052   2
   1  -5   9 6118.57 242.036   4
  -1   5  -9 6183.36 255.488   4
  -1  -5  -9 5983.68 241.849   2
  -1   5  -9 6204.71 245.992   2
   1   5  10-11.7656 38.2714   1
  -1   5 -10-3.43370 29.3044   3
   1  -5  10 8.30807 32.9696   3
  -1   5 -10 13.6828 34.4605   4
   1  -5  10-17.1274 29.0360   4
   1  -5  10-8.95958 42.1631   2
  -1   5 -10-4.04207 33.3106   2
  -1  -5 -10 23.7183 32.8123   2
   1   5  11 1418.54 116.961   1
  -1   5 -11 1659.66 98.3201   3
   1   5  11 1616.57 111.466   2
   1  -5  11 1513.70 107.332   2
   1  -5  11 1582.70 103.914   3
  -1   5 -11 1381.56 100.695   4
   1  -5  11 1571.03 93.5473   4
  -1  -5 -11 1812.86 107.218   2
  -1   5 -11 1544.97 104.288   2
   1   5  12 7089.81 309.389   1
  -1   5 -12 6770.99 275.375   3
   1  -5  12 6901.01 296.715   2
   1   5  12 6708.49 293.316   2
  -1   5 -12 6678.92 281.908   4
   1  -5  12 6711.85 263.535   4
  -1   5 -12 6775.95 285.818   2
  -1  -5 -12 7110.04 285.973   2
   1   5  13 3102.48 181.544   1
   1  -5  13 2872.87 169.122   2
   1   5  13 2962.44 169.590   2
  -1   5 -13 2915.04 151.889   3
  -1   5 -13 2914.45 154.774   4
   1  -5  13 2898.06 137.618   4
  -1   5 -13 2910.21 160.378   2
  -1  -5 -13 2934.04 159.665   2
   1   5  14 8252.66 354.074   2
   1  -5  14 8219.45 353.629   2
  -1   5 -14 8361.84 333.324   3
  -1   5 -14 8255.51 331.867   4
   1  -5  14 8168.20 307.522   4
  -1  -5 -14 8236.67 340.858   2
  -1   5 -14 8686.21 346.457   2
  -1   5 -15 2497.47 154.323   2
  -1  -5 -15 2684.99 158.051   2
   1   5  15 2847.04 172.893   2
   1  -5  15 2505.62 164.169   2
   1  -5  15 2613.31 166.149   7
  -1   5 -15 2681.18 145.746   4
  -1   5 -15 2440.27 147.161   3
  -1   5 -16 11341.5 445.545   2
  -1  -5 -16 11161.1 443.932   2
   1   5  16 11313.5 460.977   2
   1  -5  16 11240.3 459.882   2
   1  -5  16 11142.8 451.934   7
  -1   5 -16 11501.8 427.716   4
  -1   5 -16 10660.8 431.292   3
  -1  -5 -17 1414.60 119.270   2
  -1   5 -17 1296.50 120.054   2
   1  -5  17 1260.67 116.377   7
   1   5  17 1474.28 127.160   2
   1  -5  17 1393.54 127.943   2
  -1   5 -17 1164.15 99.8847   4
  -1   5 -17 1341.16 111.583   3
  -1  -5 -18 22147.9 765.075   2
  -1   5 -18 21111.4 763.079   2
   1  -5  18 20239.2 778.600   5
  -1  -5 -18 20647.9 714.351   7
   1  -5  18 21200.9 766.181   7
   1  -5  18 20317.7 774.615   2
   1   5  18 21404.0 781.829   2
  -1   5 -18 20933.2 732.561   4
  -1   5 -18 19701.5 747.621   3
  -1  -5 -19 1550.80 129.524   2
  -1   5 -19 1450.05 126.649   2
   1  -5  19 1202.56 132.906   5
   1   5  19 1441.39 137.765   5
   1  -5  19 1440.53 127.958   7
  -1  -5 -19 1416.86 97.2016   7
   1  -5  19 1342.39 130.849   2
   1   5  19 1381.21 135.619   2
  -1   5 -19 1366.00 105.289   4
  -1   5 -19 1270.77 119.364   3
  -1  -5 -20 1788.06 147.429   2
  -1   5 -20 1702.86 146.499   2
   1  -5  20 1888.05 159.539   5
   1   5  20 1835.69 161.697   5
   1  -5  20 1973.09 148.431   7
  -1  -5 -20 1640.10 108.876   7
   1   5  20 1891.92 159.365   2
   1  -5  20 1866.78 159.607   2
  -1   5 -20 1732.50 120.255   4
  -1   5 -20 1663.70 137.461   3
   1  -5  21 123.017 71.6661   2
   1  -5  21 165.719 53.7092   1
   1   5  21 114.007 66.8292   2
  -1  -5 -21 266.250 76.0953   2
  -1   5 -21 138.913 71.3061   2
  -1  -5 -21 120.094 50.0472   7
   1  -5  21 169.574 72.7099   7
  -1   5 -21 225.127 56.8740   4
  -1   5 -21 68.5337 63.8461   3
   1   5  21 182.939 79.5451   5
   1  -5  21 188.432 71.7981   5
   1  -5  22 147.961 77.6960   2
   1  -5  22 102.268 53.4119   1
   1   5  22 138.843 69.5956   2
  -1   5 -22 144.938 71.7945   2
  -1  -5 -22 151.793 74.3833   2
   1  -5  22 31.2677 70.1539   5
   1   5  22 10.6933 86.2054   5
   1  -5  22-33.2052 68.9283   7
  -1  -5 -22 13.3803 49.5041   7
  -1   5 -22 5.23121 50.6167   4
  -1   5 -22 48.2306 65.7875   3
  -1  -5 -23 2056.02 168.457   2
   1  -5  23 1734.95 134.113   1
  -1   5 -23 1996.81 164.375   2
   1   5  23 1903.45 181.719   5
   1  -5  23 1714.01 170.942   5
  -1  -5 -23 1900.54 122.478   7
   1  -5  23 1942.14 156.839   7
   1   5  23 2202.72 180.506   2
   1  -5  23 2015.24 178.417   2
  -1   5 -23 1883.73 126.143   4
  -1   5 -23 1710.74 151.996   3
   1   5  24 64.6203 86.9273   2
  -1  -5 -24 136.936 92.4781   2
  -1   5 -24 64.6957 92.2647   2
   1  -5  24 211.348 69.1881   1
   1  -5  24 117.707 92.6635   2
   1  -5  24 11.4124 86.3505   5
   1   5  24 175.963 93.2193   5
  -1  -5 -24 143.779 54.6158   7
   1  -5  24 149.356 74.1031   7
  -1  -5 -24 215.990 106.143   3
  -1   5 -24 248.255 61.5323   4
  -1   5 -24 149.954 80.8130   3
  -1  -5 -25-4.98347 52.3234   7
   1  -5  25 81.9054 76.0771   7
   1  -5  25 22.2454 85.4754   2
   1   5  25-33.5150 86.5640   2
  -1  -5 -25-31.8644 102.437   3
   1  -5  25-13.7822 57.6067   1
  -1   5 -25 15.3012 50.0925   4
  -1   5 -25 9.21887 74.8634   3
   1  -5  26 2817.60 198.784   7
   1  -5  26 2407.06 211.702   2
  -1  -5 -26 2875.22 260.133   3
   1   5  26 2935.48 227.766   2
  -1   5 -26 2574.47 150.145   4
  -1   5 -26 2596.59 198.304   3
   1  -5  26 2520.67 172.099   1
   1  -5  27 142.230 73.5557   1
  -1  -5 -27 185.858 118.552   3
   1  -5  27 131.460 111.877   2
   1   5  27-24.0860 104.184   2
   1  -5  27-58.4173 84.2386   7
  -1  -5 -27 80.2444 47.4044   4
  -1   5 -27 129.542 85.6461   3
   1  -5  28 1994.95 203.189   2
  -1  -5 -28 2292.25 256.881   3
   1   5  28 1549.16 187.892   2
   1  -5  28 2246.49 185.861   7
   1  -5  28 1822.42 153.418   1
  -1   5 -28 1915.57 180.768   3
   1   5  29 2782.26 238.380   2
   1  -5  29 2681.15 236.587   2
  -1   5 -29 2834.45 218.498   3
  -1   5 -30 22.0641 84.7814   3
  -1   5 -31 136.303 101.509   3
  -1   5 -32 93.3037 98.2249   3
   1   6 -32 196.891 97.1851   3
   1   6 -31 1770.72 171.705   3
   1   6 -30 175.652 91.4993   3
  -1  -6  29 3782.91 278.856   2
  -1   6  29 3800.10 283.086   2
   1   6 -29 3853.79 246.943   3
  -1  -6  28 87.7985 94.9967   7
  -1   6  28 88.2707 118.746   2
  -1  -6  28 161.722 114.517   2
   1   6 -28 145.412 82.2319   3
  -1   6  27 4056.55 273.223   2
  -1  -6  27 3322.73 257.026   2
   1   6 -27 3622.47 229.765   3
  -1  -6  27 3744.35 251.724   7
  -1   6  26 371.196 121.434   2
  -1  -6  26 229.064 115.531   2
  -1  -6  26 538.178 109.961   7
   1  -6 -26 433.124 56.6347   4
   1   6 -26 485.130 94.8270   3
  -1  -6  25 2132.71 180.077   7
   1  -6 -25 1845.23 137.206   7
  -1  -6  25 1676.60 134.975   1
  -1   6  25 1920.20 182.925   2
  -1  -6  25 1962.50 183.848   2
   1  -6 -25 1987.98 111.108   4
   1   6 -25 2009.61 158.774   3
  -1   6  24 231.167 99.2161   2
  -1  -6  24 124.605 104.853   2
  -1  -6  24 239.013 111.910   5
  -1   6  24 76.5088 111.295   5
  -1  -6  24 270.677 91.8349   7
   1  -6 -24 327.781 72.3687   7
  -1  -6  24 287.370 62.9675   1
   1  -6 -24 266.194 52.6899   4
   1   6 -24 273.196 78.2846   3
  -1  -6  23 1081.33 142.089   2
  -1   6  23 1233.25 139.681   2
  -1   6  23 755.766 143.891   5
  -1  -6  23 782.750 141.237   5
   1  -6 -23 1178.89 108.046   7
  -1  -6  23 1083.11 128.324   7
  -1  -6  23 985.565 97.0767   1
   1  -6 -23 1146.22 86.4484   4
   1   6 -23 1101.78 116.888   3
  -1   6  22 286.222 81.5650   2
  -1  -6  22 179.379 74.4979   2
  -1  -6  22 34.5446 82.5182   5
  -1   6  22 174.962 91.2438   5
   1  -6 -22 87.6029 59.2821   7
  -1  -6  22 271.047 85.1704   7
  -1  -6  22 102.719 48.8427   1
   1  -6 -22 184.838 49.4309   4
   1   6 -22 176.341 64.0142   3
  -1  -6  21 80.8719 80.9116   2
  -1   6  21 99.8027 78.1449   2
  -1   6  21 144.404 84.8245   5
  -1  -6  21 142.601 85.8644   5
  -1  -6  21 324.360 82.2313   7
  -1  -6  21 154.828 46.8593   1
   1  -6 -21 219.067 50.5657   4
   1   6 -21 192.136 63.7740   3
  -1   6  20 1546.38 142.289   2
  -1  -6  20 1302.04 132.743   2
  -1  -6  20 1389.74 100.080   1
  -1  -6  20 1771.51 140.415   7
   1  -6 -20 1344.17 96.4594   4
   1   6 -20 1398.81 117.267   3
  -1   6  20 1381.65 152.732   5
  -1  -6  20 984.138 133.142   5
  -1  -6  19 2943.18 146.845   1
  -1  -6  19 2882.46 188.019   2
  -1   6  19 2832.69 187.485   2
  -1   6  19 2747.05 202.244   5
  -1  -6  19 2526.11 195.529   5
  -1  -6  19 2861.06 187.066   7
   1  -6 -19 2723.23 145.240   4
   1   6 -19 2860.54 160.799   3
  -1  -6  18-18.9053 70.8151   5
  -1   6  18 123.237 67.8330   5
   1   6 -18-15.5642 46.0568   3
  -1  -6  18 31.2551 35.3385   1
  -1  -6  18 80.0367 41.1621   4
   1  -6 -18 34.2415 40.7524   4
  -1   6  18 84.3152 59.4082   2
  -1  -6  18 106.481 63.5954   2
  -1   6  17 2204.86 167.317   5
  -1  -6  17 2284.79 167.509   5
   1   6 -17 2126.09 129.526   3
  -1  -6  17 2252.15 118.476   4
   1  -6 -17 2217.95 125.849   4
  -1   6  17 2106.71 152.859   2
  -1  -6  17 2099.47 150.345   2
  -1  -6  17 1969.05 112.788   1
  -1  -6  16 991.139 110.643   5
  -1   6  16 971.343 110.660   5
   1   6 -16 1120.33 85.7986   3
  -1   6  16 865.620 115.559   1
   1  -6 -16 894.343 79.6419   4
  -1  -6  16 937.620 77.1931   4
  -1  -6  16 886.886 68.3520   1
  -1  -6  16 1039.31 104.476   2
  -1   6  16 816.126 95.6755   2
  -1  -6  15 2455.50 172.117   5
  -1   6  15 2694.35 175.997   5
   1   6 -15 2645.38 136.495   3
  -1   6  15 2510.11 180.063   1
  -1  -6  15 2580.28 136.875   4
   1  -6 -15 2532.83 138.261   4
  -1   6  15 2702.18 163.132   2
  -1  -6  15 2513.63 159.900   2
  -1  -6  15 2571.58 122.117   1
  -1   6  14 3321.91 197.384   5
  -1  -6  14 3202.55 200.201   5
   1   6 -14 3436.87 158.716   3
  -1   6  14 3368.43 206.479   1
  -1  -6  14 3671.67 168.931   4
   1  -6 -14 3372.84 167.092   4
  -1   6  14 3522.74 185.799   2
  -1  -6  14 3268.23 143.772   1
  -1  -6  14 3533.13 186.512   2
  -1   6  13 2048.43 130.090   2
  -1  -6  13 2063.98 132.308   2
  -1  -6  13 1828.83 94.0925   1
  -1  -6  13 2109.80 145.859   5
  -1   6  13 2145.38 148.637   6
  -1   6  13 1943.47 142.336   5
  -1  -6  13 2145.15 144.199   7
  -1   6  13 2220.38 157.285   1
  -1  -6  13 2191.11 123.136   4
   1  -6 -13 2040.55 120.407   4
   1   6 -13 2021.03 107.610   3
  -1   6  12 138.917 47.6026   2
  -1  -6  12 153.573 47.7859   2
   1  -6 -12 122.631 59.5550   1
  -1   6  12 149.588 56.9537   6
  -1   6  12 154.378 56.1130   5
  -1  -6  12 196.300 57.0766   5
  -1  -6  12 98.0991 53.2298   7
  -1   6  12 144.509 61.8680   1
   1  -6 -12 87.5378 41.8042   4
  -1  -6  12 47.5659 43.2631   4
   1   6 -12 83.8979 32.3170   3
  -1   6  11 9430.12 362.136   2
   1  -6 -11 9553.02 394.564   1
  -1  -6  11 9607.92 363.735   2
  -1   6  11 9564.60 382.929   5
  -1   6  11 9864.51 391.355   6
  -1  -6  11 9251.66 381.484   5
  -1  -6  11 9001.08 381.635   7
  -1   6  11 8810.24 393.516   1
  -1  -6  11 9583.57 361.621   4
   1  -6 -11 9037.85 356.760   4
   1   6 -11 9169.56 330.058   3
   1  -6 -10 1509.85 121.579   1
  -1  -6  10 1599.66 106.651   2
  -1   6  10 1824.83 111.670   2
  -1  -6  10 1789.98 121.913   5
  -1   6  10 2036.61 125.316   5
  -1   6  10 1569.83 123.632   6
  -1  -6  10 1614.53 123.122   7
  -1   6  10 1797.13 134.757   1
  -1  -6  10 1832.50 112.080   4
   1  -6 -10 1646.60 109.698   4
   1   6 -10 1720.46 83.9083   3
  -1  -6   9 48321.1 1566.16   2
  -1   6   9 50684.1 1568.76   2
   1  -6  -9 49458.3 1607.80   1
  -1  -6   9 49492.2 1591.61   5
  -1   6   9 49067.9 1604.01   6
  -1   6   9 47456.4 1585.91   5
  -1  -6   9 48697.1 1600.89   7
  -1   6   9 47610.2 1612.69   1
  -1  -6   9 49089.3 1580.23   4
   1  -6  -9 47345.2 1576.57   4
   1   6  -9 45827.2 1530.75   3
  -1  -6   8 141.765 27.7474   1
  -1   6   8 221.238 57.4099   1
   1  -6  -8 274.727 58.8381   1
  -1  -6   8 233.220 56.4326   7
  -1  -6   8 251.146 50.0629   4
   1  -6  -8 138.563 44.9981   4
  -1  -6   8 196.434 43.3491   2
  -1   6   8 159.503 40.1787   2
  -1   6   8 101.077 54.0195   6
  -1   6   8 210.480 50.5805   5
  -1  -6   8 190.212 47.2749   5
  -1  -6   7 20824.4 687.292   1
  -1   6   7 21946.9 762.994   1
  -1  -6   7 20261.7 747.254   7
  -1   6   7 22240.5 753.993   6
  -1   6   7 21001.7 729.141   5
  -1  -6   7 20955.7 731.158   5
   1  -6  -7 20732.7 734.183   4
  -1  -6   7 21006.6 736.089   4
   1  -6  -7 21444.8 757.198   1
  -1  -6   7 21706.6 711.298   2
  -1   6   7 22075.7 711.960   2
  -1   6   6 298.409 58.7875   1
   1  -6  -6 308.654 54.2242   1
  -1  -6   6 287.162 26.6719   1
  -1  -6   6 288.304 56.7642   7
  -1   6   6 371.070 61.8336   6
  -1  -6   6 250.911 27.5322   3
  -1  -6   6 295.589 46.7133   5
  -1   6   6 342.981 45.0105   5
   1  -6  -6 267.057 53.4853   4
  -1  -6   6 350.877 57.1990   4
  -1  -6   6 281.086 38.3778   2
  -1   6   6 329.730 38.8374   2
  -1   6   5 11778.6 383.844   2
  -1  -6   5 11499.0 384.034   2
  -1  -6   5 11811.4 447.876   6
  -1  -6   5 10395.5 423.083   7
  -1   6   5 11072.2 427.809   6
  -1   6   5 11490.7 401.038   5
  -1  -6   5 11544.5 403.422   5
  -1  -6   5 10844.0 371.897   3
   1  -6  -5 10953.8 418.134   4
  -1  -6   5 11422.4 423.607   4
  -1   6   5 10833.9 433.022   1
  -1  -6   5 11257.0 372.428   1
   1  -6  -5 11262.0 428.986   1
  -1  -6   4 3294.88 127.057   2
  -1   6   4 3378.56 127.212   2
  -1   6   4 3736.72 179.751   1
   1  -6  -4 3399.28 168.058   1
  -1  -6   4 3301.72 125.717   1
  -1   6   4 3436.03 171.255   6
  -1  -6   4 3222.44 179.144   6
  -1  -6   4 3255.25 141.349   5
  -1   6   4 3528.27 142.090   5
  -1  -6   4 3169.18 163.653   4
   1  -6  -4 3111.70 161.396   4
  -1  -6   4 3248.94 124.120   3
  -1  -6   3 396.227 32.3454   1
  -1   6   3 353.066 55.2817   1
   1  -6  -3 442.160 55.4558   1
  -1  -6   3 340.977 60.4767   6
  -1   6   3 422.012 59.1024   6
   1  -6  -3 319.784 50.6118   6
  -1  -6   3 350.535 25.8668   2
  -1   6   3 371.195 26.0245   2
  -1   6   3 439.870 32.5157   5
  -1  -6   3 438.096 34.1127   5
  -1  -6   3 382.496 53.8697   4
  -1  -6   3 445.142 32.6404   3
  -1   6   2 1981.48 122.485   6
  -1  -6   2 1934.72 130.804   6
   1  -6  -2 2118.08 119.908   1
  -1   6   2 2144.87 126.280   1
   1  -6  -2 2163.81 125.134   6
  -1  -6   2 2276.60 125.783   4
  -1  -6   2 2136.97 89.8631   3
  -1  -6   2 2017.39 92.2528   1
  -1   6   1 1181.70 89.0769   6
  -1   6   1 1135.95 87.5961   1
   1  -6  -1 1169.07 82.6230   1
   1   6  -1 1205.98 74.2077   1
  -1  -6   1 1066.48 94.0249   6
   1  -6  -1 1121.25 87.3203   6
  -1  -6   1 1209.13 89.8956   4
  -1  -6   1 1210.62 65.7557   1
   1   6   0 6556.08 252.917   1
   1  -6   0 6636.63 260.457   1
   1  -6   0 6608.24 272.285   6
  -1  -6   0 6142.96 277.548   6
   1  -6   0 6408.59 265.402   4
  -1  -6   0 6158.26 266.485   4
  -1  -6   0 6602.74 242.617   1
   1   6   1 8112.01 327.569   6
   1  -6   1 7846.01 316.668   6
  -1  -6  -1 7985.10 328.650   6
   1  -6   1 7932.04 303.700   1
   1   6   1 7818.94 299.717   1
   1  -6   1 7421.08 309.664   4
  -1  -6  -1 7393.77 312.999   4
   1  -6   1 8475.17 294.969   3
  -1  -6  -1 7928.27 291.838   1
  -1  -6  -2 1441.73 87.6835   1
   1   6   2 1375.76 106.411   6
   1  -6   2 1476.78 102.790   6
  -1  -6  -2 1556.11 113.091   6
   1  -6   2 1553.62 92.7875   1
   1   6   2 1481.29 92.2217   1
  -1   6  -2 1457.82 104.074   4
   1  -6   2 1399.32 96.4170   4
   1  -6   2 1601.62 86.1898   3
  -1  -6  -3 14367.2 505.022   1
   1  -6   3 14260.7 523.787   6
   1   6   3 14318.1 531.152   6
   1   6   3 14024.5 468.294   5
  -1  -6  -3 12738.9 524.848   6
   1  -6   3 14310.8 469.354   5
   1   6   3 14686.2 513.554   1
   1  -6   3 14227.8 503.354   1
   1  -6   3 14172.5 514.093   4
   1  -6   3 15656.9 495.553   3
  -1   6  -4 11604.3 383.710   2
  -1  -6  -4 11248.2 380.995   2
   1  -6   4 11360.5 437.367   6
   1   6   4 11068.6 439.715   6
  -1  -6  -4 11503.6 443.591   6
   1  -6   4 11768.5 390.492   5
   1  -6   4 11425.7 414.550   1
   1   6   4 11971.2 429.195   1
   1   6   4 11452.2 386.627   2
   1  -6   4 11319.2 387.340   2
   1  -6   4 11298.4 424.829   4
   1  -6   4 11757.6 403.863   3
   1  -6   5 834.430 60.0594   3
   1   6   5 798.297 82.6602   6
   1   6   5 743.177 71.3106   1
   1  -6   5 757.068 62.5887   1
   1  -6   5 687.893 51.0169   2
   1   6   5 708.246 50.8592   2
   1  -6   5 764.809 69.0650   4
  -1   6  -5 756.774 49.8208   2
  -1  -6  -5 717.757 47.0996   2
   1  -6   6 1312.54 78.1988   3
   1   6   6 1179.66 101.352   6
   1   6   6 1348.82 96.7691   1
   1  -6   6 1150.61 81.5904   1
   1  -6   6 1210.25 73.9342   2
   1   6   6 1250.91 73.3549   2
   1  -6   6 1084.59 85.8938   4
  -1   6  -6 1322.54 73.4665   2
  -1  -6  -6 1326.11 70.5895   2
   1  -6   7 375.718 44.8012   3
   1   6   7 369.506 62.9992   6
   1   6   7 388.975 60.1370   1
   1   6   7 357.515 44.8375   2
   1  -6   7 319.736 44.0596   2
  -1   6  -7 353.470 38.2770   3
   1  -6   7 411.681 55.8528   4
  -1   6  -7 273.986 53.4686   4
  -1   6  -7 374.656 43.4736   2
  -1  -6  -7 340.773 40.6024   2
  -1   6  -8 65.1512 26.5465   3
   1   6   8 61.9708 49.9758   6
   1   6   8 5.67973 38.6672   1
   1  -6   8 33.9981 30.5897   3
   1  -6   8 76.0711 34.0015   2
   1   6   8 47.9538 30.8180   2
   1  -6   8 25.3101 38.1645   4
  -1   6  -8 62.8729 40.9637   4
  -1   6  -8 56.6101 30.4581   2
  -1  -6  -8 90.4555 33.6201   2
  -1  -6  -9 11483.3 410.260   2
  -1   6  -9 11093.5 411.420   2
   1  -6   9 10288.9 441.136   7
   1   6   9 11578.8 453.214   6
   1   6   9 11477.3 448.367   1
   1  -6   9 11644.1 414.782   3
   1  -6   9 11603.7 418.508   2
   1   6   9 11761.6 419.176   2
   1  -6   9 11273.5 420.909   4
  -1   6  -9 11486.3 438.187   4
  -1   6  -9 11158.2 401.194   3
  -1  -6 -10 1233.67 85.2203   2
  -1   6 -10 1098.22 84.4207   2
   1  -6  10 1050.76 101.380   7
   1   6  10 1349.04 112.126   6
   1   6  10 1189.42 105.161   1
   1  -6  10 1114.05 83.3377   3
   1  -6  10 1115.13 87.7329   2
   1   6  10 1045.36 86.5687   2
  -1   6 -10 1016.13 94.3808   4
   1  -6  10 995.249 82.5896   4
  -1   6 -10 1067.57 75.3815   3
  -1   6 -11 19234.7 652.701   3
   1   6  11 18886.1 702.893   6
   1   6  11 19012.1 701.415   1
   1   6  11 19312.7 672.920   2
   1  -6  11 17980.3 660.561   3
   1  -6  11 18916.4 671.383   2
   1  -6  11 19226.6 661.263   4
  -1   6 -11 19372.3 681.817   4
  -1   6 -11 18837.7 664.621   2
  -1  -6 -11 19145.5 662.079   2
  -1   6 -12 2078.93 115.200   3
   1   6  12 2073.33 147.990   6
   1   6  12 1855.23 141.494   1
   1   6  12 2176.29 132.093   2
   1  -6  12 1952.88 128.457   2
   1  -6  12 1796.48 111.981   4
  -1   6 -12 1942.86 128.520   4
  -1  -6 -12 1990.12 122.044   2
  -1   6 -12 1971.17 122.758   2
  -1   6 -13 4426.05 205.691   3
   1   6  13 5061.61 254.780   6
   1   6  13 5012.04 252.082   1
   1  -6  13 4713.49 227.691   2
   1   6  13 4512.74 224.365   2
   1  -6  13 4851.28 206.815   4
  -1   6 -13 4577.49 222.859   4
  -1   6 -13 4941.76 222.970   2
  -1  -6 -13 4748.76 218.722   2
  -1   6 -14 3932.39 188.076   3
   1   6  14 4040.79 228.048   6
   1  -6  14 4303.42 217.335   5
   1   6  14 3805.89 221.193   1
   1   6  14 3903.70 208.584   2
   1  -6  14 4056.35 209.398   2
  -1   6 -14 4011.71 201.688   4
   1  -6  14 4109.04 180.922   4
  -1  -6 -14 3765.36 195.609   2
  -1   6 -14 4035.11 202.150   2
  -1   6 -15 2747.91 153.106   3
   1   6  15 2856.02 189.497   6
   1   6  15 2916.38 178.847   5
   1  -6  15 2754.68 172.972   5
   1   6  15 2887.18 186.476   1
   1  -6  15 2765.21 171.907   2
   1   6  15 2751.27 170.915   2
   1  -6  15 2970.03 141.760   4
  -1   6 -15 2789.88 160.843   4
  -1   6 -15 2667.21 162.350   2
  -1  -6 -15 2817.38 163.287   2
  -1  -6 -16-6.10485 49.2258   2
  -1   6 -16 138.265 57.1645   2
   1   6  16 7.10320 57.2693   2
   1  -6  16 7.08016 55.3280   2
   1  -6  16 100.436 52.5672   5
   1   6  16 85.9460 56.9806   5
   1  -6  16 53.3176 61.8708   7
   1   6  16 43.1619 61.7744   1
  -1   6 -16 23.2185 52.1683   4
  -1   6 -16 36.5415 44.8749   3
  -1  -6 -17 602.938 90.4193   2
  -1   6 -17 778.606 94.5238   2
   1  -6  17 737.719 100.576   2
   1   6  17 785.844 96.3790   2
   1  -6  17 844.093 100.204   5
   1   6  17 953.557 103.637   5
   1  -6  17 748.935 100.234   7
   1   6  17 640.944 101.132   1
  -1   6 -17 592.985 80.3709   4
  -1   6 -17 721.757 84.5376   3
  -1   6 -18 513.521 85.3064   2
   1   6  18 448.882 86.6145   2
  -1  -6 -18 417.600 79.9594   2
   1  -6  18 446.755 86.2133   2
   1  -6  18 343.552 84.4992   7
   1   6  18 546.057 93.3659   5
   1  -6  18 355.508 88.6695   5
   1   6  18 367.056 91.9173   1
  -1   6 -18 456.042 75.8898   4
  -1   6 -18 298.552 65.8947   3
  -1  -6 -19 5614.56 272.690   2
  -1   6 -19 5501.78 275.378   2
   1  -6  19 5509.52 283.862   7
   1  -6  19 5436.65 293.132   5
   1   6  19 5725.88 300.028   5
   1   6  19 5627.34 303.787   1
   1   6  19 5761.75 291.279   2
   1  -6  19 5609.41 287.939   2
  -1   6 -19 5959.43 261.578   4
  -1   6 -19 5335.47 258.946   3
  -1   6 -20 4220.84 237.772   2
  -1  -6 -20 4256.26 235.393   2
   1  -6  20 4381.19 259.225   5
   1   6  20 4418.88 261.245   5
  -1  -6 -20 4531.89 200.698   7
   1  -6  20 4136.79 239.891   7
   1  -6  20 4441.39 250.526   2
   1   6  20 4345.89 250.437   2
  -1   6 -20 4364.48 217.218   4
  -1   6 -20 4487.46 227.256   3
  -1  -6 -21 5798.66 291.100   2
   1  -6  21 5548.67 256.022   1
  -1   6 -21 6383.59 299.857   2
   1  -6  21 5714.05 313.549   5
   1   6  21 5541.93 312.358   5
  -1  -6 -21 5739.26 245.712   7
   1  -6  21 6544.19 305.940   7
   1   6  21 5865.33 306.744   2
   1  -6  21 5877.78 304.863   2
  -1   6 -21 5612.68 264.411   4
  -1   6 -21 5518.39 275.697   3
   1  -6  22 5537.13 263.909   1
  -1   6 -22 6286.29 308.209   2
  -1  -6 -22 5766.55 298.740   2
   1   6  22 6200.79 334.798   5
   1  -6  22 5722.06 325.744   5
  -1  -6 -22 6063.93 253.354   7
   1  -6  22 6321.26 310.537   7
   1   6  22 6115.15 318.071   2
   1  -6  22 6178.56 319.557   2
  -1   6 -22 6027.18 271.910   4
  -1   6 -22 6040.90 291.333   3
   1  -6  23 1413.12 120.676   1
   1  -6  23 1419.45 161.753   5
   1   6  23 1730.89 176.122   5
   1  -6  23 1527.45 146.892   7
  -1  -6 -23 1685.57 113.547   7
  -1   6 -23 1868.44 130.156   4
  -1   6 -23 1569.02 138.935   3
   1  -6  23 1550.93 162.247   2
   1   6  23 1758.49 167.545   2
   1  -6  24-12.4590 50.2089   1
   1   6  24-53.3347 88.5408   2
   1  -6  24-73.9349 96.0385   2
   1  -6  24 18.7070 72.4758   7
  -1  -6 -24 98.2540 53.7327   7
  -1   6 -24-5.87202 55.8775   4
  -1  -6 -24-23.9834 53.6288   4
  -1   6 -24 65.1322 70.8771   3
   1  -6  25 1699.30 160.580   7
   1   6  25 2078.08 185.482   2
  -1  -6 -25 1674.18 212.563   3
   1  -6  25 1561.96 173.099   2
  -1  -6 -25 1960.23 125.626   4
  -1   6 -25 1834.51 156.801   3
   1  -6  25 1839.69 138.478   1
   1  -6  26 482.300 85.8402   1
   1  -6  26 537.666 120.563   2
   1   6  26 450.864 122.892   2
  -1  -6 -26 541.071 149.894   3
   1  -6  26 562.988 110.636   7
  -1  -6 -26 532.457 72.6153   4
  -1   6 -26 353.989 96.6123   3
  -1  -6 -27-104.276 124.334   3
   1   6  27-59.9967 111.674   2
   1  -6  27 20.3687 83.3190   7
  -1  -6 -27 21.8022 56.5699   4
  -1   6 -27 9.20367 75.2959   3
   1  -6  28 172.040 110.583   2
   1   6  28 248.720 113.258   2
   1  -6  28 209.593 96.6278   7
  -1   6 -28 191.235 91.2124   3
   1  -6  29 597.081 143.273   2
   1   6  29 797.605 153.232   2
   1  -6  29 594.585 130.237   7
  -1   6 -29 898.643 130.467   3
  -1   6 -30 20.4326 82.3441   3
  -1   6 -31 431.315 113.217   3
  -1   6 -32 518.181 122.255   3
  -1  -7  29-86.0788 109.799   2
  -1   7  29-12.5277 106.191   2
   1   7 -29 110.298 82.9026   3
  -1  -7  28-35.8973 112.622   2
  -1   7  28 36.5404 117.160   2
   1   7 -28 48.9213 71.9013   3
  -1  -7  27-34.7795 109.718   2
  -1   7  27-106.105 115.787   2
   1   7 -27 86.0358 75.2328   3
  -1  -7  27 44.3466 86.6069   7
  -1   7  26 1113.57 160.825   2
  -1  -7  26 802.175 141.635   2
   1   7 -26 1189.40 123.910   3
  -1  -7  26 1074.81 143.685   7
  -1  -7  25-120.436 104.754   2
  -1   7  25-88.9634 111.426   2
  -1  -7  25 31.2775 88.9805   7
   1  -7 -25 80.6932 48.3711   4
   1   7 -25 85.6726 70.4783   3
  -1  -7  24 3473.18 232.684   7
   1  -7 -24 3646.83 196.226   7
  -1   7  24 3381.27 237.993   2
  -1  -7  24 3655.61 243.286   2
   1  -7 -24 3223.64 166.879   4
   1   7 -24 3294.32 197.106   3
  -1  -7  23 1287.92 150.445   2
  -1  -7  23 1537.85 153.488   7
   1  -7 -23 1438.89 120.808   7
  -1   7  23 1137.17 167.057   5
  -1  -7  23 1003.87 156.875   5
  -1  -7  23 1270.50 106.720   1
  -1   7  23 1802.10 166.913   2
   1  -7 -23 1619.18 109.051   4
   1   7 -23 1414.88 120.832   3
  -1  -7  22 2727.68 193.907   7
  -1  -7  22 2381.72 211.210   5
  -1   7  22 2064.74 202.407   5
  -1  -7  22 2213.19 138.168   1
  -1  -7  22 2297.45 185.968   2
  -1   7  22 2548.15 189.701   2
   1  -7 -22 2508.29 140.473   4
   1   7 -22 2453.62 154.827   3
  -1  -7  21 296.444 92.0434   2
  -1   7  21 272.828 87.7765   2
  -1   7  21 113.434 91.0209   5
  -1  -7  21 203.894 96.2911   5
  -1  -7  21 344.213 92.5809   7
  -1  -7  21 202.525 50.8947   1
   1  -7 -21 221.432 58.0822   4
   1   7 -21 254.682 62.9453   3
  -1   7  20 226.936 91.7965   5
  -1  -7  20 86.1410 75.7738   5
   1   7 -20 271.146 61.5768   3
  -1  -7  20 189.052 48.2707   1
  -1   7  20 177.580 81.8794   1
   1  -7 -20 216.004 53.9999   4
  -1  -7  20 110.667 77.6364   2
  -1   7  20 223.994 84.3914   2
  -1   7  19 585.199 106.326   5
  -1  -7  19 450.990 100.142   5
   1   7 -19 516.065 71.4921   3
  -1  -7  19 563.574 61.6849   1
  -1   7  19 536.187 104.091   1
  -1  -7  19 714.104 70.8771   4
   1  -7 -19 474.352 69.1416   4
  -1  -7  19 620.265 96.1761   2
  -1   7  19 553.873 94.1415   2
  -1   7  18 921.754 121.574   6
  -1  -7  18 924.377 116.789   5
  -1   7  18 778.353 113.543   5
   1   7 -18 639.286 74.0109   3
  -1   7  18 735.203 115.197   1
  -1  -7  18 785.715 75.2774   4
   1  -7 -18 627.326 76.9919   4
  -1  -7  18 712.832 96.5925   2
  -1   7  18 737.143 99.5063   2
  -1  -7  18 630.055 63.9840   1
  -1   7  17-36.7514 79.9865   5
  -1  -7  17-9.20550 68.9513   5
  -1   7  17 81.7761 72.6771   6
   1   7 -17 25.1102 41.1033   3
  -1   7  17-9.98373 72.7859   1
  -1  -7  17 12.7550 32.2631   1
   1  -7 -17 4.97901 48.3994   4
  -1  -7  17 13.3306 44.3049   4
  -1  -7  17 71.3175 57.0443   2
  -1   7  17-43.1875 65.0585   2
  -1   7  16 95.1644 58.2375   5
  -1  -7  16 113.333 59.9468   5
  -1   7  16 43.8706 66.8846   6
   1   7 -16 87.3947 44.6371   3
  -1   7  16 38.4720 73.3135   1
  -1  -7  16 43.2575 29.3671   1
   1  -7 -16 45.1916 48.5849   4
  -1  -7  16 36.9776 47.4655   4
  -1   7  16 74.2919 51.9296   2
  -1  -7  16-6.67736 55.0546   2
  -1   7  15 44.0557 52.2724   2
  -1  -7  15 143.557 52.2092   2
  -1  -7  15 67.0726 30.0119   1
  -1   7  15 105.896 56.0201   5
  -1  -7  15 122.991 59.2489   5
  -1   7  15-16.8959 59.8814   6
  -1  -7  15 15.5494 58.7708   7
  -1   7  15-18.5302 65.0221   1
  -1  -7  15 62.1569 48.8716   4
   1  -7 -15 45.4265 46.7426   4
   1   7 -15 37.7710 40.2046   3
  -1   7  14 8700.65 354.817   2
  -1  -7  14 8005.72 299.642   1
  -1  -7  14 8531.98 352.183   2
  -1  -7  14 8393.68 376.832   5
  -1   7  14 8229.96 371.671   5
  -1   7  14 8967.08 385.380   6
  -1  -7  14 8671.22 375.493   7
  -1   7  14 8300.27 388.560   1
   1  -7 -14 8549.94 341.159   4
  -1  -7  14 9036.28 343.702   4
   1   7 -14 8701.21 315.170   3
  -1   7  13 2443.66 145.969   2
  -1  -7  13 2168.15 101.385   1
  -1  -7  13 2378.57 145.889   2
  -1  -7  13 2100.02 151.783   5
  -1   7  13 2656.56 163.638   5
  -1   7  13 2490.56 169.062   6
  -1  -7  13 2410.39 165.779   7
  -1   7  13 2502.79 176.333   1
   1  -7 -13 2131.50 135.431   4
  -1  -7  13 2591.44 146.367   4
   1   7 -13 2468.48 113.188   3
   1  -7 -12 3152.16 186.428   1
  -1  -7  12 2854.30 156.732   2
  -1   7  12 2711.60 152.794   2
  -1   7  12 3095.51 174.629   5
  -1   7  12 2931.72 181.913   6
  -1  -7  12 2485.59 163.533   5
  -1  -7  12 2645.20 172.539   7
  -1   7  12 2998.22 189.343   1
  -1  -7  12 3026.27 159.422   4
   1  -7 -12 2879.71 158.058   4
   1   7 -12 2674.06 121.240   3
  -1   7  11 5002.34 262.232   1
  -1  -7  11 5423.16 256.779   7
  -1  -7  11 5448.46 236.750   4
   1   7 -11 4899.27 188.753   3
   1  -7 -11 5121.38 231.901   4
   1  -7 -11 4976.24 255.532   1
  -1  -7  11 5134.90 227.207   2
  -1   7  11 5343.64 227.821   2
  -1  -7  11 4956.49 243.050   5
  -1   7  11 5110.46 243.370   5
  -1   7  11 5553.57 263.029   6
  -1  -7  10 153.827 28.7078   1
  -1   7  10 197.117 64.8897   1
  -1  -7  10 134.431 56.0091   7
   1  -7 -10 156.340 51.7478   4
  -1  -7  10 133.704 49.4463   4
  -1  -7  10 140.389 44.2295   2
   1  -7 -10 203.078 54.4839   1
  -1   7  10 144.481 42.7969   2
  -1   7  10 323.553 72.4466   6
  -1   7  10 193.520 54.8014   5
  -1  -7  10 90.6718 45.9400   5
  -1   7   9 2679.09 175.342   1
  -1  -7   9 2593.43 107.551   1
  -1  -7   9 2689.55 152.087   5
  -1   7   9 2301.53 142.869   5
  -1   7   9 3013.78 174.473   6
  -1  -7   9 2892.05 169.765   7
   1  -7  -9 2928.51 155.181   4
  -1  -7   9 3087.06 161.156   4
  -1   7   9 3125.45 142.150   2
   1  -7  -9 2715.74 167.663   1
  -1  -7   9 2792.32 137.117   2
  -1   7   8 1235.72 112.357   1
  -1  -7   8 1244.65 58.7493   1
  -1   7   8 1234.59 92.0989   5
  -1  -7   8 1310.41 94.5509   5
  -1   7   8 1399.32 113.335   6
  -1  -7   8 1137.87 105.064   7
  -1   7   8 1342.92 82.2763   2
  -1  -7   8 1362.31 82.7725   2
  -1  -7   8 1315.73 101.623   4
   1  -7  -8 1324.93 102.010   4
   1  -7  -8 1424.59 111.045   1
  -1  -7   7 2817.73 109.552   1
  -1   7   7 2870.45 175.514   1
  -1  -7   7 3011.72 169.767   7
  -1  -7   7 2915.72 148.213   5
  -1   7   7 3044.29 171.520   6
  -1   7   7 2869.99 145.570   5
  -1  -7   7 2978.24 131.344   2
  -1   7   7 3078.45 132.276   2
   1  -7  -7 3010.88 159.566   4
  -1  -7   7 3150.05 164.751   4
   1  -7  -7 3021.25 169.868   1
   1  -7  -6 2967.17 166.794   1
  -1   7   6 3109.16 174.851   1
  -1  -7   6 2881.48 111.266   1
  -1  -7   6 3345.10 186.957   6
  -1  -7   6 2692.14 162.080   7
  -1   7   6 3032.75 169.392   6
  -1   7   6 3082.80 126.896   2
  -1  -7   6 2944.54 126.054   2
  -1  -7   6 2870.94 141.045   5
  -1   7   6 3200.85 142.704   5
   1  -7  -6 2897.40 159.251   4
  -1  -7   6 3075.79 162.248   4
  -1  -7   6 2792.68 112.764   3
  -1  -7   5-5.56525 22.2998   1
  -1   7   5 6.21583 46.1474   1
   1  -7  -5 43.3678 45.6350   1
  -1  -7   5 16.9992 41.6911   7
  -1  -7   5 6.83719 45.5028   6
  -1   7   5 91.2259 46.9870   6
  -1  -7   5-1.61865 22.4821   2
  -1   7   5 15.5630 22.1069   2
  -1   7   5 10.8875 26.5957   5
  -1  -7   5-8.60195 26.5333   5
  -1  -7   5 20.6784 43.8200   4
   1  -7  -5 55.0180 44.1043   4
  -1  -7   5-35.9052 27.4355   3
  -1  -7   4 38677.2 1210.66   1
  -1   7   4 39727.8 1283.31   1
   1  -7  -4 41227.3 1273.00   1
  -1   7   4 39189.6 1275.27   6
  -1  -7   4 39673.3 1293.04   6
  -1  -7   4 36507.2 1198.40   2
  -1   7   4 36860.2 1197.40   2
  -1   7   4 37196.2 1207.72   5
  -1  -7   4 37142.2 1212.28   5
   1  -7  -4 38228.5 1263.27   4
  -1  -7   4 39379.6 1269.84   4
  -1  -7   4 38343.5 1207.62   3
  -1  -7   3 14613.5 499.302   1
   1  -7  -3 14905.2 551.966   6
  -1   7   3 15059.8 553.691   6
  -1  -7   3 13900.5 562.906   6
   1  -7  -3 15214.7 546.080   1
  -1   7   3 15164.1 559.107   1
  -1  -7   3 14890.3 549.102   4
  -1  -7   3 15378.3 496.403   3
  -1  -7   2 12347.5 434.680   1
   1  -7  -2 12699.7 482.280   6
  -1   7   2 12537.0 482.360   6
  -1  -7   2 12668.5 494.252   6
   1  -7  -2 12605.6 470.790   1
  -1   7   2 12758.4 484.885   1
  -1  -7   2 12604.5 478.499   4
  -1  -7   2 13337.9 430.904   3
  -1   7   1 335.757 62.7698   1
   1  -7  -1 421.588 54.9533   1
  -1  -7   1 388.469 41.2947   1
  -1  -7   1 410.883 61.7435   4
   1  -7  -1 266.835 58.8679   6
  -1  -7   1 403.606 61.7983   6
   1   7   0 5861.81 239.836   1
   1  -7   0 5895.77 244.482   1
  -1  -7   0 5734.89 226.412   1
  -1  -7   0 5733.39 257.929   4
   1  -7   0 5382.90 249.693   4
   1  -7   0 6287.88 235.642   3
   1  -7   0 5927.64 263.196   6
  -1  -7   0 6017.21 271.179   6
  -1  -7  -1 28.9243 27.7984   1
  -1  -7  -1 30.9163 34.1569   6
   1  -7   1-43.6975 54.9983   6
   1   7   1-6.04381 42.4001   6
   1  -7   1 35.4973 30.5635   1
   1   7   1 4.09565 30.1364   1
  -1  -7  -1 26.1286 33.9985   4
   1  -7   1 34.4756 35.2365   4
   1  -7   1-6.23784 27.5050   3
  -1  -7  -2 56.9207 30.1726   1
   1  -7   2 41.8514 30.6819   1
   1   7   2 39.3410 32.1778   1
   1   7   2 12.1826 42.3145   6
   1  -7   2-4.91866 37.8124   4
   1  -7   2 18.3224 27.9501   3
   1  -7   2 44.1553 39.1183   6
  -1  -7  -2 49.5106 41.2004   6
   1  -7   3 7.41351 27.5285   1
   1   7   3 4.65238 32.3169   1
   1   7   3 30.6653 43.0302   6
   1  -7   3 39.2901 37.4325   4
   1  -7   3 27.1763 28.2704   3
  -1  -7  -3 30.9274 37.8350   6
   1  -7   3 34.0886 39.4620   6
   1   7   4 99.0596 43.2246   1
   1  -7   4 83.7654 32.0538   1
   1  -7   4 105.486 45.8796   6
   1  -7   4 83.5482 41.4825   4
   1  -7   4 116.215 34.3553   3
   1   7   4 112.038 49.4937   6
   1  -7   4 90.5857 21.5420   5
  -1  -7  -4 118.024 48.2269   6
   1   7   4 94.2977 20.4228   5
   1   7   5 1241.17 95.0958   1
   1  -7   5 1275.48 83.4210   1
   1   7   5 1167.36 102.456   6
   1  -7   5 1223.33 101.302   6
   1  -7   5 1189.98 67.7622   5
   1   7   5 1172.15 64.9370   5
   1  -7   5 1081.21 91.6672   4
  -1  -7  -5 1101.22 96.3179   4
   1  -7   5 1151.08 76.3978   3
   1   7   6 10120.2 405.616   1
   1  -7   6 10200.8 380.988   1
   1  -7   6 10512.9 418.797   6
   1   7   6 10337.9 365.756   5
   1  -7   6 10163.9 366.590   5
   1   7   6 10269.2 419.562   6
   1   7   6 10548.1 361.119   2
   1  -7   6 10281.2 360.558   2
  -1  -7  -6 9930.93 402.097   4
   1  -7   6 10776.6 401.228   4
   1  -7   6 10258.2 372.543   3
   1   7   7 136.258 35.2850   5
   1   7   7 73.1584 53.7183   6
   1  -7   7 72.7593 33.9620   5
   1   7   7 159.418 51.8524   1
   1  -7   7 99.6673 35.6450   1
   1   7   7 126.670 33.4618   2
   1  -7   7 96.2970 33.0746   2
   1  -7   7 123.160 47.2628   4
  -1  -7  -7 118.638 49.4487   4
  -1   7  -7 89.9878 49.2043   4
   1  -7   7 141.012 37.5427   3
   1  -7   8 1795.34 102.405   3
   1   7   8 1970.16 137.861   6
   1  -7   8 1948.46 108.400   5
   1   7   8 1980.65 108.680   5
   1   7   8 1857.77 129.844   1
   1  -7   8 1800.35 108.612   1
   1  -7   8 1647.30 100.212   2
   1   7   8 1953.40 104.174   2
   1  -7   8 1848.50 120.596   4
  -1   7  -8 1629.22 123.558   4
  -1   7  -8 1751.41 98.1263   2
  -1  -7  -9 85.6299 36.2337   2
  -1   7  -9 83.9857 37.0457   2
   1  -7   9 55.3503 50.5010   7
   1   7   9 81.6331 35.4931   5
   1   7   9 14.3900 55.3470   6
   1  -7   9 73.8908 36.1625   5
   1   7   9 85.4922 51.4321   1
   1   7   9 94.0346 39.0378   2
   1  -7   9 88.3167 37.8446   3
   1  -7   9 67.5318 37.3029   2
   1  -7   9 77.8930 44.3349   4
  -1   7  -9 165.527 55.7988   4
  -1   7  -9 68.3212 29.6791   3
   1  -7  10 463.390 76.5900   7
   1   7  10 449.033 81.2899   6
   1  -7  10 553.198 64.4474   5
   1   7  10 547.666 66.7925   5
   1   7  10 429.337 71.8967   1
   1  -7  10 453.289 56.1197   3
   1   7  10 394.024 57.1833   2
   1  -7  10 412.924 59.8822   2
  -1   7 -10 483.993 49.9563   3
   1  -7  10 521.210 66.9118   4
  -1   7 -10 502.667 73.7853   4
  -1   7 -10 411.398 57.5500   2
  -1  -7 -10 472.894 56.0721   2
  -1   7 -11 926.696 78.8274   2
  -1  -7 -11 744.861 72.8585   2
   1  -7  11 972.262 104.012   7
   1   7  11 965.388 106.765   6
   1  -7  11 782.181 80.1850   5
   1   7  11 909.202 85.8732   5
   1   7  11 764.914 93.9347   1
   1  -7  11 799.164 79.2655   2
   1   7  11 1010.58 84.6927   2
   1  -7  11 976.406 78.6354   3
   1  -7  11 953.909 84.3572   4
  -1   7 -11 942.310 94.1223   4
  -1   7 -11 922.396 68.3379   3
  -1   7 -12 597.049 61.0097   3
   1  -7  12 738.073 82.2811   5
   1   7  12 722.429 80.0017   5
   1   7  12 639.836 94.8944   6
   1   7  12 650.372 91.1334   1
   1   7  12 465.754 69.3405   2
   1  -7  12 590.575 74.9849   2
  -1   7 -12 661.099 85.2856   4
   1  -7  12 695.959 73.5035   4
  -1   7 -12 436.285 66.9653   2
  -1  -7 -12 560.758 69.0919   2
  -1   7 -13 535.108 62.0938   3
   1  -7  13 508.253 77.8910   5
   1   7  13 596.488 94.2394   6
   1   7  13 495.265 76.0437   5
   1   7  13 577.798 90.8488   1
   1  -7  13 525.688 77.2118   2
   1   7  13 569.442 74.5275   2
  -1   7 -13 327.814 68.8478   4
   1  -7  13 575.357 70.4181   4
  -1   7 -13 539.740 72.1663   2
  -1  -7 -13 544.366 70.0895   2
  -1   7 -14 10997.8 413.949   3
   1  -7  14 10580.1 446.378   5
   1   7  14 11852.3 480.026   6
   1   7  14 11384.9 452.350   5
   1   7  14 11117.9 471.018   1
   1  -7  14 11085.8 441.253   2
   1   7  14 11184.5 441.887   2
  -1   7 -14 10801.7 442.764   4
   1  -7  14 11787.9 421.189   4
  -1  -7 -14 11015.7 427.497   2
  -1   7 -14 10955.2 430.126   2
  -1   7 -15 2060.42 125.646   3
   1   7  15 2258.83 174.680   6
   1   7  15 2166.53 152.166   5
   1  -7  15 2335.35 157.073   5
   1   7  15 2018.83 163.528   1
   1   7  15 2124.24 147.769   2
   1  -7  15 1976.28 144.347   2
   1  -7  15 2081.01 125.288   4
  -1   7 -15 2045.21 145.004   4
  -1   7 -15 2189.98 142.264   2
  -1  -7 -15 2245.56 140.240   2
  -1   7 -16 17223.0 628.956   3
   1   7  16 18153.3 676.885   5
   1  -7  16 16772.8 670.065   5
   1   7  16 18244.8 696.019   6
   1   7  16 17613.9 690.841   1
   1   7  16 16934.2 657.986   2
   1  -7  16 17354.5 659.161   2
  -1   7 -16 17978.7 655.864   4
   1  -7  16 18708.1 625.214   4
  -1  -7 -16 17476.0 644.733   2
  -1   7 -16 17994.0 650.741   2
  -1  -7 -17 2002.07 139.426   2
  -1   7 -17 2122.18 144.250   2
   1  -7  17 1810.03 153.844   7
   1  -7  17 1848.13 151.466   5
   1   7  17 1874.98 171.857   6
   1   7  17 1738.74 149.732   5
   1   7  17 1745.15 159.782   1
   1  -7  17 1894.38 144.944   2
   1   7  17 1912.48 149.255   2
   1  -7  17 2072.15 117.199   4
  -1   7 -17 1828.12 137.359   4
  -1   7 -17 1922.73 127.424   3
  -1   7 -18 10002.0 417.916   2
  -1  -7 -18 9815.59 411.968   2
   1   7  18 9647.00 450.716   1
   1   7  18 10600.6 460.945   6
   1  -7  18 10290.1 445.395   5
   1   7  18 10780.3 450.893   5
   1  -7  18 10462.2 441.886   7
   1  -7  18 9500.09 424.882   2
   1   7  18 10102.4 431.597   2
  -1   7 -18 10380.9 415.822   4
  -1   7 -18 10024.8 398.470   3
   1   7  19 3134.80 219.132   1
   1  -7  19 3209.77 204.671   7
   1   7  19 2818.18 203.520   5
   1  -7  19 2996.14 207.724   5
   1   7  19 2888.39 213.263   6
   1   7  19 3167.40 201.060   2
   1  -7  19 2993.28 195.656   2
  -1   7 -19 3017.21 179.104   4
  -1   7 -19 3000.71 172.816   3
   1   7  20 706.250 120.335   1
   1  -7  20 985.498 123.992   7
   1  -7  20 988.237 128.433   5
   1   7  20 805.485 122.631   5
   1  -7  20 698.642 111.538   2
   1   7  20 821.156 117.696   2
  -1  -7 -20 859.465 92.6742   4
  -1   7 -20 814.070 99.9868   4
  -1   7 -20 1069.49 101.609   3
   1  -7  21 559.704 74.5489   1
   1  -7  21 540.157 111.985   5
   1   7  21 481.569 110.910   5
   1  -7  21 583.629 105.142   7
  -1  -7 -21 688.310 78.1984   7
   1   7  21 519.864 100.830   2
   1  -7  21 495.261 100.894   2
  -1   7 -21 551.733 89.3949   4
  -1  -7 -21 586.988 80.8752   4
  -1   7 -21 650.703 86.4676   3
   1  -7  22 408.316 68.7445   1
   1   7  22 230.992 99.0208   5
   1  -7  22 393.298 102.454   5
   1  -7  22 475.407 99.7348   7
  -1  -7 -22 381.222 66.7596   7
   1   7  22 496.348 103.860   2
   1  -7  22 384.194 99.3717   2
  -1  -7 -22 435.902 75.5172   4
  -1   7 -22 413.654 80.3141   3
   1  -7  23 663.086 80.0258   1
   1  -7  23 780.032 118.385   7
  -1  -7 -23 568.359 75.1257   7
   1  -7  23 572.802 124.883   5
   1   7  23 553.568 126.219   5
   1   7  23 539.315 113.977   2
   1  -7  23 452.027 108.966   2
  -1  -7 -23 649.829 83.7601   4
  -1   7 -23 575.651 89.7692   3
   1  -7  24 461.878 76.5741   1
   1  -7  24 450.447 105.612   2
   1   7  24 456.591 112.086   2
   1  -7  24 667.854 118.053   7
  -1  -7 -24 567.555 78.3736   4
  -1   7 -24 431.756 86.9117   3
  -1  -7 -25-101.347 126.519   3
   1  -7  25-76.2787 97.8976   2
   1   7  25-66.3171 104.029   2
   1  -7  25-40.6648 90.2121   7
  -1  -7 -25 26.1755 57.1334   4
  -1   7 -25 54.4905 68.6440   3
   1   7  26 1940.71 204.090   2
  -1  -7 -26 2589.30 262.628   3
   1  -7  26 2399.46 211.347   2
   1  -7  26 2766.86 209.961   7
  -1  -7 -26 2708.79 155.495   4
  -1   7 -26 2275.06 178.051   3
   1  -7  27-129.054 123.762   2
   1   7  27-142.942 122.846   2
   1  -7  27-117.455 101.095   7
  -1   7 -27-8.43796 72.5536   3
   1  -7  28 763.993 139.586   2
   1   7  28 714.642 141.221   2
  -1   7 -28 953.381 123.593   3
   1   7  29 228.961 110.244   2
  -1   7 -29 225.230 85.0903   3
  -1   7 -30-46.5382 79.9828   3
  -1   8  29 2070.55 208.242   2
  -1   8  28 1054.47 166.266   2
  -1  -8  28 812.275 155.455   2
  -1   8  27 1225.50 167.761   2
  -1  -8  27 1414.07 172.691   2
   1   8 -27 1398.77 130.982   3
  -1   8  26 442.238 126.768   2
  -1  -8  26 379.389 120.059   2
   1   8 -26 468.557 87.2302   3
  -1  -8  25 1132.26 148.395   2
  -1   8  25 1195.99 150.568   2
   1  -8 -25 1292.55 106.023   4
   1   8 -25 1325.83 118.795   3
  -1  -8  25 1691.25 168.540   7
  -1  -8  24 1201.63 153.053   2
  -1   8  24 1285.70 156.001   2
  -1  -8  24 1508.86 160.398   7
   1  -8 -24 1518.38 113.804   4
   1   8 -24 1417.96 118.652   3
  -1   8  23 9.88012 93.5140   2
  -1  -8  23 106.833 86.7269   2
  -1  -8  23-41.2065 81.1303   7
   1  -8 -23 50.5048 54.6734   4
   1   8 -23 83.0924 59.7122   3
  -1   8  23 88.0452 101.384   5
  -1  -8  23-37.6266 102.616   5
  -1   8  22 104.296 82.0702   2
  -1  -8  22 195.874 90.7262   2
  -1   8  22 132.076 89.9943   5
  -1  -8  22 35.9774 90.6698   5
  -1  -8  22 221.244 87.0403   7
   1  -8 -22 98.4395 55.4581   4
   1   8 -22 52.1684 53.6380   3
   1   8 -21 874.896 91.1263   3
  -1  -8  21 953.204 80.5229   1
  -1   8  21 767.472 134.482   5
  -1  -8  21 846.044 135.192   5
   1  -8 -21 908.972 93.6028   4
  -1  -8  21 966.676 126.485   2
  -1   8  21 800.497 121.607   2
   1   8 -20-54.6789 51.7421   3
  -1   8  20-10.9081 83.1254   5
  -1  -8  20-119.719 92.8848   5
  -1  -8  20 35.7283 38.8315   1
  -1  -8  20 23.0622 48.6453   4
   1  -8 -20 5.42696 50.5089   4
  -1   8  20-52.2250 78.1979   2
  -1  -8  20-34.2976 79.3458   2
  -1   8  19 1896.96 174.475   6
  -1  -8  19 1749.19 172.498   5
  -1   8  19 1843.20 171.955   5
  -1  -8  19 1875.59 107.185   1
  -1   8  19 2071.84 164.481   2
  -1  -8  19 2025.89 159.382   2
   1  -8 -19 2036.12 134.580   4
  -1  -8  19 2270.04 132.726   4
   1   8 -19 1925.57 118.119   3
   1   8 -18-7.70924 41.7168   3
  -1   8  18 9.80462 85.9077   5
  -1   8  18-40.4922 78.4387   6
  -1  -8  18 58.8422 80.2317   5
  -1  -8  18 5.94878 33.5158   1
  -1   8  18-54.7545 84.8534   1
   1  -8 -18-27.9905 53.5595   4
  -1  -8  18 50.3059 54.6719   4
  -1  -8  18-7.66748 77.9474   2
  -1   8  18 46.6610 69.0085   2
   1   8 -17 3852.14 173.364   3
  -1   8  17 3882.39 245.428   6
  -1  -8  17 3731.51 235.654   5
  -1   8  17 4161.41 245.133   5
  -1   8  17 3834.76 252.640   1
  -1   8  17 4168.50 223.684   2
  -1  -8  17 4133.18 220.834   2
   1  -8 -17 4084.39 203.227   4
  -1  -8  17 4169.13 199.877   4
  -1  -8  17 3852.45 162.757   1
  -1   8  16 95.0303 62.5514   2
  -1  -8  16 113.918 64.2103   2
  -1  -8  16 52.4444 70.5381   5
  -1   8  16 52.3944 73.5968   5
  -1   8  16 123.697 77.9249   6
  -1  -8  16 282.010 76.8556   7
  -1  -8  16 85.1367 30.6168   1
  -1   8  16 133.081 83.2068   1
   1  -8 -16 142.075 57.0525   4
  -1  -8  16 151.202 57.8100   4
   1   8 -16 131.719 39.6664   3
  -1  -8  15 499.123 74.7906   2
  -1   8  15 486.601 76.5035   2
  -1  -8  15 279.101 79.5071   5
  -1   8  15 469.562 95.2937   6
  -1   8  15 286.370 78.8368   5
  -1  -8  15 466.191 88.2778   7
  -1   8  15 435.436 99.9272   1
  -1  -8  15 359.318 39.7531   1
   1  -8 -15 359.470 68.5824   4
  -1  -8  15 598.133 78.1061   4
   1   8 -15 352.868 45.5234   3
  -1  -8  14 34.6835 51.6144   2
  -1   8  14 29.2446 56.2595   2
  -1   8  14-35.4867 68.7426   6
  -1  -8  14-46.1426 64.7400   5
  -1  -8  14-40.5949 58.0844   7
  -1  -8  14 3.49373 22.7297   1
  -1   8  14-38.2360 74.6731   1
  -1  -8  14-50.8322 57.1439   4
   1  -8 -14-22.9500 55.1880   4
   1   8 -14 2.29506 28.4395   3
  -1   8  13-9.20588 63.9402   1
  -1  -8  13 45.0019 25.4047   1
  -1   8  13-7.10428 58.5553   5
  -1  -8  13 57.2371 56.7941   5
  -1   8  13 68.3207 63.9750   6
  -1  -8  13 39.6651 65.3840   7
   1   8 -13 60.0081 26.9745   3
   1  -8 -13 28.7385 51.9604   4
  -1  -8  13-11.4383 56.4645   4
  -1  -8  13 69.0425 50.2735   2
  -1   8  13 64.4960 53.8624   2
  -1  -8  13 13.1135 20.1604   1
  -1  -8  12 2030.23 88.3367   1
  -1   8  12 2523.85 175.059   1
  -1  -8  12 2405.77 151.703   5
  -1   8  12 2139.25 144.745   5
  -1   8  12 2414.39 169.671   6
  -1  -8  12 2123.24 156.267   7
  -1  -8  12 2332.27 134.347   2
  -1   8  12 2776.44 143.345   2
   1  -8 -12 2376.70 143.159   4
  -1  -8  12 2459.44 146.455   4
  -1  -8  12 1753.01 82.6635   1
  -1  -8  11 5181.08 195.533   1
  -1   8  11 6634.86 307.431   1
  -1  -8  11 5771.09 265.333   5
  -1   8  11 6950.56 302.094   6
  -1   8  11 6079.90 267.412   5
  -1  -8  11 6191.44 287.647   7
  -1   8  11 7132.52 258.192   2
  -1  -8  11 6859.68 254.338   2
   1  -8 -11 6377.34 265.900   4
  -1  -8  11 6918.52 274.251   4
   1  -8 -11 6488.16 292.576   1
  -1   8  10 14564.0 545.125   1
  -1   8  10 13958.0 499.778   5
  -1  -8  10 13489.2 498.350   5
  -1   8  10 14568.0 533.138   6
  -1  -8  10 14117.9 526.836   7
  -1   8  10 15336.6 482.130   2
  -1  -8  10 15437.6 481.587   2
   1  -8 -10 14629.0 505.996   4
  -1  -8  10 15669.2 514.149   4
   1  -8 -10 15167.6 538.086   1
  -1   8   9 7087.14 334.044   1
  -1  -8   9 6398.00 314.886   7
  -1   8   9 6619.35 291.830   5
  -1   8   9 7368.36 327.188   6
  -1  -8   9 6985.60 296.480   5
  -1  -8   9 7346.54 277.110   2
  -1   8   9 7355.33 277.567   2
  -1  -8   9 7443.32 311.450   4
   1  -8  -9 7112.25 306.199   4
   1  -8  -9 7592.72 328.623   1
  -1   8   8 1936.75 149.697   1
  -1  -8   8 1844.35 139.686   7
  -1  -8   8 2109.19 158.382   6
  -1   8   8 1825.64 139.908   6
  -1   8   8 2128.51 104.781   2
  -1  -8   8 1976.99 101.673   2
  -1  -8   8 1983.97 120.775   5
  -1   8   8 1653.42 112.675   5
  -1  -8   8 2043.39 135.730   4
   1  -8  -8 2066.43 134.289   4
   1  -8  -8 2026.52 142.963   1
  -1  -8   7 12071.6 471.459   6
  -1   8   7 12050.7 451.578   6
  -1  -8   7 10706.4 441.395   7
  -1  -8   7 11090.1 380.716   2
  -1   8   7 11618.0 382.030   2
  -1   8   7 11917.2 460.787   1
  -1  -8   7 11174.4 403.662   5
  -1   8   7 11252.6 401.129   5
  -1  -8   7 12135.5 440.025   4
   1  -8  -7 11800.1 435.281   4
   1  -8  -7 11958.3 448.696   1
  -1  -8   7 9822.43 358.091   1
  -1  -8   6 6789.86 240.622   1
   1  -8  -6 7639.51 317.419   1
  -1  -8   6 6656.03 309.238   7
  -1  -8   6 7485.73 336.120   6
  -1   8   6 7658.59 321.455   6
  -1   8   6 7141.03 247.362   2
  -1  -8   6 6980.47 248.121   2
  -1   8   6 7629.64 330.065   1
  -1  -8   6 7398.96 269.287   5
  -1   8   6 7271.80 264.809   5
  -1  -8   6 7157.86 306.954   4
   1  -8  -6 7114.99 305.522   4
  -1  -8   6 6752.49 241.750   3
   1  -8  -5 10654.4 404.883   1
  -1  -8   5 10201.7 335.115   1
  -1  -8   5 10489.7 426.339   6
  -1   8   5 10784.4 413.023   6
  -1  -8   5 9895.47 403.187   7
  -1  -8   5 9111.57 324.303   2
  -1  -8   5 9525.49 335.496   5
  -1  -8   5 10514.7 401.355   4
   1  -8  -5 10469.6 398.174   4
  -1   8   5 11096.9 421.515   1
  -1  -8   5 10299.7 335.003   3
   1  -8  -4 13002.6 489.078   1
  -1  -8   4 12834.8 431.614   1
  -1   8   4 12939.9 498.756   6
  -1  -8   4 13428.8 516.210   6
  -1   8   4 13143.9 505.080   1
  -1  -8   4 13044.8 492.005   4
   1  -8  -4 12325.0 484.215   4
  -1  -8   4 12637.8 429.097   3
  -1  -8   3 529.033 45.4444   1
   1  -8  -3 674.493 77.4454   6
  -1  -8   3 573.381 81.2078   6
  -1   8   3 555.070 74.5363   6
   1  -8  -3 452.977 65.6542   1
  -1   8   3 406.416 69.3958   1
  -1  -8   3 427.562 70.9220   4
  -1  -8   3 553.799 42.5753   3
   1  -8  -2-18.6142 41.2946   6
  -1  -8   2 7.14517 41.9382   6
  -1  -8   2-25.2420 24.6938   3
   1  -8  -2-14.9817 38.3779   1
  -1   8   2 6.21510 43.1627   1
  -1  -8   2 35.2504 38.2219   4
  -1  -8   2-7.51565 23.3169   1
   1  -8  -1 576.767 64.0102   1
  -1  -8   1 483.763 48.3971   1
  -1  -8   1 506.213 70.0532   4
  -1  -8   1 553.853 46.5463   3
   1  -8  -1 474.006 71.9048   6
  -1  -8   1 545.044 79.2855   6
   1  -8   0 1292.88 92.2557   1
   1   8   0 1241.50 90.0447   1
  -1  -8   0 1190.96 78.8169   1
   1  -8   0 1240.64 82.8294   3
  -1  -8   0 1076.42 99.9397   4
   1  -8   0 1193.68 104.758   6
  -1  -8   0 1208.87 108.611   6
   1  -8   1 180.014 41.2046   3
   1  -8   1 111.401 49.7156   4
  -1  -8  -1 124.016 49.6575   4
   1  -8   1 218.276 42.5864   1
   1   8   1 155.985 47.4321   1
   1  -8   1 151.818 52.0277   6
  -1  -8  -1 259.133 59.2006   6
   1  -8   2 1308.88 92.2346   1
   1   8   2 1403.52 101.950   1
   1   8   2 1543.27 122.477   6
   1  -8   2 1377.70 107.871   4
   1  -8   2 1692.71 95.8100   3
   1  -8   2 1539.09 118.649   6
  -1  -8  -2 1650.06 125.470   6
   1   8   3 10715.4 412.110   1
   1  -8   3 10052.7 389.092   1
   1  -8   3 10395.0 425.210   6
   1   8   3 10603.6 432.110   6
   1  -8   3 10232.3 410.032   4
   1  -8   3 11227.7 385.013   3
  -1  -8  -3 10397.8 432.120   6
   1  -8   4-19.0437 33.8082   1
   1   8   4 55.8591 43.2912   1
  -1  -8  -4 97.8718 47.0474   6
   1  -8   4 66.6802 49.0682   6
   1   8   4 76.8212 49.4873   6
   1  -8   4 27.7852 41.9957   4
   1  -8   4 3.23748 36.4903   3
   1   8   5 70.6978 48.2684   1
   1  -8   5 89.3931 34.5649   1
   1   8   5 120.653 61.0333   6
   1  -8   5 68.8056 54.6712   6
   1   8   5 69.3696 21.0290   5
   1   8   5 58.7069 23.1686   5
   1  -8   5 119.228 20.7033   5
  -1  -8  -5 42.2264 49.7802   4
   1  -8   5 100.179 48.5205   4
   1  -8   5 74.3752 36.5300   3
   1   8   6 198.689 59.0524   1
   1  -8   6 327.118 49.2306   1
   1   8   6 375.535 72.0562   6
   1   8   6 316.098 39.9245   5
   1  -8   6 331.533 40.5986   5
   1  -8   6 419.533 72.7034   6
   1  -8   6 334.590 62.7379   4
  -1  -8  -6 302.672 67.6935   4
   1  -8   6 434.172 50.4832   3
   1  -8   7 8021.18 314.505   1
   1   8   7 8237.51 353.733   1
   1  -8   7 8087.09 307.597   5
   1   8   7 8320.03 307.084   5
   1  -8   7 8750.97 368.369   6
   1   8   7 8876.37 369.551   6
   1  -8   7 8259.61 299.328   2
   1   8   7 8109.45 298.610   2
   1  -8   7 8419.69 343.705   4
  -1  -8  -7 7982.82 346.965   4
   1  -8   7 8707.15 313.200   3
   1  -8   8-11.2156 33.7910   5
   1   8   8 7.61291 56.0129   6
   1   8   8-18.2662 33.8062   5
   1  -8   8 37.9478 55.8410   6
   1  -8   8 66.2885 38.2316   3
   1   8   8 3.02756 32.7662   2
   1  -8   8-9.06046 36.6972   2
  -1  -8  -8-18.3505 58.2071   4
   1  -8   8-11.1343 52.1056   4
   1   8   8 61.6559 52.6458   1
   1  -8   8 7.53033 35.4375   1
   1   8   9 5471.41 266.577   1
   1  -8   9 5294.65 225.468   1
   1   8   9 5412.04 273.846   6
   1   8   9 5466.02 231.204   5
   1  -8   9 5252.44 230.092   5
   1  -8   9 4811.54 263.321   7
   1   8   9 5535.58 224.742   2
   1  -8   9 5194.15 220.602   2
   1  -8   9 5791.46 252.108   4
  -1  -8  -9 5594.86 257.370   4
   1  -8   9 5607.98 224.222   3
   1  -8  10 1354.98 127.616   7
   1  -8  10 1431.54 95.9214   3
   1  -8  10 1412.52 98.7527   2
   1   8  10 1395.72 97.5465   2
   1  -8  10 1446.33 105.055   5
   1   8  10 1498.21 136.386   6
   1   8  10 1373.86 102.520   5
   1  -8  10 1592.78 115.276   4
  -1  -8 -10 1458.53 118.507   4
   1   8  10 1547.79 128.802   1
   1  -8  10 1257.97 92.7093   1
   1  -8  11 13540.4 547.552   7
   1   8  11 14665.7 561.745   6
   1  -8  11 13945.4 512.745   5
   1   8  11 13708.2 511.056   5
   1  -8  11 13570.5 499.698   2
   1   8  11 13641.5 501.536   2
   1  -8  11 13148.0 490.775   3
   1  -8  11 14360.3 518.578   4
  -1  -8 -11 13942.1 524.971   4
   1   8  11 13229.4 543.707   1
   1  -8  12 4096.97 233.195   7
   1  -8  12 4159.42 209.175   5
   1   8  12 4502.53 247.189   6
   1   8  12 4198.09 209.684   5
   1   8  12 4153.61 204.632   2
   1  -8  12 4040.67 199.402   2
  -1   8 -12 4157.48 223.312   4
  -1  -8 -12 4276.25 216.811   4
  -1   8 -12 3993.72 175.700   3
   1  -8  12 4144.41 206.692   4
   1   8  12 4132.06 235.852   1
   1  -8  13 3467.90 214.415   7
   1   8  13 3447.93 223.489   6
   1  -8  13 3407.55 193.171   5
   1   8  13 3766.41 196.726   5
   1  -8  13 3217.73 180.120   2
   1   8  13 3453.24 184.952   2
  -1   8 -13 3883.51 209.793   4
   1  -8  13 3728.41 188.620   4
  -1  -8 -13 3801.24 197.709   4
  -1   8 -13 3662.87 162.902   3
   1   8  13 3541.01 218.919   1
  -1   8 -14 780.850 72.5244   3
   1   8  14 966.973 122.334   6
   1  -8  14 883.189 100.904   5
   1   8  14 943.585 101.918   5
   1  -8  14 988.813 90.2039   2
   1   8  14 1104.66 96.3666   2
   1  -8  14 733.703 82.6252   4
  -1  -8 -14 728.217 91.2503   4
  -1   8 -14 784.780 101.785   4
   1   8  14 819.516 112.227   1
  -1   8 -15 4020.78 183.574   3
   1   8  15 3864.89 219.906   5
   1  -8  15 3796.09 219.242   5
   1   8  15 4533.58 256.695   6
   1  -8  15 4110.37 211.693   2
   1   8  15 4018.16 211.082   2
  -1   8 -15 3878.98 217.751   4
  -1  -8 -15 3697.31 205.428   4
   1  -8  15 4253.61 198.915   4
   1   8  15 3842.30 236.317   1
   1   8  16 131.580 83.0064   6
   1   8  16 141.870 71.4723   5
   1  -8  16 110.461 64.8076   5
   1   8  16 183.316 85.2740   1
   1  -8  16 291.226 64.0056   2
   1   8  16 331.284 72.3712   2
  -1  -8 -16 106.888 62.0218   4
   1  -8  16 189.177 56.3935   4
  -1   8 -16 180.499 51.6328   3
   1   8  17 244.025 79.2161   5
   1  -8  17 412.582 88.0253   5
   1   8  17 468.809 101.969   6
   1   8  17 400.806 94.0146   1
   1  -8  17 289.326 75.8634   2
   1   8  17 419.571 83.7967   2
   1  -8  17 421.659 68.7034   4
  -1  -8 -17 496.746 78.0795   4
  -1   8 -17 341.037 61.7092   3
   1   8  18 8.93303 66.9492   5
   1  -8  18 107.277 66.9992   5
   1   8  18 42.8236 78.0838   6
   1   8  18 62.3786 75.8287   1
   1   8  18 133.018 67.7130   2
   1  -8  18 76.8054 65.5884   2
  -1  -8 -18 62.8516 64.5411   4
   1  -8  18 89.9037 47.4663   4
  -1   8 -18 85.9136 49.9394   3
   1   8  19 2086.85 173.753   5
   1  -8  19 2205.41 179.351   5
   1  -8  19 2120.96 176.764   7
   1   8  19 2467.27 171.917   2
   1  -8  19 2254.39 166.762   2
  -1  -8 -19 2232.74 149.979   4
  -1   8 -19 2200.03 140.094   3
   1  -8  20 642.208 74.0966   1
   1   8  20 631.520 108.427   5
   1  -8  20 612.987 112.284   5
   1  -8  20 627.064 110.484   7
   1   8  20 593.555 105.501   2
   1  -8  20 755.173 111.866   2
  -1  -8 -20 927.287 98.9105   4
  -1   8 -20 796.671 91.9228   3
   1  -8  21 1455.76 110.120   1
   1  -8  21 1749.28 172.569   5
   1   8  21 1469.83 161.613   5
   1  -8  21 1845.52 165.560   7
   1   8  21 2035.91 169.075   2
   1  -8  21 1804.26 158.194   2
  -1  -8 -21 1740.31 131.514   4
  -1   8 -21 1509.31 123.924   3
   1   8  22 1950.70 188.521   5
   1  -8  22 2091.56 193.277   5
   1  -8  22 2048.38 179.299   7
   1   8  22 1943.32 172.796   2
   1  -8  22 1965.19 173.441   2
  -1  -8 -22 2107.94 146.051   4
  -1   8 -22 1976.12 144.117   3
   1   8  23 2107.39 195.684   5
   1  -8  23 2153.97 200.735   5
   1  -8  23 2015.72 182.748   7
  -1  -8 -23 1995.70 147.523   4
  -1   8 -23 2015.48 150.258   3
   1  -8  23 2242.35 185.764   2
   1   8  23 1968.93 181.558   2
   1  -8  24 1489.22 158.070   7
  -1  -8 -24 1517.29 125.789   4
  -1   8 -24 1287.00 125.749   3
   1  -8  24 1203.61 154.618   2
   1   8  24 1530.61 167.329   2
   1  -8  25 334.086 104.417   7
   1   8  25 228.910 103.370   2
   1  -8  25 96.3784 97.0114   2
  -1  -8 -25 242.685 130.004   3
  -1   8 -25 135.148 69.8097   3
  -1  -8 -25 277.395 72.3648   4
  -1   8 -26 333.135 83.6943   3
   1   8  26 101.887 103.770   2
   1  -8  26 155.583 101.875   2
  -1   8 -27 45.9731 71.7270   3
   1   8  27-140.886 133.829   2
   1  -8  27-80.6105 123.586   2
  -1   8 -28 222.315 81.9318   3
   1   8  28 12.1428 125.241   2
   1  -8  28 11.9032 130.481   2
  -1  -9  28-158.340 113.375   2
  -1   9  28-34.7271 100.833   2
  -1  -9  27 87.5011 102.373   2
  -1   9  27-123.100 112.680   2
  -1   9  26 539.565 121.621   2
  -1  -9  26 443.200 116.175   2
  -1   9  25-155.628 109.033   2
  -1  -9  25-142.201 110.944   2
  -1   9  24 786.724 130.436   2
  -1  -9  24 565.595 123.353   2
   1  -9 -24 958.633 94.8439   4
   1   9 -24 760.219 87.7475   3
  -1   9  23 2329.03 216.991   5
  -1  -9  23 2228.58 213.399   5
  -1  -9  23 2562.63 205.617   7
  -1   9  23 2249.83 188.236   2
  -1  -9  23 2101.34 182.394   2
   1  -9 -23 2356.88 153.631   4
   1   9 -23 2221.40 136.980   3
  -1   9  22 664.466 118.053   2
  -1  -9  22 758.244 120.745   2
   1   9 -22 721.240 77.0984   3
   1  -9 -22 705.238 90.7918   4
  -1   9  22 646.245 130.285   5
  -1  -9  22 653.494 127.757   5
  -1   9  21 493.891 102.536   2
  -1  -9  21 408.347 100.361   2
   1   9 -21 561.103 69.7863   3
  -1  -9  21 665.543 83.3611   4
   1  -9 -21 432.164 77.7008   4
  -1   9  21 342.411 113.737   5
  -1  -9  21 407.195 116.035   5
  -1   9  20 329.333 92.7161   2
  -1  -9  20 290.434 88.7372   2
   1   9 -20 373.369 57.1068   3
   1  -9 -20 342.551 74.8138   4
  -1  -9  20 412.292 73.4826   4
  -1   9  20 325.857 99.9663   5
  -1  -9  20 333.244 109.843   5
  -1  -9  19-45.8936 77.3883   2
  -1   9  19-15.6122 77.4446   2
   1   9 -19 50.3869 38.7726   3
   1  -9 -19-6.09176 60.1340   4
  -1  -9  19 100.591 59.7139   4
  -1  -9  19-20.3875 94.3302   5
  -1   9  19-92.8659 111.201   5
  -1  -9  18 56.9496 28.8505   1
  -1   9  18-87.8396 97.3130   5
  -1  -9  18-86.7846 94.2213   5
  -1  -9  18 9.52241 80.1640   7
  -1  -9  18-86.3919 85.1139   2
  -1   9  18 14.7048 71.8431   2
  -1  -9  18 92.4067 57.0137   4
   1  -9 -18 99.1373 60.5451   4
   1   9 -18 11.2187 35.8551   3
  -1   9  17 145.706 91.8946   1
  -1  -9  17 202.327 31.9207   1
  -1  -9  17 127.302 77.8397   5
  -1   9  17 158.871 88.1225   6
  -1   9  17 165.760 77.7593   5
  -1  -9  17 185.924 77.9483   7
  -1  -9  17 243.070 71.7780   2
  -1   9  17 199.895 72.9462   2
   1  -9 -17 174.707 62.8118   4
  -1  -9  17 286.950 69.4307   4
   1   9 -17 184.082 39.1278   3
  -1  -9  16 4063.80 233.192   7
  -1   9  16 3934.96 227.948   5
  -1  -9  16 3883.11 224.258   5
  -1   9  16 4216.80 250.362   6
  -1   9  16 4139.97 204.574   2
  -1  -9  16 4005.14 201.501   2
  -1  -9  16 4883.11 213.266   4
   1  -9 -16 4172.92 206.052   4
  -1  -9  16 3320.16 129.273   1
  -1   9  16 3585.97 243.583   1
  -1  -9  15 53.3028 72.1479   7
  -1   9  15 9.91508 76.8325   6
  -1   9  15 77.3124 53.1085   2
  -1  -9  15 104.994 58.7376   2
  -1  -9  15-23.9684 70.9009   5
  -1   9  15 40.5436 67.3123   5
   1  -9 -15 63.4710 57.7193   4
  -1  -9  15-18.7316 64.9750   4
  -1  -9  15 18.0708 17.2553   1
  -1  -9  15 31.5322 17.5651   1
  -1   9  15 42.0964 81.5512   1
  -1  -9  14 10089.4 445.856   7
  -1   9  14 9467.87 427.271   5
  -1  -9  14 9365.70 424.227   5
  -1   9  14 11216.5 466.737   6
  -1  -9  14 10244.0 403.745   2
  -1   9  14 10409.9 407.460   2
  -1  -9  14 11606.4 428.409   4
   1  -9 -14 10485.9 419.489   4
  -1   9  14 10565.0 469.789   1
  -1  -9  13 869.213 112.929   7
  -1   9  13 1042.37 108.610   5
  -1   9  13 1129.26 131.504   6
  -1  -9  13 1168.49 99.2546   2
  -1   9  13 1194.66 97.3001   2
  -1  -9  13 942.791 108.809   5
   1  -9 -13 1097.22 104.859   4
  -1  -9  13 1049.36 109.648   4
  -1   9  13 945.919 128.775   1
  -1  -9  12 3229.73 198.914   7
  -1   9  12 2898.20 175.544   5
  -1   9  12 2940.21 203.542   6
  -1  -9  12 2947.77 177.224   5
  -1  -9  12 2872.22 154.319   2
  -1   9  12 3286.49 160.923   2
   1  -9 -12 3367.68 182.400   4
  -1  -9  12 3224.17 184.684   4
  -1   9  12 3080.28 211.029   1
  -1  -9  11 65.2395 68.6500   7
  -1   9  11-68.1722 75.6165   6
  -1  -9  11 15.5473 39.5134   2
  -1   9  11 15.8750 43.3111   2
  -1   9  11-52.8769 59.4421   5
  -1  -9  11-52.7715 56.0987   5
   1  -9 -11 31.9885 54.2299   4
  -1  -9  11 90.7577 59.2951   4
  -1   9  11 9.21842 65.9496   1
  -1   9  10 10473.7 454.530   1
  -1  -9  10 10826.2 467.091   6
  -1  -9  10 9897.64 436.780   7
  -1   9  10 11133.5 451.860   6
  -1   9  10 11101.3 383.775   2
  -1  -9  10 10027.7 377.321   2
  -1  -9  10 9591.74 400.549   5
  -1   9  10 9663.36 401.015   5
   1  -9 -10 10827.0 424.101   4
  -1  -9  10 10991.3 426.705   4
   1  -9 -10 11144.8 446.467   1
  -1   9   9 778.623 105.927   1
  -1  -9   9 915.045 114.741   6
  -1  -9   9 653.922 95.4679   7
  -1   9   9 650.475 99.7058   6
  -1  -9   9 634.907 59.2108   2
  -1   9   9 781.882 63.3688   2
  -1  -9   9 586.085 71.7641   5
  -1   9   9 570.956 71.2251   5
  -1  -9   9 750.461 90.1522   4
   1  -9  -9 766.148 89.4864   4
   1  -9  -9 697.503 94.3120   1
  -1   9   8 3154.41 188.231   6
  -1  -9   8 3227.17 202.074   6
  -1  -9   8 2360.91 170.703   7
  -1  -9   8 2669.42 120.460   2
  -1   9   8 2755.97 119.735   2
  -1   9   8 2838.31 187.638   1
  -1  -9   8 2385.36 135.790   5
  -1   9   8 2647.00 137.379   5
   1  -9  -8 3053.82 171.805   4
  -1  -9   8 3089.05 172.920   4
   1  -9  -8 3044.94 180.334   1
  -1   9   7 3520.15 207.525   6
  -1  -9   7 3875.22 228.766   6
  -1  -9   7 3737.46 211.839   7
  -1   9   7 3557.65 136.314   2
  -1  -9   7 3492.79 137.305   2
  -1   9   7 3499.78 149.741   5
  -1  -9   7 3782.40 156.768   5
  -1  -9   7 3551.37 196.453   4
   1  -9  -7 3930.36 201.914   4
  -1   9   7 3638.37 216.358   1
   1  -9  -7 4268.81 212.239   1
   1  -9  -6 7311.57 306.227   1
  -1   9   6 7640.39 328.362   1
  -1  -9   6 7038.82 330.173   6
  -1   9   6 7350.19 317.120   6
  -1  -9   6 6678.58 306.758   7
  -1  -9   6 7857.98 311.347   4
   1  -9  -6 7399.78 304.242   4
   1  -9  -5 6459.00 286.793   1
  -1   9   5 6627.99 304.195   1
  -1  -9   5 6105.20 290.956   7
  -1  -9   5 6192.57 312.584   6
  -1   9   5 6602.51 299.080   6
  -1  -9   5 6695.66 291.695   4
   1  -9  -5 6195.78 283.161   4
  -1  -9   5 5963.85 218.295   3
   1  -9  -4 5197.46 242.084   1
  -1   9   4 4980.86 251.829   6
  -1  -9   4 4776.05 261.735   6
  -1   9   4 4879.58 255.648   1
   1  -9  -4 5016.30 242.760   4
  -1  -9   4 4867.58 243.171   4
  -1  -9   4 4953.30 183.948   3
   1  -9  -3 10522.4 411.279   1
  -1   9   3 10694.9 430.256   1
  -1   9   3 10156.6 424.228   6
  -1  -9   3 10361.7 418.554   4
  -1  -9   3 10078.4 355.786   3
  -1  -9   3 10415.4 441.018   6
   1  -9  -3 10390.1 425.839   6
  -1  -9   2 602.554 52.5247   3
  -1  -9   2 520.896 84.1160   4
   1  -9  -2 465.758 73.3462   1
   1  -9  -2 396.557 80.4175   6
  -1  -9   2 561.284 89.7632   6
  -1  -9   1 9800.15 394.521   4
   1  -9  -1 9907.80 357.679   3
  -1  -9   1 9167.49 335.254   3
   1  -9  -1 9582.33 373.415   1
  -1  -9   1 9132.98 407.263   6
   1  -9  -1 9337.18 397.846   6
   1  -9   0-3.68457 37.9976   3
  -1  -9   0 65.6490 56.7852   4
   1  -9   0 52.8428 39.3095   1
   1  -9   0-14.1245 61.0864   6
  -1  -9   0 47.1149 61.3475   6
   1  -9   1 2174.88 115.262   3
   1  -9   1 1949.31 135.838   4
   1   9   1 1999.02 129.607   1
   1  -9   1 2181.96 124.526   1
  -1  -9  -1 2086.49 155.070   6
   1  -9   1 1820.64 144.838   6
   1  -9   2 433.657 55.0262   3
   1  -9   2 409.003 67.9568   4
   1   9   2 287.711 59.1874   1
   1  -9   2 419.350 56.9860   1
   1  -9   2 208.526 68.5583   6
  -1  -9  -2 263.547 75.7510   6
   1   9   3 178.631 58.0795   1
   1  -9   3 218.295 47.3859   1
   1   9   3 391.255 74.9610   6
   1  -9   3 284.364 64.4820   4
   1  -9   3 236.262 48.1902   3
   1  -9   3 182.604 71.4081   6
  -1  -9  -3 293.303 74.6323   6
   1   9   4 6240.05 280.408   1
   1  -9   4 5907.57 246.878   1
   1  -9   4 5949.17 290.536   6
   1   9   4 6106.81 296.343   6
   1  -9   4 6122.06 278.657   4
   1  -9   4 6329.20 244.794   3
  -1  -9  -4 5953.78 293.235   6
   1  -9   5 298.532 52.2489   1
   1   9   5 314.138 69.8527   1
   1   9   5 470.278 80.0263   6
   1  -9   5 260.290 65.6643   4
  -1  -9  -5 388.302 75.9110   4
   1  -9   5 365.483 55.3801   3
   1  -9   5 383.625 76.4970   6
   1  -9   6 6733.77 267.793   1
   1   9   6 6635.87 308.916   1
   1   9   6 6576.70 319.449   6
   1  -9   6 7031.79 324.543   6
  -1  -9  -6 6931.50 310.350   4
   1  -9   6 6695.61 300.419   4
   1  -9   6 7027.06 267.561   3
   1  -9   7 111.234 42.1914   1
   1   9   7 200.429 66.7588   1
   1   9   7 220.341 72.5440   6
   1  -9   7 89.6079 62.7501   6
   1  -9   7 123.069 34.5867   5
   1   9   7 120.875 33.4772   5
   1  -9   7 111.829 60.2306   4
  -1  -9  -7 101.540 61.3365   4
   1  -9   7 220.930 44.5995   3
   1  -9   8 2254.94 122.155   1
   1   9   8 2472.18 166.835   1
   1  -9   8 2259.06 120.518   5
   1   9   8 2351.26 119.955   5
   1   9   8 2571.14 176.318   6
   1  -9   8 2515.33 175.184   6
  -1  -9  -8 2510.91 161.496   4
   1  -9   8 2516.59 157.307   4
   1  -9   8 2384.42 123.393   3
   1  -9   9 1820.50 110.659   5
   1   9   9 1959.41 113.823   5
   1   9   9 1990.05 161.180   6
   1  -9   9 2103.01 161.391   6
   1  -9   9 1919.38 155.150   7
   1   9   9 2207.17 109.312   2
   1  -9   9 1954.09 105.792   2
   1  -9   9 1756.17 105.793   3
   1  -9   9 2025.62 138.680   4
  -1  -9  -9 1895.36 140.229   4
   1  -9   9 1901.38 106.416   1
   1   9   9 1747.88 145.509   1
   1   9  10 1500.95 105.624   5
   1  -9  10 1466.68 103.474   5
   1   9  10 1665.53 146.601   6
   1  -9  10 1685.49 146.906   7
   1  -9  10 1592.66 143.617   6
   1   9  10 1509.79 97.3758   2
   1  -9  10 1768.21 100.797   2
   1  -9  10 1483.13 96.6241   3
  -1  -9 -10 1621.76 131.587   4
   1  -9  10 1705.92 125.230   4
   1  -9  10 1634.79 96.8497   1
   1   9  10 1661.27 142.046   1
   1  -9  11-15.4956 43.7948   5
   1   9  11 20.8110 45.0097   5
   1   9  11 54.9361 69.7804   6
   1  -9  11 52.5983 66.2432   7
   1  -9  11 20.4978 42.6692   2
   1  -9  11 39.4170 40.0844   3
   1   9  11 25.3983 44.6543   2
   1  -9  11 73.0645 56.6751   4
  -1  -9 -11-6.89363 57.2297   4
   1  -9  11 47.9231 34.9032   1
   1   9  11 126.880 67.1423   1
   1   9  12 34.4391 43.7583   5
   1  -9  12 22.8880 47.5120   5
   1   9  12 123.410 74.7640   6
   1  -9  12 89.3805 65.7744   7
   1   9  12 85.4241 44.9316   2
   1  -9  12 45.8576 44.3610   2
  -1  -9 -12-6.92894 61.1120   4
   1  -9  12 18.1689 56.0570   4
   1   9  12-8.80465 63.6046   1
   1  -9  12 41.8620 34.0032   1
   1   9  13 1819.14 165.097   6
   1   9  13 1931.61 133.206   5
   1  -9  13 1738.64 130.135   5
   1  -9  13 1851.68 162.498   7
   1   9  13 1508.88 119.245   2
   1  -9  13 1511.50 114.791   2
   1  -9  13 1698.25 126.006   4
  -1  -9 -13 2034.32 144.561   4
   1  -9  13 1472.77 100.204   1
   1   9  13 2029.87 161.325   1
   1   9  14 1574.06 160.978   6
   1  -9  14 1345.25 119.598   5
   1   9  14 1626.32 131.848   5
   1  -9  14 1472.70 144.068   7
   1  -9  14 1559.17 115.692   2
   1   9  14 1387.43 115.280   2
  -1  -9 -14 1557.44 128.785   4
   1  -9  14 1681.56 124.497   4
   1   9  14 1519.28 146.398   1
   1   9  15 978.969 101.129   2
   1  -9  15 734.037 91.2162   2
   1   9  15 767.536 115.479   1
  -1   9 -15 794.029 70.8158   3
   1  -9  15 825.492 92.5439   4
  -1  -9 -15 925.173 103.254   4
   1   9  15 825.787 105.072   5
   1   9  15 748.336 125.930   6
   1  -9  15 791.725 100.637   5
   1   9  16 7041.93 309.406   2
   1  -9  16 6125.59 296.478   2
   1   9  16 6602.32 345.604   1
   1  -9  16 7361.10 296.640   4
  -1   9 -16 6511.88 264.870   3
  -1  -9 -16 6784.67 307.695   4
   1   9  16 6499.96 318.500   5
   1   9  16 6715.66 353.125   6
   1  -9  16 6538.08 317.803   5
   1  -9  17 938.206 120.734   5
   1   9  17 1228.83 132.452   5
  -1   9 -17 1255.77 94.6938   3
   1  -9  17 1334.93 124.818   2
   1   9  17 1351.04 128.181   2
   1  -9  17 1469.25 115.020   4
  -1  -9 -17 1441.21 125.944   4
   1   9  17 1352.99 150.110   1
   1  -9  18 2293.03 174.455   2
   1   9  18 2707.55 182.099   2
   1   9  18 2343.37 186.236   5
   1  -9  18 2719.91 196.355   5
  -1  -9 -18 2885.15 176.812   4
   1  -9  18 3087.00 163.795   4
  -1   9 -18 2612.50 143.374   3
   1   9  19 1816.65 157.014   2
   1  -9  19 1644.90 144.983   2
   1  -9  19 1702.12 161.388   5
   1   9  19 1910.86 168.353   5
  -1  -9 -19 1845.46 145.632   4
  -1   9 -19 1766.03 118.210   3
   1  -9  20 184.799 90.7327   7
   1  -9  20 208.266 84.9053   2
   1   9  20 145.501 82.5480   2
   1  -9  20 182.401 96.6182   5
   1   9  20 121.496 86.6195   5
  -1  -9 -20 218.129 71.5059   4
  -1   9 -20 238.366 60.6430   3
   1  -9  21 775.098 125.700   7
   1  -9  21 666.547 118.217   2
   1   9  21 800.588 119.471   2
   1  -9  21 748.161 126.850   5
   1   9  21 770.205 130.457   5
  -1  -9 -21 795.470 100.510   4
  -1   9 -21 776.447 88.9733   3
   1  -9  22-85.3618 97.6080   7
   1  -9  22-64.4158 99.1829   2
  -1  -9 -22 26.6351 60.5641   4
  -1   9 -22-71.8119 60.0519   3
   1  -9  23 174.475 101.685   7
   1  -9  23 130.696 97.4090   5
   1   9  23 224.114 100.866   5
   1  -9  23 240.874 95.7984   2
   1   9  23 187.433 95.6019   2
  -1   9 -23 208.883 67.1840   3
  -1  -9 -23 223.059 70.9866   4
   1   9  24 627.677 129.845   2
  -1   9 -24 904.701 100.750   3
  -1  -9 -24 797.816 98.5222   4
   1  -9  25-10.4533 101.082   2
   1   9  25-32.1151 97.3390   2
  -1   9 -25-12.6909 62.9553   3
   1   9  26 1776.93 185.211   2
   1  -9  26 1574.74 175.263   2
   1   9  27-57.4574 125.409   2
   1  -9  27 22.4685 104.556   2
   1  -9  28 429.238 120.507   2
   1   9  28 178.280 109.094   2
  -1  10  27 1478.66 179.732   2
  -1  10  26 895.145 154.339   2
  -1  10  25-70.1124 111.120   2
  -1  10  24 769.711 135.460   2
  -1 -10  23-17.9831 86.9462   2
  -1  10  23-9.21410 93.6703   2
  -1  10  23 24.6176 95.3750   5
  -1  10  22-47.0371 89.6109   5
  -1  10  22 8.79201 83.6635   2
  -1 -10  22 8.58300 75.2039   2
   1 -10 -22 12.7135 59.1604   4
  -1  10  21 313.544 98.6252   5
   1 -10 -21 363.024 78.3515   4
  -1 -10  21 277.191 88.7979   2
  -1  10  21 309.135 88.2908   2
   1 -10 -20 52.8137 63.1619   4
  -1  10  20-31.6567 79.2979   2
  -1 -10  20-46.2617 79.1259   2
  -1  10  19 1496.69 159.355   5
  -1  10  19 1590.43 141.888   2
  -1 -10  19 1743.62 143.212   2
  -1 -10  19 1859.42 138.697   4
   1 -10 -19 1765.60 139.755   4
  -1 -10  19 1695.43 167.317   7
  -1  10  18 91.1215 71.2571   2
  -1 -10  18-13.6240 73.4129   2
  -1  10  18-172.064 111.002   5
   1 -10 -18 54.2351 61.6434   4
  -1 -10  18-6.49435 62.1347   4
  -1 -10  18 20.1023 75.9426   7
  -1 -10  17 2674.38 198.901   5
  -1  10  17 2945.20 207.326   5
  -1  10  17 3235.50 188.415   2
  -1 -10  17 3073.51 181.365   2
  -1 -10  17 3743.81 200.621   4
   1 -10 -17 3341.12 193.372   4
  -1 -10  17 3131.44 216.739   7
  -1  10  16-72.6617 65.5525   2
  -1 -10  16-5.85764 66.2800   2
  -1 -10  16-73.0169 78.0541   5
  -1  10  16-84.4651 80.8282   5
   1 -10 -16-69.0099 65.3318   4
  -1 -10  16-47.6234 70.8093   4
  -1 -10  16-9.64914 73.5492   7
  -1 -10  15 463.986 102.375   7
  -1  10  15 560.447 110.732   6
  -1 -10  15 322.251 73.3437   2
  -1  10  15 450.596 76.0924   2
  -1 -10  15 250.313 82.0015   5
  -1  10  15 228.258 84.6610   5
   1 -10 -15 478.365 84.3170   4
  -1 -10  15 482.307 86.8209   4
  -1  10  15 490.003 106.129   1
  -1 -10  14 195.073 76.6528   7
  -1  10  14 203.453 83.9247   6
  -1  10  14 80.9261 61.5822   2
  -1 -10  14 243.855 58.7960   2
  -1 -10  14 21.1309 80.6851   5
  -1  10  14 14.5834 84.1443   5
  -1 -10  14 104.588 67.5371   4
   1 -10 -14 194.839 66.3330   4
  -1  10  14 129.664 77.4021   1
  -1 -10  13 355.386 89.8111   7
  -1 -10  13 387.125 95.1211   6
  -1  10  13 147.512 82.5521   6
  -1  10  13 294.418 58.9001   2
  -1 -10  13 231.498 54.2987   2
  -1 -10  13 175.430 62.9473   5
  -1  10  13 166.730 61.8177   5
  -1 -10  13 267.132 76.4503   4
   1 -10 -13 223.262 69.2801   4
  -1  10  13 273.234 86.9302   1
  -1 -10  12 631.305 110.258   6
  -1 -10  12 554.128 98.7888   7
  -1  10  12 484.705 97.8294   6
  -1  10  12 469.176 77.6042   5
  -1 -10  12 583.104 79.5871   5
  -1  10  12 602.207 109.140   1
   1 -10 -12 496.296 87.6506   4
  -1 -10  12 608.806 93.5904   4
  -1 -10  12 651.464 67.3105   2
  -1  10  12 618.809 68.0441   2
  -1  10  11 1744.68 98.6312   2
  -1 -10  11 1541.36 94.7862   2
  -1  10  11 1677.13 157.025   6
  -1 -10  11 1674.89 159.191   6
  -1 -10  11 1457.71 139.333   7
  -1  10  11 1221.59 108.905   5
  -1 -10  11 1457.97 112.201   5
   1 -10 -11 1603.28 130.581   4
  -1 -10  11 1694.62 136.442   4
  -1  10  11 1420.94 150.492   1
  -1 -10  10 4088.35 170.664   2
  -1  10  10 4497.06 174.294   2
  -1  10  10 3960.65 240.498   6
  -1 -10  10 3969.25 254.176   6
  -1 -10  10 4068.58 239.657   7
  -1 -10  10 3352.66 185.245   5
  -1  10  10 4245.21 194.698   5
   1 -10 -10 4618.93 230.360   4
  -1 -10  10 4823.44 236.256   4
  -1  10  10 4741.71 262.160   1
  -1  10   9 2789.03 196.702   1
  -1  10   9 2751.41 112.705   2
  -1 -10   9 2393.19 111.246   2
  -1 -10   9 2916.68 201.882   6
  -1  10   9 2643.03 186.527   6
  -1 -10   9 2766.28 186.198   7
  -1 -10   9 2583.51 131.152   5
  -1  10   9 2394.09 126.137   5
   1 -10  -9 2610.91 169.401   4
  -1 -10   9 2819.07 173.333   4
   1 -10  -9 2949.40 186.514   1
  -1  10   8 4097.67 230.896   6
  -1 -10   8 3849.17 223.177   7
  -1 -10   8 4364.42 249.287   6
  -1 -10   8 4375.72 218.385   4
   1 -10  -8 4103.51 213.522   4
   1 -10  -8 4339.52 225.780   1
  -1  10   8 4472.67 242.478   1
  -1 -10   7 2601.30 178.016   7
  -1 -10   7 2869.06 198.515   6
  -1  10   7 2365.77 177.723   6
  -1 -10   7 2639.97 171.423   4
   1 -10  -7 2715.81 172.377   4
   1 -10  -7 2881.04 177.956   1
  -1  10   7 2619.66 183.572   1
  -1  10   6 1668.40 143.942   6
  -1 -10   6 1540.84 140.291   7
  -1 -10   6 2177.25 169.159   6
  -1  10   6 1796.52 153.132   1
   1 -10  -6 1885.66 140.517   4
  -1 -10   6 1854.01 140.587   4
   1 -10  -6 2121.91 144.606   1
   1 -10  -5 10773.9 411.729   1
  -1 -10   5 11221.5 452.962   6
  -1  10   5 10402.5 426.011   6
  -1 -10   5 9888.67 420.061   7
  -1  10   5 10620.6 433.736   1
   1 -10  -5 10945.3 417.039   4
  -1 -10   5 10484.1 414.823   4
   1 -10  -4 727.897 88.9468   1
  -1 -10   4 770.958 115.205   6
  -1 -10   4 845.198 105.023   7
  -1  10   4 967.674 111.168   1
   1 -10  -4 816.907 97.4802   4
  -1 -10   4 793.738 98.9016   4
  -1 -10   4 722.239 51.4514   3
   1 -10  -3 149.017 54.5398   1
  -1 -10   3 62.7882 30.2602   3
   1 -10  -3 20.7463 56.5943   4
  -1 -10   3 7.09075 60.5325   4
   1 -10  -3 7.67021 63.6831   6
  -1 -10   3-45.0640 80.9825   6
   1 -10  -2 79.2796 49.3303   1
  -1 -10   2 92.4137 57.3227   4
   1 -10  -2 16.2933 41.0513   3
  -1 -10   2 53.4668 82.4797   6
   1 -10  -2-7.67448 66.8346   6
  -1 -10   2 78.2372 31.9529   3
   1 -10  -1 3117.63 196.168   6
  -1 -10   1 3101.61 206.853   6
  -1 -10   1 3256.60 189.005   4
   1 -10  -1 3000.82 152.511   3
   1 -10  -1 3336.08 171.988   1
  -1 -10   1 3084.91 137.106   3
  -1 -10   0 988.764 122.520   6
   1 -10   0 946.723 116.641   6
   1 -10   0 1318.48 88.9951   3
  -1 -10   0 1457.18 122.087   4
  -1 -10   0 1123.56 72.4560   3
   1 -10   0 1083.19 95.5534   1
   1 -10   1 1355.82 92.4344   3
   1 -10   1 1495.57 123.222   4
   1 -10   1 1386.34 100.441   1
  -1 -10  -1 1315.11 136.947   6
   1 -10   1 1200.64 126.235   6
   1 -10   2 5946.05 240.476   3
   1 -10   2 5950.54 277.805   4
   1 -10   2 5733.93 246.694   1
   1  10   2 5656.14 268.401   1
   1 -10   2 5699.23 291.330   6
  -1 -10  -2 5995.53 300.126   6
   1 -10   3 5985.69 240.225   3
   1 -10   3 5547.51 272.908   4
   1  10   3 6145.71 276.016   1
   1 -10   3 5861.15 246.058   1
  -1 -10  -3 5569.84 292.237   6
   1 -10   3 5885.49 294.533   6
   1 -10   4 2247.98 123.197   1
   1  10   4 2146.84 155.036   1
   1  10   4 2045.63 165.061   6
  -1 -10  -4 2192.40 158.610   4
   1 -10   4 2046.15 150.098   4
   1 -10   4 2342.58 121.188   3
   1 -10   4 2169.70 165.968   6
  -1 -10  -4 2445.27 172.045   6
   1 -10   5 940.018 77.5664   1
   1  10   5 972.045 106.370   1
   1  10   5 1153.81 128.165   6
  -1 -10  -5 992.630 108.924   4
   1 -10   5 965.528 103.191   4
   1 -10   5 1015.28 78.2883   3
   1 -10   5 937.045 109.719   6
   1 -10   6 1019.86 79.0540   1
   1  10   6 1263.20 118.821   1
   1 -10   6 1013.07 118.451   6
   1  10   6 1229.74 130.333   6
   1 -10   6 1101.57 112.030   4
  -1 -10  -6 1210.35 118.873   4
   1 -10   6 1211.79 84.2498   3
   1  10   7 234.291 69.9729   1
   1 -10   7 189.134 42.1850   1
   1  10   7 275.562 81.9883   6
   1 -10   7 178.589 74.3457   6
   1 -10   7 102.161 61.0889   4
  -1 -10  -7 178.081 68.5133   4
   1 -10   7 183.777 45.8768   3
   1  10   8 18.1597 68.6077   6
   1 -10   8 35.8780 74.9848   7
   1 -10   8 146.488 71.5247   6
   1 -10   8 51.6772 38.8272   3
   1  10   8 9.84691 24.6478   5
   1 -10   8 68.5945 28.2081   5
   1  10   8 20.2445 23.0351   5
   1 -10   8 12.2447 28.1372   5
   1 -10   8-33.9649 64.9957   4
  -1 -10  -8 7.45318 64.8887   4
   1  10   8-24.3175 61.7744   1
   1 -10   8 13.2443 36.5866   1
   1 -10   9 3069.33 154.458   5
   1  10   9 3288.67 156.446   5
   1 -10   9 3956.91 232.162   6
   1  10   9 3727.87 228.477   6
   1 -10   9 3652.57 225.343   7
   1 -10   9 3705.07 163.533   3
  -1 -10  -9 3884.70 215.261   4
   1 -10   9 4124.52 209.520   4
   1  10   9 4238.51 231.578   1
   1 -10   9 3572.37 158.360   1
   1  10  10 2876.04 147.456   5
   1 -10  10 2781.65 145.220   5
   1  10  10 3060.92 210.633   6
   1 -10  10 2728.10 196.559   7
   1 -10  10 3125.95 210.193   6
   1 -10  10 3135.71 144.698   3
  -1 -10 -10 3285.03 195.903   4
   1 -10  10 2899.28 179.425   4
   1 -10  10 2652.87 134.007   1
   1  10  10 3149.11 204.041   1
   1 -10  11 3630.54 187.932   5
   1  10  11 4100.25 195.569   5
   1 -10  11 4115.28 250.657   6
   1 -10  11 4203.72 247.531   7
   1  10  11 4317.81 256.240   6
   1 -10  11 3908.89 178.849   2
   1 -10  11 3898.95 179.548   3
   1  10  11 4411.06 184.309   2
  -1 -10 -11 4488.44 232.296   4
   1 -10  11 4587.34 224.925   4
   1 -10  11 3931.84 171.713   1
   1  10  11 4173.97 243.158   1
   1 -10  12 194.915 57.7756   5
   1  10  12 284.421 100.065   6
   1  10  12 243.599 62.4204   5
   1 -10  12 289.685 89.6915   7
   1 -10  12 228.341 92.1967   6
   1  10  12 306.438 57.9536   2
   1 -10  12 253.292 56.5498   2
   1 -10  12 406.339 82.1122   4
  -1 -10 -12 226.319 72.5928   4
   1 -10  12 195.902 42.3365   1
   1  10  12 254.272 82.3518   1
   1 -10  13 4875.47 250.336   5
   1  10  13 5615.52 260.598   5
   1  10  13 5913.35 316.316   6
   1 -10  13 5873.06 304.418   7
   1 -10  13 5706.69 242.905   2
   1  10  13 5941.21 247.257   2
  -1 -10 -13 6166.59 285.676   4
   1 -10  13 6748.44 280.507   4
   1  10  13 5905.76 308.253   1
   1 -10  13 4654.07 213.937   1
   1 -10  14 237.800 69.6600   5
   1  10  14 338.048 77.0134   5
   1 -10  14 278.320 96.3208   7
   1  10  14 477.362 76.5251   2
   1 -10  14 295.494 65.5792   2
   1 -10  14 312.544 75.1314   4
  -1 -10 -14 628.427 98.3463   4
   1 -10  14 455.916 54.9300   1
   1  10  14 373.598 99.8530   1
   1 -10  15 2458.70 169.275   5
   1  10  15 2599.18 176.608   5
   1 -10  15 2770.50 201.153   7
   1  10  15 3020.65 168.783   2
   1 -10  15 2423.14 155.820   2
  -1 -10 -15 3019.97 186.226   4
   1 -10  15 3078.51 174.466   4
   1 -10  15 2315.80 126.164   1
   1  10  15 2808.33 206.597   1
   1 -10  16 151.363 74.7456   5
   1  10  16 178.556 72.2701   5
   1 -10  16 286.693 94.5314   7
   1 -10  16 321.259 74.0716   2
   1  10  16 287.160 72.0582   2
   1 -10  16 327.851 73.9010   4
  -1 -10 -16 263.901 79.5567   4
   1  10  16 280.297 94.7879   1
   1 -10  16 228.261 46.6274   1
   1 -10  17 137.603 66.4716   2
   1  10  17 164.838 70.9784   2
   1 -10  17 113.624 42.3712   1
  -1 -10 -17 300.489 81.7854   4
   1  10  17 191.377 79.3270   5
   1 -10  17 138.412 74.1899   5
  -1 -10 -18 232.063 75.5024   4
   1 -10  18 196.465 77.9534   2
   1  10  18 161.692 75.9044   2
   1 -10  18 26.1459 81.6898   5
   1  10  18 97.7224 85.1103   5
  -1 -10 -19 624.546 95.6620   4
  -1  10 -19 446.612 62.5258   3
   1  10  19 500.733 99.3381   2
   1 -10  19 314.548 84.4315   2
   1  10  19 660.256 107.757   5
  -1  10 -20 1841.55 119.701   3
  -1 -10 -20 2086.40 158.082   4
   1 -10  20 2285.63 168.361   2
   1  10  20 2052.89 166.533   2
   1  10  20 1808.00 169.136   5
   1 -10  21-121.637 110.262   7
   1  10  21-26.1370 72.8447   2
   1 -10  21-83.8936 76.2950   2
   1  10  21-21.0941 81.0635   5
  -1 -10 -21-43.6971 75.1005   4
  -1  10 -21-21.6422 49.3570   3
  -1  10 -22 1033.22 92.4501   3
   1  10  22 1134.83 136.221   2
   1 -10  22 998.455 130.898   2
   1  10  22 842.915 131.228   5
   1 -10  23 944.408 129.558   2
   1  10  23 966.526 137.308   2
   1  10  23 1165.65 153.212   5
   1  10  24 599.054 127.849   2
   1  10  25 270.085 109.394   2
   1  10  26-43.1272 134.035   2
   1  10  27 390.286 132.396   2
  -1  11  22 573.670 112.418   2
  -1  11  21 1070.31 125.766   2
  -1  11  20 1010.47 120.551   2
  -1  11  19 48.7568 91.4714   2
  -1 -11  19 205.249 100.589   7
  -1  11  18 91.6900 101.828   5
  -1  11  18 123.336 76.9084   2
  -1 -11  18 307.310 96.4871   7
  -1  11  17-107.976 78.3188   2
  -1 -11  17-41.5470 89.2783   7
  -1  11  16 1258.03 130.633   5
  -1 -11  16 1263.00 112.959   2
  -1  11  16 1452.86 119.079   2
  -1 -11  16 1418.95 151.422   7
  -1  11  15 305.483 81.2800   5
  -1 -11  15 221.007 62.3263   2
  -1  11  15 375.210 68.4094   2
  -1 -11  15 315.869 101.664   6
  -1 -11  15 451.914 101.597   7
  -1 -11  14 1063.19 144.582   6
  -1 -11  14 1078.12 131.726   7
  -1  11  14 804.344 101.267   5
  -1  11  14 878.571 87.6445   2
  -1 -11  14 914.815 83.1280   2
   1 -11 -14 1044.27 115.992   4
  -1  11  14 1161.60 145.138   1
  -1 -11  13 311.373 88.3133   7
  -1 -11  13 162.591 90.3460   6
  -1  11  13 282.446 56.6101   2
  -1 -11  13 215.254 49.9671   2
  -1  11  13 267.930 66.3727   5
   1 -11 -13 341.586 83.2271   4
  -1  11  13 235.414 92.7310   1
  -1 -11  12 1024.25 125.437   7
  -1 -11  12 840.975 127.152   6
  -1  11  12 924.083 126.174   6
  -1  11  12 675.916 66.8071   2
  -1 -11  12 570.075 63.2307   2
  -1  11  12 638.357 81.1952   5
  -1 -11  12 627.896 78.4423   5
   1 -11 -12 928.065 111.850   4
  -1  11  12 883.134 125.777   1
  -1 -11  11 11.4173 79.2920   6
  -1 -11  11 28.2618 69.9427   7
  -1  11  11 69.1820 74.0287   6
  -1 -11  11 38.4308 40.8910   5
  -1  11  11 20.9706 43.5896   5
  -1 -11  11-2.25277 35.6944   2
   1 -11 -11-45.7234 72.9117   4
  -1  11  11 137.715 78.6498   1
  -1  11  10 588.100 115.650   1
   1 -11 -10 768.811 103.421   4
  -1  11  10 948.506 122.611   6
  -1 -11  10 871.599 114.439   7
  -1 -11  10 990.824 132.126   6
  -1 -11  10 619.037 49.1409   5
  -1  11   9 884.203 125.029   1
   1 -11  -9 1134.91 117.300   4
  -1 -11   9 892.775 109.413   4
  -1  11   9 1112.16 130.774   6
  -1 -11   9 932.055 123.796   7
  -1 -11   9 1277.19 144.690   6
  -1  11   8 77.9708 68.3751   1
  -1 -11   8-17.9932 67.9774   7
  -1  11   8-27.4048 71.9358   6
  -1 -11   8 91.2866 62.2379   4
   1 -11  -8 7.60333 61.2846   4
  -1 -11   8-21.7339 82.8132   6
  -1  11   7 2045.02 167.176   6
  -1 -11   7 2469.73 189.767   6
  -1 -11   7 2354.19 173.088   7
  -1  11   7 2337.69 182.250   1
   1 -11  -7 2223.71 163.778   4
  -1 -11   7 2199.22 159.559   4
   1 -11  -7 2024.86 154.607   1
  -1 -11   6 6207.78 329.896   6
  -1  11   6 6194.05 313.231   6
  -1 -11   6 5837.73 306.273   7
  -1  11   6 6442.21 322.461   1
   1 -11  -6 6401.63 304.289   4
  -1 -11   6 6572.43 305.777   4
   1 -11  -6 6376.94 298.525   1
   1 -11  -5 4638.71 212.364   1
  -1 -11   5 3905.91 236.303   6
  -1 -11   5 4302.59 226.889   7
  -1  11   5 3924.38 223.822   1
  -1 -11   5 4016.84 212.262   4
   1 -11  -5 4080.48 212.667   4
   1 -11  -4 3525.28 188.292   1
  -1 -11   4 3210.26 202.365   7
   1 -11  -4 3536.22 201.114   4
  -1 -11   4 3473.77 201.704   4
  -1 -11   4 2845.91 121.896   3
  -1 -11   4 3249.80 219.558   6
   1 -11  -3 4075.62 209.461   1
  -1 -11   3 3961.79 227.558   7
  -1 -11   3 3947.59 222.585   4
   1 -11  -3 3930.12 183.452   3
   1 -11  -3 3958.09 220.724   4
  -1 -11   3 4170.03 251.025   6
   1 -11  -3 3975.49 229.171   6
  -1 -11   3 3714.25 154.068   3
  -1 -11   2 3588.60 231.258   6
   1 -11  -2 4091.02 226.830   6
  -1 -11   2 3966.96 220.464   4
   1 -11  -2 3534.45 174.183   3
   1 -11  -2 3851.57 197.414   1
  -1 -11   2 3567.95 151.740   3
  -1 -11   1 4615.26 259.044   6
   1 -11  -1 4529.93 244.892   6
   1 -11  -1 4021.68 188.649   3
  -1 -11   1 4093.17 173.327   3
  -1 -11   1 4252.51 234.138   4
   1 -11  -1 4478.65 211.604   1
   1 -11   0 341.667 55.9259   3
  -1 -11   0 297.326 46.0841   3
  -1 -11   0 387.976 81.3940   4
   1 -11   0 313.211 62.3535   1
  -1 -11   0 349.396 86.9857   6
   1 -11   0 350.421 80.2075   6
   1 -11   1 859.174 76.6517   3
   1 -11   1 966.868 106.763   4
  -1 -11  -1 675.866 62.3220   3
   1 -11   1 684.145 75.4596   1
  -1 -11  -1 756.786 107.941   6
   1 -11   1 787.732 103.661   6
   1 -11   2 85.6054 41.1479   3
   1 -11   2 103.074 58.5120   4
   1 -11   2 101.893 43.9367   1
  -1 -11  -2 55.4439 67.4357   6
   1 -11   2 149.172 70.2509   6
   1 -11   3 26.3817 39.5872   3
   1 -11   3 29.4670 62.0258   4
   1 -11   3 8.65769 39.8437   1
   1  11   3 35.0965 53.9540   1
   1 -11   3 107.019 71.8892   6
  -1 -11  -3 101.316 65.2672   6
   1 -11   4 1046.79 82.6388   3
   1 -11   4 898.975 107.184   4
  -1 -11  -4 1088.51 120.624   4
   1  11   4 1141.57 115.283   1
   1 -11   4 984.142 83.0388   1
   1 -11   4 1215.14 128.239   6
   1 -11   5 90.1914 41.2321   1
   1  11   5 31.0669 60.2162   1
   1  11   5 93.1379 80.0490   6
  -1 -11  -5 104.018 71.9130   4
   1 -11   5 29.4790 69.0075   4
   1 -11   5 74.7168 42.1136   3
   1 -11   5 9.21785 75.4400   6
   1  11   6 3456.62 210.788   1
   1 -11   6 3352.72 155.756   1
   1  11   6 3593.72 229.687   6
   1 -11   6 3865.34 211.112   4
  -1 -11  -6 3173.28 205.405   4
   1 -11   6 3334.12 155.889   3
   1 -11   6 3278.91 218.677   6
   1 -11   7 341.500 49.6384   1
   1  11   7 261.922 80.3948   1
   1  11   7 182.788 92.4188   6
   1 -11   7 153.955 82.5400   7
   1 -11   7 272.218 76.3101   4
  -1 -11  -7 250.060 82.0356   4
   1 -11   7 258.698 50.5764   3
   1 -11   7 259.449 88.7992   6
   1 -11   8 1427.06 87.4455   1
   1  11   8 1631.93 148.083   1
   1  11   8 1673.80 158.628   6
   1 -11   8 1543.30 150.102   7
   1 -11   8 1551.58 150.428   6
  -1 -11  -8 1417.61 137.173   4
   1 -11   8 1422.30 91.7120   3
   1 -11   9 9.90294 72.8621   7
   1  11   9-10.0263 78.3235   6
   1 -11   9-70.9411 78.5273   6
   1 -11   9-3.22712 36.7845   3
  -1 -11  -9 8.11348 60.2363   4
   1  11   9 27.2603 69.8298   1
   1 -11   9 31.0342 32.1587   1
   1  11  10-20.5387 78.2603   6
   1 -11  10 10.3378 74.6691   6
   1 -11  10 30.2398 71.4199   7
   1 -11  10-7.16124 30.1512   5
   1  11  10 26.4821 25.0087   5
   1  11  10 24.0144 27.0615   5
   1 -11  10 30.8253 28.7243   5
   1 -11  10 16.2248 36.5716   3
  -1 -11 -10 24.4545 68.1468   4
   1  11  10 46.8946 63.7946   1
   1 -11  10 50.3224 31.6490   1
   1 -11  11 378.386 97.3006   7
   1 -11  11 484.226 105.918   6
   1 -11  11 485.380 47.3269   1
   1  11  11 503.841 99.5259   1
   1 -11  11 431.489 54.7190   5
   1  11  11 433.487 58.8675   5
   1 -11  12 684.619 117.016   7
   1 -11  12 769.482 118.618   6
   1 -11  12 462.734 48.3615   1
   1  11  12 661.516 108.680   1
   1  11  12 484.960 69.7270   5
   1 -11  12 390.476 62.5955   5
   1 -11  13 474.117 66.9044   2
   1 -11  13 650.407 117.416   6
   1 -11  13 576.462 113.601   7
   1  11  13 506.946 107.854   1
   1  11  13 467.865 76.5649   5
   1 -11  14 354.584 66.1355   2
   1  11  14 410.040 70.1862   2
   1  11  14 274.095 73.4689   5
   1 -11  14 612.620 120.945   6
   1 -11  14 487.973 107.460   7
   1  11  14 298.849 97.1881   1
   1 -11  15 1465.23 117.799   2
   1  11  15 1887.95 132.265   2
   1  11  15 1628.49 141.349   5
   1 -11  15 1475.77 166.959   6
   1 -11  15 1915.45 174.631   7
   1  11  16 5698.98 264.013   2
   1  11  16 5450.70 281.280   5
   1 -11  16 5271.27 313.276   6
   1 -11  16 6320.48 329.091   7
   1  11  17 1606.36 136.159   2
   1  11  17 1475.79 147.218   5
   1 -11  17 1889.77 181.662   7
   1  11  18 645.737 114.081   5
   1  11  18 685.707 104.610   2
   1  11  19 977.239 124.492   2
   1  11  21-24.8149 96.4050   2
   1  11  22 52.1844 88.0107   2
  -1 -12  18-24.9641 88.4385   6
  -1 -12  17 2288.25 209.218   6
  -1 -12  16 12.4852 86.7101   6
  -1 -12  16-64.7490 102.135   7
  -1 -12  15 1384.03 155.521   7
  -1 -12  15 1223.03 160.283   6
  -1  12  15 1067.00 92.2403   2
  -1 -12  14 1045.76 147.112   6
  -1 -12  14 754.401 119.824   7
  -1 -12  13-62.0774 84.0186   7
  -1 -12  13 37.2141 86.1468   6
  -1  12  13 3.10648 38.8623   5
  -1  12  12 357.863 101.269   1
  -1 -12  12 551.381 107.930   7
  -1 -12  12 295.051 105.659   6
  -1  12  11 78.8109 84.3295   1
  -1 -12  11-20.1648 77.4807   7
  -1 -12  11-48.7907 99.0531   6
  -1  12  10 2501.55 205.587   1
  -1 -12  10 2422.10 189.965   7
  -1 -12  10 2200.43 198.864   6
  -1  12   9 373.063 108.215   1
  -1 -12   9 264.860 86.9661   7
  -1 -12   9 236.143 105.807   6
  -1  12   8 3823.19 252.805   1
  -1  12   8 3686.67 241.525   6
  -1 -12   8 3723.11 238.131   7
  -1 -12   8 3981.58 260.242   6
  -1  12   7 2627.35 203.670   1
  -1  12   7 2348.61 193.340   6
  -1 -12   7 2694.85 195.446   7
  -1 -12   7 2862.67 214.878   6
  -1  12   6 2848.78 211.951   1
  -1 -12   6 2840.22 202.486   7
  -1 -12   6 3236.55 229.447   6
  -1 -12   5 530.128 101.378   7
  -1 -12   5 617.476 117.128   6
  -1 -12   4 320.489 89.2556   7
  -1 -12   4 176.217 22.1437   3
   1 -12  -4 256.922 57.8220   3
   1 -12  -4 349.313 74.2091   1
   1 -12  -3 1339.84 113.024   1
  -1 -12   3 1182.76 129.279   7
   1 -12  -3 1047.03 89.1845   3
  -1 -12   3 891.919 59.4967   3
  -1 -12   3 946.557 134.657   6
  -1 -12   2-89.0010 75.9565   7
   1 -12  -2 18.1219 80.4033   6
  -1 -12   2-52.4226 91.2742   6
   1 -12  -2 42.0419 51.6024   1
   1 -12  -2-8.51823 40.5293   3
  -1 -12   2 7.06292 34.9578   3
  -1 -12   1 1032.27 132.066   6
   1 -12  -1 1305.14 133.216   6
   1 -12  -1 1118.09 101.269   1
  -1 -12   1 1080.51 72.8889   3
   1 -12  -1 1055.39 88.7799   3
  -1 -12   0 10.1642 83.8170   6
   1 -12   0 82.9775 76.5870   6
   1 -12   0 84.7400 49.6607   1
   1 -12   0 127.503 48.5462   3
  -1 -12   0 108.488 37.7113   3
   1 -12   1 1084.41 127.591   6
  -1 -12  -1 964.293 128.789   6
   1 -12   1 897.741 88.2852   1
  -1 -12  -1 838.354 70.2576   3
   1 -12   1 897.068 81.2305   3
   1 -12   2 1052.56 125.641   6
  -1 -12  -2 967.313 127.338   6
  -1 -12  -2 745.646 69.6553   3
   1 -12   2 863.365 86.3109   1
   1 -12   2 729.130 76.7146   3
  -1 -12  -3 4176.78 248.851   6
   1 -12   3 4302.11 249.093   6
   1 -12   3 3828.97 176.512   3
  -1 -12  -3 3443.85 168.468   3
   1 -12   3 4058.89 183.937   1
   1 -12   4 1321.25 93.3168   3
   1 -12   4 1496.76 98.1737   1
   1  12   4 1337.34 131.803   1
   1 -12   4 1391.70 145.235   6
   1 -12   5 1181.14 86.5039   3
   1 -12   5 1263.15 88.9810   1
   1  12   5 1439.63 135.275   1
   1 -12   5 1372.73 146.434   6
   1 -12   6 41.2733 79.9558   7
   1  12   6 51.8478 61.2288   1
   1 -12   6 51.8698 34.6492   1
   1 -12   6 9.90210 40.3801   3
   1 -12   6-70.9874 89.4268   6
   1 -12   7 351.979 92.9354   6
   1 -12   7 290.540 44.1093   1
   1  12   7 430.772 88.6652   1
   1 -12   7 208.965 90.8781   7
   1 -12   8 137.476 85.4036   6
   1 -12   8 198.445 36.8261   1
   1  12   8 196.698 81.1899   1
   1 -12   8 52.8621 79.3725   7
   1 -12   9 1139.97 143.091   6
   1  12   9 1017.33 130.442   1
   1 -12   9 1060.85 141.409   7
   1 -12  10 968.575 136.475   6
   1  12  10 961.876 128.805   1
   1 -12  10 1073.70 141.707   7
   1 -12  11 112.228 90.5001   6
   1 -12  11 54.8450 93.0237   7
   1  12  11 103.538 75.5387   1
   1 -12  12 227.267 94.6924   6
   1 -12  12 310.186 97.4265   7
   1  12  12 266.520 94.9695   1
   1 -12  13 864.950 139.362   6
   1  12  13 842.278 79.0491   5
   1 -12  14 1476.31 166.829   6
   1 -12  14 1310.00 159.673   7
   1 -12  15 399.515 112.908   7
   1 -12  15 457.417 113.014   6
   1 -12  16 47.2274 86.0894   6
   1 -12  17 154.427 91.4156   6
   1 -12  18 1226.63 160.957   6
   1 -12  19 1097.98 149.511   6
  -1 -13  15 250.294 109.626   6
  -1 -13  14 1026.65 156.739   6
  -1 -13  13 65.4514 96.3346   6
  -1 -13  12 1051.06 157.430   6
  -1 -13  12 1191.63 143.721   7
  -1 -13  11-76.8797 96.8170   6
  -1 -13  11 10.7297 80.3733   7
  -1 -13  10 837.174 139.715   6
  -1  13  10 599.254 124.696   1
  -1 -13  10 762.619 124.193   7
  -1 -13   9 363.212 114.469   6
  -1  13   9 458.416 110.418   1
  -1 -13   9 304.181 97.1934   7
  -1 -13   8 308.427 114.275   6
  -1  13   8 626.825 114.742   1
  -1 -13   8 352.570 101.143   7
  -1 -13   7 462.413 118.093   6
  -1 -13   7 534.795 113.325   7
  -1 -13   6 252.626 109.598   6
  -1 -13   6 193.168 94.8664   7
  -1 -13   5 3940.09 269.455   6
  -1 -13   5 4075.99 253.535   7
  -1 -13   4 1607.56 177.623   6
  -1 -13   4 1789.43 169.485   7
  -1 -13   3 2116.35 193.311   6
  -1 -13   3 1764.35 169.296   7
  -1 -13   2-89.4977 112.100   6
  -1 -13   2-9.67975 73.7761   7
   1 -13  -1 2204.15 180.338   6
  -1 -13   1 1717.45 180.668   6
  -1 -13   1 2324.14 183.550   7
  -1 -13   0-21.6763 99.7347   6
   1 -13   0-206.538 97.1057   6
  -1 -13   0 47.1955 73.1664   7
   1 -13   1 1435.42 154.649   6
  -1 -13  -1 1352.64 156.110   6
  -1 -13  -2-85.1456 105.094   6
   1 -13   2-80.9828 103.430   6
   1 -13   3 20.5966 100.627   6
   1 -13   4 1048.09 143.321   6
   1 -13   5 956.828 142.303   6
   1 -13   5 950.008 137.510   7
   1 -13   6 4046.50 262.169   6
   1  13   6 3462.92 232.901   1
   1 -13   6 3814.83 257.487   7
   1 -13   7 619.017 126.592   6
   1  13   7 650.445 113.186   1
   1 -13   7 619.161 120.876   7
   1 -13   8 470.775 120.165   6
   1  13   8 678.499 114.559   1
   1 -13   9-11.4293 94.8712   6
   1  13   9-30.6062 77.7473   1
   1 -13   9-22.9887 92.6451   7
   1 -13  10 278.672 100.492   6
   1  13  10 84.5237 79.2224   1
   1 -13  10 34.7585 93.4547   7
   1 -13  11-47.0912 93.4393   6
   1  13  11 10.9061 81.6903   1
   1 -13  11-11.6953 94.2633   7
   1 -13  12 706.008 131.382   6
   1 -13  13 436.675 122.896   6
   1 -13  14 404.695 118.014   6
   1 -13  15 616.650 134.310   6
   1 -13  16 1379.89 169.688   6
  -1 -14  10 1026.14 158.057   6
  -1 -14   9 13.1834 104.634   6
  -1 -14   8 2101.27 206.777   6
  -1 -14   8 1891.97 182.373   7
  -1 -14   7 333.377 120.540   6
  -1 -14   7 383.738 110.436   7
  -1 -14   6 1210.03 167.130   6
  -1 -14   6 1261.09 153.649   7
  -1 -14   5-49.6904 106.733   6
  -1 -14   5 53.9886 88.9838   7
  -1 -14   4 134.418 103.197   6
  -1 -14   4 395.147 103.597   7
  -1 -14   3-60.1098 116.252   6
  -1 -14   3 10.5776 98.4446   7
  -1 -14   2 11.7925 107.227   6
  -1 -14   2-31.3415 94.9940   7
  -1 -14   1 521.844 123.913   6
  -1 -14   1 752.662 125.195   7
   1 -14   0 208.263 107.049   6
  -1 -14   0 252.496 111.160   6
  -1 -14   0 152.894 99.7946   7
  -1 -14  -1 2269.66 203.813   6
   1 -14   1 2535.13 210.978   6
  -1 -14  -1 2729.71 208.862   7
   1 -14   2 1461.89 173.304   6
  -1 -14  -2 1927.99 177.966   7
   1 -14   3 1581.86 179.956   6
   1 -14   4 1743.45 183.407   6
   1 -14   4 1871.32 192.732   7
   1 -14   5 1010.37 150.321   6
   1 -14   5 1019.59 149.853   7
   1 -14   6-45.6463 103.145   6
   1 -14   6 11.9527 98.5039   7
   1 -14   7-104.377 102.963   6
   1 -14   8 261.036 107.555   6
   1 -14   9 108.157 89.2836   6
   1 -14  10 24.3228 94.2359   6
   1 -14  11 135.340 101.483   6
   1 -14  12 685.970 133.280   6
  -1 -15   2-11.1361 88.3854   7
  -1 -15   1 55.1235 87.5176   7
  -1 -15   0 32.6832 89.7864   7
   1 -15   1-44.0171 104.715   6
  -1 -15  -1 32.2265 87.8822   7
   1 -15   2-55.7313 112.785   6
   1 -15   3 22.5531 113.631   6
  -1 -15  -3 282.177 102.743   7
   1 -15   4 1399.55 176.312   6
  -1 -15  -4 1410.89 160.120   7
   1 -15   5 2055.30 204.455   6
  -1 -15  -5 2086.19 190.046   7
   1 -15   6 1246.83 166.607   6
   2   0 -32 81.1902 116.197   3
   2   0 -31 31.8427 104.780   3
  -2   0  30 245.850 126.750   2
   2   0 -30 373.480 136.685   3
  -2   0  29-52.5163 109.772   2
   2   0 -29-75.7185 112.447   3
  -2   0  28 908.112 147.551   2
   2   0 -28 1302.45 136.437   7
   2   0 -28 1164.08 172.907   3
   2   0 -27 33.1844 73.1554   7
  -2   0  27 24.1840 91.3628   2
  -2   0  27 9.52207 68.7746   1
   2   0 -27-99.9289 105.985   3
   2   0 -26 2047.69 159.489   7
   2   0 -26 1712.07 193.128   3
  -2   0  26 2173.21 189.019   2
  -2   0  26 1994.79 169.614   1
  -2   0  25-86.4323 96.4565   5
  -2   0  25 22.1097 82.0739   2
  -2   0  25 35.4919 61.6210   1
   2   0 -25-30.6557 64.0681   7
  -2   0  24 2608.30 208.391   5
  -2   0  24 2806.39 203.913   2
  -2   0  24 2338.98 179.474   1
   2   0 -24 3082.15 184.391   7
  -2   0  23 11.3573 73.0232   5
  -2   0  23 10.0734 70.6675   2
  -2   0  23 73.8424 63.0522   1
   2   0 -23-35.1326 69.0102   7
  -2   0  22 2421.25 193.146   5
  -2   0  22 2350.56 181.769   2
  -2   0  22 2588.19 172.095   1
   2   0 -22 2402.31 156.678   7
  -2   0  21-10.3571 78.2551   5
  -2   0  21 36.4243 59.2418   2
  -2   0  21-30.1396 52.3288   1
   2   0 -21-31.8368 56.8546   7
  -2   0  20 4055.73 248.438   5
  -2   0  20 4505.29 249.011   2
  -2   0  20 4367.17 229.304   1
   2   0 -20 4392.44 218.355   7
  -2   0  19 103.360 53.5619   5
  -2   0  19 89.3596 58.6828   2
  -2   0  19-13.7062 47.6042   1
   2   0 -19-11.5146 48.1401   7
  -2   0  18 704.462 91.9564   5
  -2   0  18 543.227 80.8646   2
  -2   0  18 514.746 76.3692   1
   2   0 -18 551.415 70.7842   7
  -2   0  17 110.221 48.3242   5
  -2   0  17 21.5852 45.7108   2
  -2   0  17-18.5342 44.2028   1
   2   0 -17 5.17288 39.7569   7
  -2   0  16 6655.21 313.251   5
  -2   0  16 6511.16 300.727   2
  -2   0  16 6343.63 286.016   1
   2   0 -16 6664.15 277.601   7
  -2   0  15 60.7986 41.2972   5
  -2   0  15-25.1952 50.7676   2
  -2   0  15 5.50137 37.4177   1
   2   0 -15-13.8882 34.3697   7
  -2   0  14 9643.06 423.341   5
  -2   0  14 11022.4 417.591   2
  -2   0  14 10370.2 403.246   1
   2   0 -14 10387.4 392.059   7
  -2   0  13-13.4393 47.1398   5
  -2   0  13 48.8805 45.7211   2
  -2   0  13 33.7291 37.9434   1
   2   0 -13-16.3021 37.9302   7
  -2   0  12 14402.4 539.570   5
  -2   0  12 14073.1 521.454   2
  -2   0  12 14327.8 514.625   1
   2   0 -12 13966.9 502.826   7
  -2   0  11 11.7500 35.4568   5
  -2   0  11 22.8044 36.2015   2
  -2   0  11 28.9951 31.5683   1
   2   0 -11-3.55174 30.7220   7
  -2   0  10 6873.76 291.841   5
  -2   0  10 6908.22 276.068   2
  -2   0  10 6762.75 269.088   1
   2   0 -10 6680.82 262.387   7
  -2   0   9-10.1485 34.1436   5
  -2   0   9-11.2646 28.1251   2
  -2   0   9-3.47678 25.1118   1
   2   0  -9 3.08577 24.8713   7
  -2   0   8 9999.81 390.094   5
   2   0  -8 10757.4 391.053   5
  -2   0   8 10247.9 373.974   2
  -2   0   8 9774.54 368.363   1
   2   0  -8 10471.9 366.582   7
  -2   0   7 8.60649 28.9557   5
   2   0  -7 19.9141 28.4939   5
  -2   0   7 2.98851 25.5054   2
   2   0  -7-2.62114 22.3702   7
  -2   0   7 2.82924 22.2794   1
  -2   0   6 104367. 3352.51   1
   2   0  -6 108134. 3371.77   5
  -2   0   6 104916. 3376.45   5
  -2   0   5 36.1832 22.8970   1
  -2   0   5 7.07181 28.7274   5
   2   0  -5 36.6070 29.3585   5
  -2   0   4 8762.65 308.383   1
  -2   0   4 8783.63 325.234   5
   2   0  -4 8884.40 324.505   5
  -2   0   3-1.86945 15.2941   1
   2   0  -3 5.75202 23.0039   5
  -2   0   3-2.97960 22.3177   5
  -2   0   2 10161.5 345.198   1
   2   0  -2 10095.6 359.663   5
  -2   0   2 10037.0 361.655   5
   2   0  -1 5.40424 7.73354   3
   2   0  -1 10.5432 19.0377   5
  -2   0   1-2.64004 15.2728   5
  -2   0   0 6769.95 152.748   3
   2   0   0 6665.95 183.943   5
  -2   0  -1-8.19863 12.5717   3
   2   0   1 2.80426 11.0411   3
   2   0   1 1.53088 8.35332   6
  -2   0  -2 598.421 42.3271   2
   2   0   2 610.360 42.7338   2
   2   0   2 646.102 42.5997   3
  -2   0  -2 639.416 42.5643   3
   2   0   3-10.4770 21.0980   2
   2   0   3-4.41346 21.1128   3
  -2   0  -3 8.22616 21.2033   2
  -2   0  -3 2.12103 21.1476   3
  -2   0  -4 22070.8 732.864   2
   2   0   4 22524.9 733.078   2
   2   0   4 21882.1 737.112   3
  -2   0  -4 22094.3 735.793   3
   2   0   5 2.45891 16.5004   7
  -2   0  -5 21.7641 28.0490   2
   2   0   5-3.18460 27.5432   3
  -2   0  -5-8.98077 27.7017   3
   2   0   5-13.4925 24.6824   2
   2   0   6 68810.0 2177.57   7
  -2   0  -6 69440.7 2204.27   2
  -2   0  -6 68028.8 2210.38   3
   2   0   6 68166.0 2214.75   3
   2   0   6 68901.4 2204.64   2
   2   0   7 14.3196 15.2241   7
  -2   0  -7 20.0419 27.9245   2
  -2   0  -7-19.9018 30.3330   3
   2   0   7 3.43821 25.5269   2
   2   0   8 10497.1 351.023   7
  -2   0  -8 10167.0 378.904   2
  -2   0  -8 9953.77 388.955   3
   2   0   8 10080.2 381.703   2
   2   0   9-6.11043 18.2989   7
  -2   0  -9 2.27344 22.0995   7
   2   0   9-4.29761 28.6017   2
  -2   0  -9-12.1508 36.3873   2
   2   0  10 8383.15 296.390   7
  -2   0 -10 8154.30 300.237   7
  -2   0 -10 8352.53 327.185   2
   2   0  10 8269.41 332.387   2
   2   0  11 12.6271 23.5033   7
  -2   0 -11-2.83021 26.6375   7
   2   0  11-10.4751 42.2138   2
  -2   0 -11-4.76996 35.7278   2
   2   0  12 33206.9 1120.13   7
  -2   0 -12 34953.8 1127.01   7
  -2   0 -12 33416.5 1156.94   2
   2   0  12 36640.2 1174.58   2
  -2   0 -13-27.1661 34.0268   7
   2   0  13-12.4201 28.2360   7
   2   0  13 18.3481 45.4083   2
  -2   0 -13-5.51946 41.7047   2
   2   0  14 6236.07 254.306   7
  -2   0 -14 6759.37 261.836   7
  -2   0 -14 6761.07 290.657   2
   2   0  14 6490.50 296.738   2
  -2   0 -15-19.8109 35.1595   7
   2   0  15 3.70996 31.4482   7
  -2   0 -15-6.28865 48.3272   2
   2   0  15-7.01413 49.2059   2
  -2   0 -16 6809.82 274.769   7
  -2   0 -16 6840.48 304.360   2
   2   0  16 6495.70 311.784   2
  -2   0 -17 40.7972 38.1602   7
  -2   0 -17 7.03872 55.4268   2
   2   0  17-56.0228 56.7031   2
  -2   0 -18 3311.33 169.363   7
  -2   0 -18 3430.06 197.621   2
  -2   0 -18 3199.25 212.197   3
   2   0  18 3301.35 205.909   2
  -2   0 -19 51.0079 57.9231   7
   2   0  19 14.4299 54.0449   1
  -2   0 -19 46.5960 62.5957   2
   2   0  19-8.85368 70.8193   2
  -2   0 -19-10.0848 67.1190   3
  -2   0 -20 7578.91 319.866   7
  -2   0 -20 7490.22 377.782   3
   2   0  20 7907.41 372.209   2
  -2   0 -20 7909.18 357.173   2
   2   0  20 7734.44 345.990   1
  -2   0 -20 7601.77 279.828   4
  -2   0 -21 22.1103 74.3921   3
   2   0  21-31.7227 67.2298   1
  -2   0 -21 110.540 66.4297   2
   2   0  21 58.2906 73.4084   2
  -2   0 -21 21.1214 32.6219   4
  -2   0 -22 4214.45 269.994   3
   2   0  22 4282.49 259.863   2
  -2   0 -22 4328.98 247.131   2
   2   0  22 4142.23 235.382   1
  -2   0 -22 4172.30 172.588   4
  -2   0 -23 24.0827 76.4962   3
   2   0  23-43.1664 67.4451   1
   2   0  23-52.7280 79.6814   2
  -2   0 -23-73.9671 83.0664   2
  -2   0 -23-8.51821 30.9948   4
  -2   0 -24 1411.98 166.160   3
   2   0  24 1476.84 150.976   2
  -2   0 -24 1372.97 83.4522   4
   2   0  24 1418.80 139.304   1
  -2   0 -24 1456.04 147.392   2
  -2   0 -25 12.9649 90.9510   3
   2   0  25-45.5227 87.4576   2
   2   0  25 9.32610 64.7667   1
  -2   0 -25 5.98492 34.4945   4
  -2   0 -26 2755.40 131.320   4
  -2   0 -26 3155.15 239.584   3
   2   0  26 2719.62 218.558   2
  -2   0 -27-74.6473 43.9936   4
  -2   0 -27 13.8200 87.8195   3
   2   0  27-134.983 106.851   2
  -2   0 -28 178.447 44.8452   4
  -2   0 -28 470.720 131.452   3
   2   0  28 521.802 123.297   2
  -2   0 -29 47.4837 38.5036   4
  -2   0 -29 58.5601 100.630   3
   2   0  29-132.082 121.522   2
  -2   0 -30 2044.86 218.997   3
   2   0  30 2052.16 212.619   2
  -2   0 -31-30.7731 110.081   3
   2   1 -32 15.3359 106.504   3
   2  -1 -31 5852.42 382.601   3
   2   1 -31 5500.98 361.066   3
  -2  -1  30-40.9507 119.604   2
   2  -1 -30-49.1557 122.729   3
   2   1 -30 160.591 110.307   3
  -2  -1  29 1061.24 169.678   2
   2  -1 -29 1115.90 174.206   3
   2   1 -29 984.232 159.105   3
   2  -1 -28-32.7451 71.2734   7
  -2  -1  28 37.7585 90.0483   2
   2   1 -28-97.0222 102.906   3
   2  -1 -28-15.4897 95.9739   3
   2  -1 -27 3365.13 203.054   7
   2   1 -27 3177.58 209.114   7
  -2  -1  27 2764.49 199.961   1
  -2  -1  27 2909.90 230.272   2
   2  -1 -27 3084.04 257.247   3
   2   1 -27 3118.12 246.257   3
   2  -1 -26-45.4116 67.1607   7
   2   1 -26 16.9657 67.8507   7
   2   1 -26-39.0730 94.0692   3
  -2  -1  26 8.63756 59.3699   1
  -2   1  26 9.79197 70.7233   1
  -2  -1  26 34.6794 92.4616   2
  -2  -1  25-86.2750 92.3168   5
   2   1 -25-89.4842 83.8731   7
   2  -1 -25 94.3265 61.0824   7
   2   1 -25 37.6712 90.6949   3
  -2  -1  25-66.4336 70.3910   1
  -2   1  25 94.5992 73.8994   1
  -2  -1  25 88.2466 65.6625   2
  -2  -1  24 224.909 89.0898   5
   2  -1 -24 382.101 81.4340   7
   2   1 -24 280.969 80.9375   7
   2   1 -24 168.915 93.8934   3
  -2  -1  24 279.707 74.4626   1
  -2   1  24 227.983 80.3760   1
  -2  -1  24 369.372 95.2096   2
  -2  -1  23 238.327 85.2341   5
   2  -1 -23 231.713 70.4049   7
   2   1 -23 306.823 79.1684   7
   2   1 -23 92.6077 83.8410   3
  -2  -1  23 281.408 88.8427   2
  -2   1  23 105.443 66.6830   1
  -2  -1  23 183.789 68.6606   1
  -2  -1  22-7.32651 53.4225   1
  -2   1  22 42.2027 64.3284   1
  -2  -1  22 184.371 72.9821   5
   2   1 -22-21.4147 61.3385   7
   2  -1 -22-6.33288 54.7816   7
  -2  -1  22 76.5788 64.4175   2
  -2   1  21 5626.71 283.005   1
  -2  -1  21 5120.60 263.863   1
  -2  -1  21 5090.86 297.607   5
   2   1 -21 6122.70 274.917   7
   2  -1 -21 5549.80 258.552   7
  -2  -1  21 6077.80 302.417   2
  -2  -1  20 907.475 101.209   1
  -2   1  20 1164.08 117.147   1
  -2  -1  20 1174.50 126.416   5
   2  -1 -20 1261.16 104.247   7
   2   1 -20 1168.67 107.649   7
  -2  -1  20 1025.93 119.932   2
  -2  -1  19 12.6898 45.4186   1
  -2   1  19 44.4979 52.0499   1
  -2  -1  19 150.832 67.4594   5
   2  -1 -19 38.7117 44.9359   7
   2   1 -19 74.0482 49.3808   7
  -2  -1  19 24.3297 58.0398   2
  -2  -1  18 1509.00 113.906   1
  -2   1  18 1567.55 124.781   1
  -2  -1  18 1370.87 129.392   5
   2  -1 -18 1527.47 108.207   7
   2   1 -18 1421.59 112.402   7
  -2  -1  18 1397.69 125.197   2
  -2  -1  17 619.255 74.4039   1
  -2   1  17 799.828 88.5459   1
  -2  -1  17 673.241 95.1559   5
   2   1 -17 970.580 87.9326   7
   2  -1 -17 760.117 75.7751   7
  -2  -1  17 696.642 90.0701   2
  -2   1  16 38.2724 42.9323   1
  -2  -1  16 21.4039 36.4081   1
  -2  -1  16 48.3013 46.5800   5
   2  -1 -16 9.47163 37.8926   7
   2   1 -16 62.4867 42.9241   7
  -2  -1  16 20.2033 43.8228   2
  -2   1  15 2208.38 142.163   1
  -2  -1  15 2298.37 132.552   1
  -2  -1  15 1987.65 148.073   5
   2   1 -15 1930.01 124.393   7
   2  -1 -15 2284.37 127.453   7
  -2  -1  15 2150.10 143.328   2
  -2   1  14 3738.09 189.652   1
  -2  -1  14 3557.42 177.119   1
  -2  -1  14 3488.05 200.248   5
   2   1 -14 3362.54 174.032   7
   2  -1 -14 3897.45 176.214   7
  -2  -1  14 3580.73 190.348   2
  -2  -1  13 33464.3 1145.51   1
  -2   1  13 34704.9 1163.44   1
  -2  -1  13 33334.1 1180.64   5
   2  -1 -13 35311.1 1144.42   7
   2   1 -13 34456.6 1146.86   7
  -2  -1  13 34627.4 1165.09   2
  -2  -1  12 23743.4 814.610   1
  -2   1  12 24218.4 831.509   1
  -2  -1  12 23426.1 849.027   5
   2   1 -12 23739.3 814.446   7
   2  -1 -12 24701.1 814.966   7
  -2  -1  12 23679.6 830.083   2
  -2  -1  11 51152.2 1707.29   1
  -2   1  11 53415.0 1726.19   1
  -2  -1  11 53359.9 1745.44   5
   2   1 -11 52871.4 1709.97   7
  -2  -1  11 52799.8 1723.52   2
  -2   1  10 3883.88 184.838   1
  -2  -1  10 3883.26 173.444   1
  -2  -1  10 4080.63 201.779   5
   2   1 -10 4114.79 177.421   7
  -2  -1  10 4315.00 188.902   2
   2   1  -9 17419.7 594.610   7
  -2  -1   9 17472.6 591.888   1
  -2   1   9 17300.0 607.476   1
  -2  -1   9 16882.2 622.264   5
  -2  -1   9 17237.7 554.548   4
  -2  -1   9 18186.3 605.942   2
   2   1  -8 1273.44 76.6727   7
  -2   1   8 1182.92 82.1039   1
  -2  -1   8 1229.26 73.7693   1
  -2  -1   8 1241.79 92.2346   5
  -2  -1   8 1197.32 50.3579   4
   2   1  -8 1370.52 74.1654   1
  -2  -1   8 1297.86 81.6048   2
  -2  -1   7 8678.34 324.799   7
   2   1  -7 9326.26 325.789   7
  -2  -1   7 8837.27 348.109   5
   2  -1  -7 8920.15 343.721   5
  -2  -1   7 8828.84 319.184   1
  -2   1   7 9223.51 337.078   1
  -2  -1   7 8960.38 297.165   4
   2   1  -7 9246.17 319.099   1
  -2  -1   7 9406.80 331.680   2
  -2  -1   6 43228.7 1468.79   7
   2   1  -6 45686.9 1470.10   7
   2  -1  -6 46515.5 1490.27   5
  -2  -1   6 45101.4 1495.03   5
  -2  -1   6 45206.7 1463.77   1
  -2   1   6 45592.8 1481.45   1
  -2   1   6 46709.5 1442.82   4
   2  -1  -6 45645.3 1439.61   4
   2   1  -6 45065.2 1462.23   1
  -2  -1   5 19097.5 655.141   5
   2  -1  -5 18833.0 650.637   5
  -2   1   5 19099.9 609.965   4
   2  -1  -5 19275.1 607.247   4
  -2   1   5 18636.6 643.884   1
   2  -1  -5 18383.0 641.599   1
  -2  -1   5 18874.9 625.529   1
  -2  -1   5 19066.3 632.627   7
   2   1  -5 19397.7 632.182   7
  -2  -1   4 16833.5 568.915   5
   2  -1  -4 16050.5 563.578   5
  -2  -1   4 16457.3 546.329   7
   2   1  -4 15948.7 545.219   7
  -2   1   4 16532.7 528.954   4
  -2   1   4 16577.5 557.763   1
  -2  -1   4 16759.3 540.904   1
   2  -1  -4 16421.8 557.398   1
   2  -1  -3 68724.3 2255.42   5
  -2  -1   3 67549.4 2258.03   5
   2   1  -3 70625.1 2234.48   7
  -2  -1   3 69934.4 2235.95   7
  -2   1   3 71576.7 2222.86   4
  -2   1   3 70955.4 2249.57   1
  -2  -1   3 71338.0 2231.39   1
   2  -1  -3 69681.6 2248.52   1
  -2  -1   2 121.304 30.0402   5
   2  -1  -2 155.840 30.2218   5
  -2  -1   2 185.922 21.3673   7
  -2   1   2 146.036 15.5255   4
  -2   1   2 149.101 26.5251   1
   2  -1  -2 217.204 29.3027   1
   2  -1  -1 36105.8 1156.97   1
  -2  -1   1 34735.1 1137.91   7
  -2   1   1 36364.0 1135.26   4
  -2  -1   1 36008.3 1133.47   3
  -2  -1   1 35131.3 1163.34   5
   2  -1  -1 35806.9 1163.46   5
   2   1   0 2756.01 108.528   6
  -2   1   0 2573.56 105.132   3
  -2   1   0 2901.79 100.882   4
   2  -1   0 2638.60 106.717   3
  -2  -1   0 2729.80 101.602   3
   2  -1   0 2646.15 121.456   5
  -2  -1   0 2839.68 123.117   5
   2  -1   1 7050.42 246.119   3
  -2   1  -1 6799.64 243.169   3
  -2  -1  -1 7010.07 244.040   3
   2   1   1 7407.53 246.722   6
  -2  -1  -2 4634.02 172.900   2
   2  -1   2 4732.09 173.243   2
   2  -1   2 4518.03 170.702   3
  -2  -1  -2 4610.02 172.221   3
  -2   1  -2 4399.87 169.158   3
   2   1   2 4605.06 168.867   6
  -2  -1  -3 1161.04 67.1307   3
   2  -1   3 1053.68 63.2053   2
  -2  -1  -3 1086.18 63.6899   2
   2  -1   3 1095.23 63.1265   3
  -2  -1  -4 37046.8 1206.66   3
   2  -1   4 36925.2 1199.55   2
  -2  -1  -4 37071.0 1200.12   2
   2  -1   4 37093.8 1201.87   3
  -2  -1  -5 9442.38 355.878   3
  -2  -1  -5 9684.34 348.276   2
   2  -1   5 9748.28 347.624   2
   2  -1   5 10011.5 352.507   3
  -2  -1  -6 32640.4 1031.88   7
  -2  -1  -6 31859.9 1065.50   2
  -2  -1  -6 32713.6 1080.15   3
   2  -1   6 31715.9 1065.94   2
   2  -1   6 32996.8 1073.23   3
  -2  -1  -7 15815.3 517.034   7
   2  -1   7 15750.7 536.329   7
  -2  -1  -7 15976.5 552.276   2
  -2  -1  -7 16107.6 568.510   3
   2  -1   7 16023.6 554.128   2
   2  -1   7 16000.5 561.994   3
  -2  -1  -8 3700.01 136.628   7
   2  -1   8 3719.73 152.969   7
  -2  -1  -8 3489.92 165.904   2
   2  -1   8 3587.87 175.474   3
  -2  -1  -8 3625.24 182.274   3
   2  -1   8 3539.10 168.471   2
   2  -1   9 60997.7 1928.77   7
  -2  -1  -9 59465.8 1911.56   7
  -2  -1  -9 60128.0 1950.90   2
   2  -1   9 60592.2 1956.03   2
  -2  -1  -9 59602.4 1973.39   3
  -2  -1 -10 12758.5 434.126   7
   2  -1  10 13049.3 449.073   7
  -2  -1 -10 12768.8 471.179   2
  -2  -1 -10 12851.1 494.457   3
   2  -1  10 12642.5 476.623   2
  -2  -1 -11 1937.22 94.4625   7
   2  -1  11 2037.71 104.920   7
  -2  -1 -11 1902.39 122.580   2
   2  -1  11 1891.34 126.272   2
  -2  -1 -11 1847.36 134.078   3
   2  -1  12 2593.87 129.314   7
  -2  -1 -12 2758.92 122.353   7
  -2  -1 -12 2665.80 150.917   2
  -2  -1 -12 2752.46 171.833   3
   2  -1  12 2470.21 156.888   2
  -2  -1 -13 3016.51 138.937   7
   2  -1  13 3133.03 148.236   7
  -2  -1 -13 3003.92 168.517   2
   2  -1  13 3472.78 183.214   2
  -2  -1 -13 3158.96 191.452   3
  -2   1 -13 3077.72 180.011   3
  -2  -1 -14 752.873 61.3710   7
   2  -1  14 751.994 65.6348   7
  -2   1 -14 705.952 51.5620   4
   2  -1  14 630.864 81.2586   2
  -2  -1 -14 660.497 80.4568   2
  -2   1 -14 619.562 81.7252   3
   2  -1  15 28.4918 31.2880   7
  -2  -1 -15 10.2749 29.2395   7
  -2   1 -15 33.5057 23.7555   4
   2  -1  15 14.1916 51.2556   2
  -2  -1 -15 6.28761 44.9886   2
  -2   1 -15 45.1721 50.1104   3
   2  -1  16 769.248 73.3510   7
  -2  -1 -16 837.734 70.8577   7
  -2   1 -16 814.169 57.9619   4
  -2  -1 -16 960.146 96.5187   2
   2  -1  16 921.221 100.895   2
  -2   1 -16 881.897 102.477   3
   2  -1  17 10715.5 407.959   7
  -2  -1 -17 11022.4 400.891   7
  -2   1 -17 10199.3 378.250   4
   2   1  17 11173.4 440.751   1
  -2  -1 -17 11305.3 443.705   2
  -2   1 -17 11110.5 462.560   3
   2  -1  17 11192.3 458.378   2
   2  -1  18 243.550 61.4318   7
  -2  -1 -18 254.675 55.2156   7
  -2   1 -18 363.614 44.8500   4
   2   1  18 289.629 69.8346   1
   2  -1  18 218.340 72.2098   2
  -2  -1 -18 236.924 68.2931   2
  -2   1 -18 261.252 82.8704   3
   2  -1  19 20593.9 751.148   7
  -2  -1 -19 21815.4 744.577   7
  -2   1 -19 20921.2 717.464   4
  -2  -1 -19 22450.5 794.559   2
   2   1  19 21616.1 789.342   1
   2  -1  19 22327.3 811.954   2
  -2   1 -19 21523.7 815.460   3
  -2  -1 -20 97.7910 54.4690   7
  -2   1 -20 18.2477 37.3471   4
   2  -1  20 18.5188 71.1696   2
  -2  -1 -20 73.2352 68.0379   2
   2   1  20 55.7717 62.7547   1
  -2   1 -20 29.9284 69.9981   3
  -2  -1 -21 1513.13 114.875   7
   2  -1  21 1787.65 158.329   2
  -2   1 -21 1723.28 160.158   3
  -2   1 -21 1555.39 93.0153   4
  -2  -1 -21 1624.27 143.813   2
   2  -1  21 1483.29 130.046   1
   2   1  21 1584.71 140.652   1
   2   1  22 365.877 86.6699   1
  -2  -1 -22 352.830 66.8373   7
  -2  -1 -22 340.438 109.764   3
  -2   1 -22 392.276 96.6927   3
  -2   1 -22 279.374 48.5864   4
   2  -1  22 346.751 78.9294   1
   2  -1  22 564.341 103.502   2
  -2  -1 -22 337.762 91.4316   2
   2   1  23 217.775 78.3055   1
  -2  -1 -23 381.476 69.7980   7
  -2   1 -23 295.302 89.0266   3
  -2  -1 -23 277.415 101.126   3
  -2   1 -23 199.368 45.5523   4
   2  -1  23 136.587 81.0730   2
  -2  -1 -23 147.709 79.6557   2
   2  -1  23 262.721 72.7656   1
   2   1  24 37.6577 71.7423   1
  -2  -1 -24-77.4368 65.5410   7
  -2   1 -24 94.4837 85.3022   3
  -2  -1 -24 118.104 98.2908   3
  -2   1 -24-13.5028 37.4439   4
  -2  -1 -24 48.5295 29.5519   4
  -2  -1 -24-76.7795 87.2670   2
   2  -1  24 65.6366 74.4045   2
   2  -1  24-51.2950 68.3811   1
  -2  -1 -25 203.393 99.0734   3
   2  -1  25 261.713 90.5507   2
  -2   1 -25 183.941 95.2459   3
   2  -1  25 106.667 68.6254   1
   2   1  25 216.057 82.3607   1
  -2   1 -25 238.429 48.9455   4
  -2  -1 -25 220.105 40.3072   4
   2  -1  26-23.6434 87.7788   2
  -2   1 -26 114.181 89.8977   3
  -2  -1 -26 70.1863 96.4957   3
   2  -1  26 18.4444 65.9932   1
  -2  -1 -26 69.2008 33.0136   4
  -2   1 -26 27.1673 40.8748   4
  -2   1 -27 463.473 58.2452   4
  -2  -1 -27 469.215 52.8749   4
  -2  -1 -27 463.390 121.107   3
  -2   1 -27 536.050 125.961   3
   2  -1  27 477.852 117.530   2
  -2  -1 -28-56.0013 40.9965   4
  -2   1 -28-29.2741 42.3313   4
  -2  -1 -28 29.9117 100.638   3
  -2   1 -28 13.5097 96.6543   3
   2  -1  28 63.6087 96.9496   2
  -2  -1 -29 1914.05 101.829   4
  -2   1 -29 1844.77 106.614   4
  -2  -1 -29 2071.96 225.703   3
   2  -1  29 2363.08 212.643   2
  -2   1 -30 124.600 43.0736   4
  -2  -1 -30 235.665 119.776   3
   2  -1  30 13.6674 122.086   2
  -2   1 -30 57.2967 103.517   3
  -2   1 -31 677.127 144.653   3
   2   2 -33 117.466 114.761   3
   2   2 -32 71.8883 106.766   3
   2   2 -31-112.543 110.837   3
   2  -2 -31-122.695 116.708   3
  -2  -2  30 434.899 134.330   2
  -2   2  30 476.275 135.847   2
   2   2 -30 807.407 145.746   3
   2  -2 -30 256.257 135.373   3
   2  -2 -29 583.725 102.298   7
  -2  -2  29 313.292 126.527   2
  -2   2  29 352.705 132.450   2
   2  -2 -29 765.008 167.362   3
   2   2 -29 531.275 131.374   3
   2  -2 -28 132.585 72.5961   7
  -2  -2  28 43.6410 68.1955   1
  -2  -2  28 12.5464 93.9837   2
  -2   2  28-62.7810 101.973   2
   2   2 -28 38.6706 85.7968   3
   2  -2 -27 45.0462 67.0395   7
  -2  -2  27-16.8352 65.2283   1
  -2  -2  27-96.2520 106.096   2
  -2   2  27-72.2585 100.678   2
   2   2 -27-24.9518 91.7954   3
   2  -2 -26 2175.63 160.357   7
   2   2 -26 2230.49 180.230   7
  -2  -2  26 2293.11 167.000   1
  -2  -2  26 2499.95 203.452   2
  -2   2  26 2306.73 199.106   2
   2   2 -26 2207.62 201.849   3
   2   2 -25 172.876 76.8275   7
   2  -2 -25 76.1869 64.6087   7
   2   2 -25 267.519 95.2573   3
  -2  -2  25 155.780 70.9596   1
  -2   2  25 160.966 84.2154   1
  -2  -2  25 154.031 95.2585   2
  -2   2  25 55.0758 85.4645   2
  -2  -2  24 1991.68 186.823   5
  -2   2  24 1794.75 181.763   5
   2  -2 -24 2526.51 157.201   7
   2   2 -24 2070.74 163.239   7
   2   2 -24 1909.68 178.809   3
  -2  -2  24 2327.91 156.250   1
  -2   2  24 2138.65 172.694   1
  -2   2  24 2272.85 185.135   2
  -2  -2  24 2070.47 179.273   2
  -2   2  23 58.1171 85.5279   5
  -2  -2  23 22.8899 79.4895   5
   2   2 -23-32.0388 77.4603   7
   2  -2 -23 76.7689 60.5557   7
   2   2 -23 10.7782 80.7382   3
  -2  -2  23-7.14460 51.1259   1
  -2   2  23 168.939 79.0175   1
  -2  -2  23 20.0840 81.5554   2
  -2   2  23 80.2505 77.0964   2
  -2   2  22 77.7658 69.7285   5
  -2  -2  22 120.585 76.9221   5
   2   2 -22 138.156 67.2736   7
   2  -2 -22 24.6115 55.9735   7
   2   2 -22-61.7354 71.4767   3
  -2   2  22-18.0788 62.1562   1
  -2  -2  22 27.2838 52.8810   1
  -2  -2  22 105.006 70.2573   2
  -2   2  22 162.470 70.9746   2
  -2  -2  21 3442.01 230.476   5
  -2   2  21 3485.73 233.636   5
   2   2 -21 3947.06 213.970   7
   2  -2 -21 3821.88 196.369   7
   2   2 -21 3746.25 233.260   3
  -2  -2  21 3505.32 195.945   1
  -2   2  21 3872.71 227.392   1
  -2  -2  21 3348.76 223.080   2
  -2   2  21 3543.92 230.458   2
  -2  -2  20 5080.78 282.174   5
  -2   2  20 4420.05 271.277   5
   2   2 -20 4811.90 247.161   7
   2  -2 -20 5061.61 233.843   7
   2   2 -20 5083.64 275.979   3
  -2  -2  20 4674.71 234.544   1
  -2   2  20 5193.47 265.115   1
  -2  -2  20 5124.74 272.273   2
  -2  -2  19 6820.79 346.928   5
  -2   2  19 6864.06 348.935   5
   2  -2 -19 7562.78 306.254   7
   2   2 -19 7581.74 324.124   7
   2   2 -19 6820.04 340.210   3
  -2   2  19 7431.68 338.794   1
  -2  -2  19 6853.54 305.314   1
  -2  -2  19 7194.60 339.992   2
   2  -2 -18 1231.27 94.9055   7
   2   2 -18 1078.88 100.835   7
  -2  -2  18 1001.06 91.4745   1
  -2   2  18 1038.96 109.099   1
  -2   2  18 1122.74 121.616   5
  -2  -2  18 950.504 115.202   5
   2  -2 -18 907.058 42.1701   4
  -2  -2  18 1175.93 115.443   2
   2   2 -17 247.648 59.5903   7
   2  -2 -17 150.033 48.4343   7
  -2  -2  17 135.174 46.4777   1
  -2   2  17 255.202 64.9474   1
  -2   2  17 277.457 62.8774   5
  -2  -2  17 275.620 68.5931   5
   2  -2 -17 153.895 18.9912   4
  -2  -2  17 294.351 60.6999   2
  -2  -2  16 9832.59 389.157   7
   2  -2 -16 10943.3 383.254   7
   2   2 -16 10140.7 392.022   7
  -2   2  16 10369.5 410.700   1
  -2  -2  16 9760.11 377.923   1
  -2  -2  16 9699.89 419.143   5
   2  -2 -16 9158.68 319.037   4
  -2  -2  16 10089.1 406.782   2
  -2  -2  15 3372.66 175.911   7
   2  -2 -15 3495.94 167.799   7
   2   2 -15 3393.11 176.419   7
  -2   2  15 3222.40 186.354   1
  -2  -2  15 3162.61 163.416   1
  -2  -2  15 3472.28 200.253   5
   2  -2 -15 3171.55 119.249   4
  -2  -2  15 3343.16 187.238   2
   2   2 -14 17843.0 632.115   7
  -2   2  14 18077.9 649.894   1
  -2  -2  14 17710.8 617.688   1
  -2  -2  14 16968.1 657.764   5
   2  -2 -14 17422.3 568.134   4
  -2  -2  14 17654.4 643.039   2
   2   2 -13 18195.4 646.259   7
  -2  -2  13 18382.4 632.219   1
  -2   2  13 18369.6 662.465   1
  -2  -2  13 17929.4 673.375   5
   2  -2 -13 18116.4 588.405   4
  -2  -2  13 18096.9 655.348   2
   2   2 -12 1505.84 102.533   7
  -2  -2  12 1422.93 90.7573   1
  -2  -2  12 1641.93 122.223   5
   2  -2 -12 1448.63 65.0743   4
  -2  -2  12 1547.42 66.3329   4
  -2  -2  12 1374.37 103.670   2
   2   2 -11 2116.42 120.750   7
  -2  -2  11 2139.97 110.762   1
  -2   2  11 2210.74 131.227   1
  -2  -2  11 2074.45 137.098   5
  -2  -2  11 2058.54 86.0832   4
   2  -2 -11 2068.26 84.3828   4
  -2  -2  11 2198.31 126.867   2
   2   2 -10 13811.4 481.361   7
  -2   2  10 13607.1 494.843   1
  -2  -2  10 13470.5 463.996   1
  -2  -2  10 13197.1 502.798   5
   2  -2 -10 13013.2 438.014   4
  -2  -2  10 13469.6 442.327   4
   2  -2 -10 13553.7 494.068   1
  -2  -2  10 13262.5 482.744   2
   2   2  -9 652.807 60.0321   7
  -2  -2   9 658.330 58.4936   7
  -2   2   9 750.659 68.1028   1
  -2  -2   9 524.554 46.8184   1
  -2  -2   9 647.284 70.6633   5
   2  -2  -9 593.159 35.9914   4
  -2  -2   9 618.189 40.1283   4
  -2  -2   9 704.325 64.1113   2
   2  -2  -9 659.808 65.9657   1
   2   2  -8 12896.8 453.956   7
  -2  -2   8 12963.6 452.011   7
  -2  -2   8 12593.7 434.198   1
  -2   2   8 12902.8 467.744   1
   2  -2  -8 12546.4 464.641   1
  -2  -2   8 13335.5 476.730   5
   2  -2  -8 12469.0 419.821   4
  -2  -2   8 12936.2 426.199   4
  -2  -2   8 12850.4 453.459   2
   2   2  -7 6157.15 235.343   7
  -2  -2   7 6105.06 233.959   7
   2  -2  -7 5938.16 246.424   1
  -2   2   7 5766.25 245.456   1
  -2  -2   7 5828.55 215.726   1
  -2  -2   7 6123.78 252.996   5
   2  -2  -7 6229.79 248.001   5
  -2  -2   7 6061.56 213.844   4
   2  -2  -7 5911.23 207.539   4
  -2  -2   7 5950.25 233.501   2
  -2  -2   6 52270.5 1688.54   7
   2   2  -6 51982.1 1689.52   7
  -2   2   6 50838.8 1702.81   1
   2  -2  -6 52677.2 1702.47   1
  -2  -2   6 52387.3 1667.95   1
  -2  -2   6 53005.1 1711.03   5
   2  -2  -6 54702.3 1703.49   5
   2  -2  -6 52182.8 1664.25   4
  -2  -2   6 52337.5 1671.02   4
  -2  -2   6 52656.7 1686.91   2
  -2  -2   5 3148.44 134.527   7
   2   2  -5 3188.45 135.455   7
   2  -2  -5 3205.59 144.884   1
  -2   2   5 3063.94 145.129   1
  -2  -2   5 3026.97 115.613   1
   2  -2  -5 3094.43 142.934   5
  -2  -2   5 2855.22 144.822   5
   2  -2  -5 3047.17 117.231   4
  -2   2   5 3206.98 121.186   4
   2   2  -5 3140.45 114.167   1
  -2  -2   4 14077.7 501.642   5
   2  -2  -4 14184.7 496.123   5
  -2  -2   4 14492.4 486.212   7
  -2   2   4 14648.9 474.719   4
   2  -2  -4 14213.7 498.550   1
  -2   2   4 13952.6 499.242   1
   2  -2  -3 50528.8 1645.70   5
  -2  -2   3 51958.6 1634.32   7
  -2   2   3 51594.4 1626.78   4
  -2   2   3 49089.7 1649.39   1
   2  -2  -3 51420.7 1649.47   1
  -2  -2   3 51063.7 1651.07   5
  -2  -2   2 13647.4 446.038   7
   2  -2  -2 12886.0 457.705   5
  -2  -2   2 13183.5 462.715   5
  -2   2   2 13380.3 443.082   4
   2  -2  -2 13225.9 462.065   1
   2  -2  -1 73335.6 2369.21   6
  -2  -2   1 73493.0 2395.58   5
   2  -2  -1 73615.1 2395.49   5
  -2  -2   1 76453.5 2378.68   7
  -2  -2   1 75345.6 2391.70   6
  -2   2   1 77132.5 2379.99   4
   2  -2  -1 77098.8 2399.98   1
  -2  -2   0 13173.1 453.282   6
   2   2   0 13990.7 454.581   6
   2  -2   0 13071.0 431.585   6
  -2  -2   0 13383.0 436.730   7
  -2  -2   0 13251.0 455.788   5
   2  -2   0 12628.4 454.636   5
   2  -2   0 12560.8 438.573   4
  -2   2   0 13250.0 442.572   4
   2  -2   0 14234.6 447.171   3
  -2  -2   0 13417.4 433.979   3
   2   2   1 25.8587 23.3322   6
  -2  -2  -1-2.39710 22.8208   6
  -2  -2  -1 28.0533 15.0596   7
  -2  -2  -1 34.4105 19.1093   2
  -2  -2  -1 22.1268 19.0878   3
   2  -2   1 38.4287 17.8520   4
  -2   2  -1 13.5513 17.7186   4
   2  -2   1-1.82883 22.0088   3
   2   2   2 21970.4 706.290   6
  -2  -2  -2 21500.3 705.532   6
  -2  -2  -2 20436.7 678.547   7
  -2  -2  -2 20980.1 699.590   3
   2  -2   2 22005.4 697.543   2
  -2  -2  -2 21805.4 696.354   2
  -2   2  -2 21392.3 694.738   4
   2  -2   2 21145.2 690.485   4
   2  -2   2 21248.9 697.495   3
  -2  -2  -3 2736.86 126.892   3
   2  -2   3 2887.16 121.961   2
  -2  -2  -3 2969.65 120.524   2
   2  -2   3 2871.28 121.600   3
  -2   2  -3 2781.96 115.898   4
   2  -2   3 2822.73 112.353   4
   2   2   3 2941.09 127.507   6
   2  -2   4 23526.8 780.859   2
  -2  -2  -4 23828.7 780.499   2
  -2  -2  -4 23674.2 793.139   3
   2  -2   4 23480.9 781.945   3
   2  -2   4 23410.1 766.352   4
   2   2   4 24257.4 785.578   6
  -2  -2  -5 3281.95 140.403   2
  -2  -2  -5 3142.22 150.756   3
   2  -2   5 3229.65 139.163   2
   2  -2   5 3002.74 139.155   3
  -2  -2  -6 35375.2 1205.08   3
   2  -2   6 36016.5 1188.70   2
   2  -2   6 37071.8 1192.46   3
  -2  -2  -6 36546.9 1187.17   2
   2  -2   7 18.7736 28.3810   3
  -2  -2  -7 14.2793 31.6879   3
   2  -2   7 45.2350 29.0997   2
  -2  -2  -7 29.0039 12.4805   7
  -2   2  -7 19.0033 19.4437   4
  -2  -2  -7 26.5031 30.1344   2
  -2  -2  -8 447.280 52.2089   2
   2  -2   8 396.548 51.2740   3
   2  -2   8 402.521 51.2005   2
  -2  -2  -8 386.336 28.0106   7
   2  -2   8 434.310 47.8582   7
  -2   2  -8 374.722 36.1518   4
  -2   2  -8 456.153 53.1063   3
  -2  -2  -9 1470.83 97.8152   2
   2  -2   9 1592.04 106.129   3
   2  -2   9 1447.51 99.9956   2
   2  -2   9 1584.23 95.1833   7
  -2  -2  -9 1567.28 69.1438   7
  -2   2  -9 1534.43 79.9831   4
  -2   2  -9 1553.88 100.921   3
  -2  -2 -10 13827.8 489.802   2
  -2  -2 -10 13077.5 513.443   3
   2  -2  10 13371.4 498.573   3
   2  -2  10 13668.2 494.308   2
   2  -2  10 13321.2 477.664   7
  -2  -2 -10 13130.6 444.785   7
  -2   2 -10 13227.6 457.187   4
  -2   2 -10 13698.3 493.334   3
  -2  -2 -11 1797.82 116.171   2
   2  -2  11 1883.35 121.476   2
  -2  -2 -11 1698.19 131.969   3
  -2  -2 -11 1678.59 82.3279   7
   2  -2  11 1846.70 107.214   7
  -2   2 -11 1835.12 91.4311   4
  -2   2 -11 1751.96 116.884   3
  -2  -2 -12 16083.7 581.537   2
   2  -2  12 16840.3 594.062   2
  -2  -2 -12 15393.3 610.861   3
   2  -2  12 16446.1 566.192   7
  -2  -2 -12 15341.1 534.812   7
  -2   2 -12 16307.3 544.305   4
  -2   2 -12 15825.6 586.553   3
  -2   2 -13 175.240 53.2122   3
  -2  -2 -13 256.828 65.8744   3
  -2  -2 -13 177.393 31.3700   7
   2  -2  13 230.478 45.7180   7
  -2   2 -13 119.179 32.5035   4
   2  -2  13 140.544 54.1440   2
  -2  -2 -13 165.670 48.6769   2
  -2  -2 -14 16380.9 616.367   2
   2   2  14 17472.6 623.224   1
  -2  -2 -14 16822.1 655.523   3
   2  -2  14 17031.2 629.631   2
   2  -2  14 16699.9 597.059   7
  -2  -2 -14 16556.0 568.945   7
  -2   2 -14 17339.6 574.340   4
  -2   2 -14 16022.7 622.585   3
  -2  -2 -15 1047.93 100.733   2
   2   2  15 1170.21 103.354   1
  -2  -2 -15 793.119 107.062   3
   2  -2  15 1212.37 111.807   2
  -2  -2 -15 1149.94 73.6335   7
   2  -2  15 1112.50 88.8851   7
  -2   2 -15 1032.05 71.5460   4
  -2   2 -15 1140.24 104.220   3
   2   2  16 2449.22 150.786   1
  -2  -2 -16 1747.37 132.482   2
  -2  -2 -16 2124.85 166.967   3
   2  -2  16 2048.39 150.171   2
  -2  -2 -16 1889.28 104.316   7
   2  -2  16 1897.11 120.965   7
  -2   2 -16 1960.78 105.108   4
  -2   2 -16 1988.93 145.869   3
   2   2  17 2257.28 154.490   1
  -2  -2 -17 2531.32 161.344   2
   2  -2  17 2300.45 165.506   2
  -2  -2 -17 2380.41 181.261   3
   2  -2  17 2150.55 134.691   7
  -2  -2 -17 2417.87 123.416   7
  -2   2 -17 2196.93 116.856   4
  -2   2 -17 2442.12 164.311   3
  -2  -2 -18 924.677 111.825   2
   2   2  18 1098.42 112.464   1
  -2  -2 -18 1049.28 132.496   3
   2  -2  18 927.240 111.924   2
  -2  -2 -18 1193.99 85.0524   7
   2  -2  18 1252.81 99.8843   7
  -2   2 -18 1168.39 80.5115   4
  -2   2 -18 984.319 113.904   3
  -2   2 -19 105.696 75.8765   3
  -2  -2 -19 152.191 51.4267   7
   2  -2  19 130.455 59.5402   7
  -2   2 -19 253.005 50.5784   4
   2  -2  19 210.138 77.8892   2
  -2  -2 -19 186.054 82.3011   2
  -2   2 -19 162.107 71.2334   2
   2   2  19 168.163 71.2702   1
   2   2  20 9795.90 424.196   1
  -2  -2 -20 10132.5 426.741   2
  -2   2 -20 9983.83 425.232   2
   2  -2  20 9590.71 390.690   7
  -2  -2 -20 10258.5 373.558   7
   2  -2  20 9797.09 438.060   2
   2   2  20 9297.54 430.876   2
  -2   2 -20 9127.98 357.050   4
  -2   2 -20 9537.76 431.902   3
   2   2  21 17.5260 68.4633   1
  -2   2 -21 38.9963 72.3869   3
   2  -2  21 81.8795 61.5516   7
  -2  -2 -21-42.2382 47.2661   7
  -2   2 -21 25.9578 41.1462   4
   2   2  21 115.489 79.8922   2
   2  -2  21-9.63087 68.2432   2
  -2  -2 -21 110.520 74.4981   2
  -2   2 -21 135.417 74.6390   2
  -2  -2 -22 7720.29 344.645   2
  -2   2 -22 6764.96 333.428   2
   2   2  22 6969.82 336.705   1
   2  -2  22 6561.89 313.944   1
  -2  -2 -22 6899.34 286.126   7
   2  -2  22 6914.47 306.844   7
   2   2  22 7075.20 348.830   2
   2  -2  22 6343.16 340.518   2
  -2   2 -22 6460.31 267.812   4
  -2   2 -22 6523.46 344.915   3
   2   2  23 638.143 108.694   1
  -2   2 -23 542.761 108.529   3
   2  -2  23 546.256 84.3796   7
  -2  -2 -23 533.858 79.5983   7
  -2   2 -23 547.133 65.6986   4
  -2   2 -23 596.532 104.041   2
   2  -2  23 467.918 87.5170   1
  -2  -2 -23 479.448 101.671   2
   2  -2  23 576.583 109.940   2
   2   2  23 639.474 111.889   2
  -2  -2 -24 3143.10 216.128   2
  -2   2 -24 3300.20 216.772   2
   2   2  24 3111.90 214.799   1
   2  -2  24 2735.20 190.303   1
   2   2  24 3179.07 224.899   2
   2  -2  24 3210.71 222.472   2
  -2  -2 -24 3275.50 173.840   7
  -2   2 -24 2924.50 148.722   4
  -2   2 -24 2713.64 217.576   3
   2   2  25-22.7361 79.7939   2
   2  -2  25 79.5218 83.6270   2
  -2   2 -25 23.1096 78.6353   3
  -2  -2 -25 74.4484 56.8787   7
  -2   2 -25 162.081 49.2519   4
   2  -2  25 84.5009 67.1200   1
   2  -2  26 3703.03 227.955   1
   2   2  26 3992.39 264.875   2
   2  -2  26 3823.84 260.259   2
  -2  -2 -26 3830.60 201.121   7
  -2   2 -26 3641.10 172.157   4
  -2   2 -26 3956.98 262.493   3
  -2  -2 -27 31.7537 33.5785   4
  -2   2 -27 7.58782 40.7134   4
   2  -2  27-122.563 114.066   2
  -2  -2 -27-45.1209 106.560   3
  -2   2 -27 37.2429 88.8134   3
   2   2  27-122.632 109.497   2
  -2  -2 -27-18.5413 56.1973   7
  -2  -2 -28 587.123 55.9238   4
  -2   2 -28 686.249 69.4146   4
  -2  -2 -28 667.315 144.256   3
   2  -2  28 623.017 138.562   2
  -2   2 -28 1001.42 146.124   3
   2   2  28 726.081 136.494   2
  -2  -2 -29 19.2208 35.3696   4
  -2   2 -29 38.9667 41.5960   4
   2  -2  29-13.1772 108.598   2
  -2  -2 -29 15.9383 109.556   3
  -2   2 -29 198.006 105.589   3
   2   2  29 26.4079 108.818   2
  -2   2 -30 13.6223 95.5979   3
  -2  -2 -30-65.3896 113.557   3
   2   2  30-81.9630 127.160   2
   2  -2  30-191.033 138.741   2
  -2   2 -31 392.181 131.668   3
   2   3 -33 3760.37 283.228   3
   2   3 -32 93.2173 108.180   3
   2   3 -31 2536.02 226.057   3
  -2   3  30-94.7210 124.511   2
  -2  -3  30-107.951 127.721   2
   2   3 -30 114.058 99.0191   3
   2  -3 -30-194.909 140.645   3
   2  -3 -29 1276.38 129.519   7
  -2  -3  29 1091.07 122.436   1
  -2  -3  29 1310.82 171.041   2
  -2   3  29 1119.34 166.075   2
   2   3 -29 1220.61 161.061   3
   2  -3 -28-7.46551 69.5014   7
  -2  -3  28 123.478 68.3511   1
  -2  -3  28 62.3714 104.294   2
  -2   3  28 100.104 108.947   2
   2   3 -28 23.8766 82.0761   3
   2  -3 -27 619.163 96.0942   7
  -2  -3  27 673.709 100.269   1
  -2  -3  27 645.109 123.685   2
  -2   3  27 551.262 120.596   2
   2   3 -27 738.199 123.309   3
   2  -3 -26 375.544 82.5662   7
  -2  -3  26 289.408 77.3650   1
  -2   3  26 367.239 104.852   2
  -2  -3  26 309.097 102.731   2
   2   3 -26 300.079 97.2957   3
   2   3 -25-9.10766 76.6812   7
   2  -3 -25 67.2665 58.1925   7
   2   3 -25 64.0681 77.1336   3
  -2  -3  25-36.5220 66.8236   1
  -2   3  25 87.8633 76.2838   2
  -2  -3  25 175.141 81.2775   2
  -2  -3  24 12.1592 86.1752   5
  -2   3  24-62.0701 101.583   5
   2  -3 -24 110.720 64.9730   7
   2   3 -24 79.1547 77.0917   7
   2   3 -24 10.2541 76.8354   3
  -2  -3  24 62.8876 59.2691   1
  -2   3  24 51.6612 72.5149   1
  -2   3  24 178.504 78.6783   2
  -2  -3  24 219.777 85.0149   2
  -2  -3  23 7166.25 385.791   5
  -2   3  23 7390.33 391.349   5
   2   3 -23 7931.77 360.088   7
   2  -3 -23 7892.58 331.693   7
   2   3 -23 7919.97 374.296   3
  -2   3  23 7762.46 377.822   2
  -2  -3  23 7585.96 374.566   2
  -2   3  23 7872.54 378.187   1
  -2  -3  23 7307.77 331.114   1
  -2   3  22 3556.68 224.072   1
  -2  -3  22 3570.18 188.483   1
  -2  -3  22 3169.39 225.032   5
  -2   3  22 3940.01 245.592   5
   2  -3 -22 4174.97 195.236   7
   2   3 -22 3948.87 217.036   7
   2   3 -22 3841.32 226.191   3
  -2  -3  22 3763.95 228.503   2
  -2   3  22 3586.07 225.590   2
  -2  -3  21 3722.44 201.379   1
  -2   3  21 4631.58 251.549   1
  -2   3  21 4012.81 254.897   5
  -2  -3  21 3938.52 250.713   5
   2  -3 -21 4124.26 206.619   7
   2   3 -21 4611.64 238.084   7
   2   3 -21 4496.73 244.992   3
   2  -3 -21 3764.07 140.578   4
  -2  -3  21 4428.03 248.506   2
  -2   3  21 4161.66 241.203   2
  -2  -3  20 97.2832 52.1682   1
  -2   3  20 151.697 72.0180   1
  -2   3  20 185.870 76.0674   5
  -2  -3  20 224.995 76.6938   5
   2   3 -20 83.1544 70.4535   7
   2  -3 -20 84.7912 54.5012   7
  -2  -3  20 162.290 63.9115   7
   2   3 -20 58.9166 62.0395   3
   2  -3 -20 117.686 24.6601   4
  -2   3  20 146.045 67.2145   2
  -2  -3  20 94.1735 65.8975   2
  -2  -3  19 70.1853 42.8667   1
  -2   3  19 77.1433 61.3333   1
  -2   3  19 88.6755 61.8341   5
  -2  -3  19 116.893 57.9974   5
   2  -3 -19 43.9944 49.4195   7
  -2  -3  19-7.07658 59.1694   7
   2   3 -19 14.4859 58.8300   7
   2   3 -19 23.9455 60.8371   3
   2  -3 -19 25.2312 21.1684   4
  -2   3  19 8.13426 67.5291   2
  -2  -3  19 48.6743 60.7752   2
  -2   3  18 747.754 100.549   1
  -2  -3  18 689.558 73.3015   1
  -2  -3  18 929.402 109.237   5
  -2   3  18 924.821 111.325   5
   2  -3 -18 678.828 80.2838   7
  -2  -3  18 874.678 93.7193   7
   2   3 -18 685.484 89.9462   7
   2   3 -18 667.893 91.7127   3
   2  -3 -18 689.505 46.6651   4
  -2  -3  18 921.304 101.196   2
  -2   3  18 763.822 97.7537   2
  -2  -3  17 61.7644 35.3123   1
  -2   3  17 47.1776 51.7713   1
  -2   3  17 88.6933 51.3349   5
  -2  -3  17 97.3208 56.2276   5
   2   3 -17 79.3221 51.2461   7
  -2  -3  17 31.9100 45.2470   7
   2   3 -17 35.0704 50.6870   3
   2  -3 -17 35.9515 20.8681   4
  -2  -3  17 50.0125 55.3854   2
  -2   3  17 100.266 53.1969   2
  -2   3  16 345.353 71.8000   1
  -2  -3  16 419.859 55.0163   1
  -2  -3  16 392.797 74.7878   5
  -2   3  16 453.371 77.8426   5
   2   3 -16 346.435 67.6384   7
   2   3 -16 482.713 73.7518   3
   2  -3 -16 424.983 35.7236   4
  -2  -3  16 282.232 66.5506   2
  -2   3  16 476.942 73.5060   2
  -2  -3  15 322.958 48.5551   1
  -2   3  15 343.311 66.4660   1
  -2  -3  15 270.276 62.3022   5
  -2   3  15 412.050 73.5021   5
   2   3 -15 299.412 62.7272   7
   2   3 -15 289.252 59.3197   3
  -2  -3  15 288.063 30.7324   4
   2  -3 -15 256.769 31.4279   4
  -2  -3  15 332.625 62.6543   2
  -2   3  15 376.455 67.6918   2
  -2  -3  14 45.0325 33.9746   1
  -2   3  14 13.6107 44.8274   1
  -2  -3  14 104.956 48.8106   5
  -2   3  14 127.234 52.0131   5
   2   3 -14 45.5482 47.6353   7
   2   3 -14 33.1122 47.4558   3
   2  -3 -14 64.3036 25.4574   4
  -2  -3  14 57.3766 22.7249   4
   2  -3 -14 46.6010 49.0204   1
  -2  -3  14 111.000 52.5204   2
  -2   3  14 93.3366 49.8236   2
  -2  -3  13 32560.9 1082.35   1
  -2   3  13 33712.5 1131.76   1
  -2  -3  13 32743.7 1137.25   5
  -2   3  13 32798.6 1138.53   5
   2   3 -13 33115.8 1115.37   7
   2   3 -13 32372.9 1106.95   3
   2  -3 -13 32194.3 1058.07   4
  -2  -3  13 32745.9 1058.96   4
  -2  -3  13 32567.5 1113.03   2
  -2   3  13 33506.2 1116.32   2
   2  -3 -13 33523.8 1130.33   1
  -2  -3  12 3263.21 150.050   1
  -2   3  12 3604.84 188.217   1
  -2  -3  12 3256.22 186.721   5
  -2   3  12 3462.74 191.117   5
   2   3 -12 3447.71 177.576   7
   2   3 -12 3577.61 171.256   3
   2  -3 -12 3266.11 136.113   4
  -2  -3  12 3276.24 138.307   4
  -2   3  12 3512.27 177.312   2
  -2  -3  12 3615.68 178.256   2
   2  -3 -12 3732.80 190.164   1
  -2   3  11 48919.6 1599.99   1
  -2  -3  11 46486.1 1549.37   1
  -2  -3  11 48301.3 1607.04   5
  -2   3  11 48513.2 1605.07   5
   2   3 -11 49458.0 1587.47   7
   2   3 -11 47710.8 1570.29   3
  -2  -3  11 48462.9 1542.41   4
   2  -3 -11 47074.9 1537.41   4
  -2  -3  11 48579.0 1579.92   2
  -2   3  11 48687.4 1580.90   2
   2  -3 -11 48826.0 1598.63   1
  -2   3  10 14938.8 558.830   1
  -2  -3  10 14565.0 514.127   1
  -2   3  10 15251.4 565.327   5
  -2  -3  10 15375.9 566.350   5
   2   3 -10 15683.5 549.408   7
  -2  -3  10 15618.6 546.276   7
   2   3 -10 15195.6 531.569   3
  -2  -3  10 15187.4 513.360   4
   2  -3 -10 15211.0 508.439   4
   2  -3 -10 15556.6 560.459   1
  -2  -3  10 14821.3 540.995   2
  -2   3  10 15619.8 543.322   2
  -2  -3   9 3598.55 145.958   1
  -2   3   9 3627.16 184.396   1
  -2  -3   9 4019.60 192.988   5
  -2   3   9 3656.55 186.759   5
  -2  -3   9 3495.79 171.810   7
   2   3  -9 3868.17 177.622   7
  -2  -3   9 3864.60 152.704   4
   2  -3  -9 4073.17 148.729   4
  -2  -3   9 3511.62 167.908   2
  -2   3   9 3864.54 171.213   2
  -2  -3   8 6048.19 221.876   1
  -2   3   8 6042.25 264.959   1
   2  -3  -8 6393.74 265.564   1
  -2   3   8 6293.80 268.715   5
  -2  -3   8 6066.75 266.375   5
   2   3  -8 6555.67 258.274   7
  -2  -3   8 6352.24 253.785   7
   2   3  -8 6329.37 234.596   3
   2  -3  -8 6288.79 227.552   4
  -2  -3   8 6352.97 233.749   4
  -2   3   8 6208.77 246.911   2
  -2  -3   8 6164.08 245.952   2
  -2  -3   7 1174.38 58.1435   1
   2  -3  -7 1235.65 89.2793   1
  -2  -3   7 1364.61 93.5004   5
  -2   3   7 1179.15 88.7582   5
  -2  -3   7 1275.24 83.4023   7
   2   3  -7 1366.97 87.9238   7
   2   3  -7 1320.59 67.2427   3
   2  -3  -7 1149.34 65.6481   4
  -2  -3   7 1338.19 72.7342   4
  -2  -3   7 1257.62 77.3845   2
  -2   3   7 1358.26 79.4520   2
   2  -3  -6 2872.37 149.154   1
  -2  -3   6 2978.27 109.764   1
  -2  -3   6 2905.34 139.583   7
  -2  -3   6 3322.35 154.241   5
  -2   3   6 2966.86 149.358   5
   2  -3  -6 3035.73 143.311   5
   2   3  -6 2990.40 143.371   5
   2   3  -6 2959.66 115.837   3
   2  -3  -6 3021.33 124.624   4
  -2  -3   6 2867.48 128.604   4
  -2   3   6 3289.58 134.536   2
  -2  -3   6 3060.71 132.130   2
   2   3  -5 12601.7 439.588   5
  -2   3   5 12416.1 446.838   5
  -2  -3   5 12399.3 448.113   5
   2  -3  -5 12192.6 436.737   5
  -2  -3   5 12735.6 438.448   7
  -2   3   5 12617.7 426.271   4
  -2  -3   5 12333.7 427.459   4
   2  -3  -5 12056.1 420.771   4
   2  -3  -5 12524.9 450.110   1
   2   3  -4 8654.75 315.640   5
  -2   3   4 9072.35 308.532   6
   2  -3  -4 8797.98 316.367   5
  -2  -3   4 8999.82 317.707   7
  -2   3   4 8390.01 322.643   5
  -2  -3   4 8489.29 323.396   5
  -2   3   4 8743.45 308.360   4
   2  -3  -4 8163.78 302.118   4
   2  -3  -4 8667.48 327.405   1
   2   3  -3 42632.1 1357.34   5
   2  -3  -3 40816.1 1354.51   5
  -2   3   3 42851.1 1346.90   6
  -2  -3   3 42073.7 1355.70   7
  -2   3   3 41851.8 1363.72   5
  -2  -3   3 41100.0 1363.29   5
  -2   3   3 41261.7 1350.62   4
   2  -3  -3 42222.4 1370.41   1
  -2   3   2 1523.42 75.8422   6
   2  -3  -2 1463.30 80.8189   5
   2   3  -2 1606.96 84.1015   5
  -2  -3   2 1557.07 80.5954   7
  -2  -3   2 1537.48 91.0101   6
  -2   3   2 1497.23 86.1654   5
  -2  -3   2 1529.64 85.7483   5
  -2   3   2 1480.89 79.2969   4
   2  -3  -2 1540.51 90.9005   1
   2  -3  -1 63181.9 2043.37   1
  -2  -3   1 64626.8 2025.27   7
  -2  -3   1 62789.7 2041.49   6
  -2   3   1 64876.5 2020.59   6
   2  -3  -1 63400.1 2019.48   6
  -2   3   1 62009.8 2030.27   5
  -2  -3   1 61997.1 2030.19   5
   2   3  -1 64343.8 2032.28   5
   2  -3  -1 59849.5 2028.67   5
  -2   3   1 63465.0 2028.15   4
   2   3  -1 64691.7 2004.01   1
  -2  -3   0 893.684 53.5276   7
   2   3   0 970.391 67.2519   6
  -2  -3   0 840.310 63.7713   6
   2  -3   0 839.922 52.0400   6
  -2  -3   0 823.306 46.6287   3
   2  -3   0 848.922 59.1985   5
   2   3   0 955.403 62.1748   5
   2  -3   0 1025.16 59.9857   3
  -2   3   0 892.143 57.9601   4
   2  -3   0 912.454 56.1109   4
   2  -3   0 829.978 64.9806   1
   2  -3   1 16779.3 572.683   6
   2   3   1 17544.6 595.715   6
  -2  -3  -1 17374.6 596.526   6
  -2  -3  -1 18055.5 570.249   2
  -2  -3  -1 16959.8 574.015   3
  -2   3  -1 17743.7 570.487   2
   2   3   1 16839.4 587.758   5
   2  -3   1 16422.9 585.311   5
   2  -3   1 17121.4 578.301   4
  -2   3  -1 17151.7 583.168   4
   2  -3   1 18559.9 581.943   3
  -2  -3  -2 126.644 22.0560   2
  -2   3  -2 114.205 22.7349   2
   2  -3   2 94.4501 25.4877   3
  -2   3  -2 87.8746 24.4072   4
   2  -3   2 116.930 24.4663   4
  -2  -3  -2 127.553 30.8142   6
   2   3   2 128.472 31.0950   6
   2   3   3 2643.43 111.905   2
   2  -3   3 2560.37 111.789   2
  -2   3  -3 2596.20 110.631   2
  -2  -3  -3 2557.26 109.947   2
   2  -3   3 2518.76 114.266   3
  -2   3  -3 2459.83 109.453   3
   2  -3   3 2524.43 111.832   4
  -2   3  -3 2653.24 118.461   4
   2   3   3 2690.98 127.481   6
  -2  -3  -3 2590.81 125.952   6
  -2   3  -4 8827.09 317.608   2
   2  -3   4 8757.71 317.612   2
   2   3   4 9002.58 317.728   2
  -2  -3  -4 9435.30 318.518   2
  -2   3  -4 8781.63 315.366   3
   2  -3   4 8772.77 319.807   3
   2  -3   4 8763.63 313.302   4
   2   3   4 9063.16 332.752   6
   2   3   5 656.406 60.2303   6
   2  -3   5 623.291 53.7850   3
  -2   3  -5 631.107 50.0844   3
   2   3   5 677.836 52.2899   2
   2  -3   5 685.654 53.4482   2
   2  -3   5 576.950 44.1056   4
  -2  -3  -5 625.651 51.3363   2
  -2   3  -5 675.477 52.6254   2
   2   3   6 748.107 65.8383   6
   2   3   6 816.484 60.2866   2
   2  -3   6 718.968 59.0434   2
  -2   3  -6 876.949 60.6681   3
   2  -3   6 759.631 61.5463   3
   2  -3   6 775.376 50.9462   4
  -2   3  -6 798.347 59.8898   2
  -2  -3  -6 744.579 58.3537   2
   2  -3   7 6981.39 267.943   2
   2   3   7 6797.21 266.194   2
  -2   3  -7 7073.57 264.749   3
   2  -3   7 6913.46 269.158   3
   2  -3   7 6594.99 246.305   4
  -2   3  -7 6642.54 256.862   4
  -2  -3  -7 6895.89 264.873   2
  -2   3  -7 6775.08 264.129   2
   2  -3   8 7267.33 291.784   2
   2   3   8 7745.26 294.086   2
   2  -3   8 7386.75 294.424   3
  -2   3  -8 7562.14 289.953   3
  -2   3  -8 7425.12 279.394   4
  -2  -3  -8 7496.21 289.962   2
  -2   3  -8 7285.05 288.568   2
   2  -3   9 25386.5 859.237   3
   2  -3   9 24614.7 855.221   2
   2   3   9 25548.6 855.874   2
  -2   3  -9 24715.2 850.074   3
  -2   3  -9 25412.3 836.550   4
  -2   3  -9 24605.5 850.303   2
  -2  -3  -9 25262.8 851.530   2
  -2  -3 -10 20500.7 704.148   2
  -2   3 -10 19764.5 702.490   2
   2  -3  10 20096.0 707.773   2
   2  -3  10 20299.1 711.917   3
   2   3  10 20398.7 707.963   2
   2  -3  10 20636.1 704.829   7
  -2   3 -10 19949.4 684.312   4
  -2   3 -10 20032.0 702.783   3
  -2   3 -11 5509.16 244.861   2
  -2  -3 -11 5574.98 244.122   2
   2  -3  11 5579.82 249.115   2
   2   3  11 5692.78 250.886   2
   2  -3  11 5485.94 250.526   3
  -2   3 -11 5539.72 224.721   4
  -2   3 -11 5832.03 246.478   3
  -2  -3 -11 5415.59 203.801   7
   2  -3  11 5683.89 244.483   7
  -2  -3 -12 10.2273 42.7581   2
   2   3  12 22.1693 44.6802   2
   2  -3  12 16.8331 46.5839   2
  -2   3 -12 46.1757 43.2011   2
  -2   3 -12 27.1137 29.3282   4
  -2   3 -12 62.4898 41.6629   3
  -2  -3 -12 32.7933 22.3871   7
   2  -3  12 24.3577 36.8194   7
   2   3  13 89.9390 45.3646   2
  -2   3 -13 76.8828 44.3248   2
   2  -3  13 72.5251 46.1169   2
  -2  -3 -13 82.4692 44.3757   2
  -2   3 -13 56.1496 32.9307   4
  -2   3 -13 107.016 47.8018   3
  -2  -3 -13 62.5970 24.6120   7
   2  -3  13 105.946 43.9839   7
  -2  -3 -14 176.579 57.7607   2
   2   3  14 168.021 54.2868   2
  -2   3 -14 270.302 59.9760   2
   2   3  14 175.602 53.4765   1
   2  -3  14 104.063 51.0889   2
  -2  -3 -14 160.289 31.9723   7
   2  -3  14 228.946 50.8615   7
  -2   3 -14 141.024 39.0070   4
  -2   3 -14 181.773 58.5264   3
   2   3  15 8741.95 371.540   1
  -2  -3 -15 8629.05 362.232   2
  -2   3 -15 8847.59 364.223   2
   2  -3  15 8916.29 374.079   2
   2   3  15 8325.69 369.527   2
   2  -3  15 8792.76 351.602   7
  -2  -3 -15 8639.00 314.490   7
  -2   3 -15 8658.98 329.995   4
  -2   3 -15 8637.52 366.970   3
  -2  -3 -16 198.674 61.3262   2
   2  -3  16 258.527 67.1251   2
  -2   3 -16 218.132 62.9445   2
   2   3  16 250.150 66.0616   2
   2   3  16 232.551 64.0554   1
  -2  -3 -16 343.286 84.0963   3
   2  -3  16 239.838 54.9429   7
  -2  -3 -16 263.674 40.0377   7
  -2   3 -16 169.237 45.6849   4
  -2   3 -16 110.702 58.2570   3
   2   3  17 7909.92 357.051   1
  -2   3 -17 8231.11 352.557   2
  -2  -3 -17 8337.26 352.752   2
   2  -3  17 8272.11 337.657   7
  -2  -3 -17 7898.14 298.925   7
   2   3  17 8138.28 362.496   2
  -2  -3 -17 7625.48 387.146   3
   2  -3  17 7731.53 357.691   2
  -2   3 -17 8265.43 312.397   4
  -2   3 -17 7548.01 349.833   3
  -2   3 -18 22.0369 60.9904   2
  -2  -3 -18 51.5758 58.4967   2
   2   3  18 57.8285 63.5026   2
   2  -3  18 190.565 73.0754   2
   2   3  18 32.1310 58.5805   1
  -2  -3 -18-67.2347 83.9463   3
   2  -3  18 54.3766 52.9592   7
  -2  -3 -18 27.4603 36.0700   7
  -2   3 -18 97.3183 44.4589   4
  -2   3 -18 54.6881 58.0209   3
  -2   3 -19 17604.8 656.162   2
   2   3  19 17296.1 664.032   1
  -2  -3 -19 17439.5 654.508   2
   2  -3  19 17468.7 636.044   7
  -2  -3 -19 17030.3 595.385   7
  -2  -3 -19 17168.9 708.454   3
   2  -3  19 17105.3 667.163   2
   2   3  19 16748.1 666.229   2
  -2   3 -19 17165.9 602.585   4
  -2   3 -19 16549.4 658.214   3
  -2  -3 -20 396.735 88.9839   2
   2  -3  20 357.075 91.4419   2
   2   3  20 503.232 97.0660   2
  -2   3 -20 218.314 79.7036   2
   2   3  20 220.611 82.7982   1
  -2  -3 -20 282.291 100.224   3
   2  -3  20 324.192 74.6508   7
  -2  -3 -20 314.787 56.3363   7
  -2   3 -20 422.029 60.8649   4
  -2   3 -20 321.287 84.1843   3
   2   3  21 967.448 122.415   2
   2   3  21 1115.26 128.311   1
   2  -3  21 881.413 119.071   2
  -2   3 -21 1064.33 121.544   2
  -2  -3 -21 966.482 120.203   2
  -2  -3 -21 1022.28 84.5737   7
   2  -3  21 1333.78 111.457   7
  -2  -3 -21 1304.34 157.794   3
  -2   3 -21 991.279 82.8258   4
  -2   3 -21 1003.26 120.440   3
  -2  -3 -22-8.83335 78.8719   2
  -2   3 -22 96.8099 70.9338   2
   2  -3  22 60.0482 65.8612   2
   2   3  22-38.4137 65.3176   1
  -2  -3 -22-9.03170 47.6249   7
   2  -3  22 28.1298 57.9543   7
   2   3  22 90.1139 68.1009   2
  -2  -3 -22-146.001 101.145   3
  -2   3 -22 4.35952 45.1551   4
  -2   3 -22 38.2626 68.4338   3
   2  -3  23 252.067 74.2028   1
  -2   3 -23 201.535 81.5469   2
  -2  -3 -23 247.760 89.8964   2
   2   3  23 149.786 79.5198   1
  -2  -3 -23 110.428 98.0132   3
   2  -3  23 198.464 85.0722   2
   2   3  23 188.092 90.6100   2
   2  -3  23 249.746 72.0658   7
  -2  -3 -23 243.923 61.6615   7
  -2   3 -23 145.345 50.4317   4
  -2   3 -23 360.684 95.5602   3
  -2   3 -24 465.301 105.556   2
  -2  -3 -24 381.313 98.9749   2
   2  -3  24 502.109 86.3109   1
   2  -3  24 652.456 115.660   2
   2   3  24 359.432 97.2108   2
  -2  -3 -24 579.728 75.8507   7
   2  -3  24 581.114 91.9476   7
  -2   3 -24 402.338 64.4242   4
  -2   3 -24 448.552 101.455   3
   2  -3  25 441.299 87.1964   1
   2   3  25 226.871 95.4897   2
   2  -3  25 317.020 107.740   2
  -2  -3 -25 349.283 71.5236   7
   2  -3  25 446.524 89.1537   7
  -2   3 -25 361.069 60.9415   4
  -2   3 -25 326.508 100.761   3
   2  -3  26 392.153 87.9121   1
   2   3  26 283.352 100.687   2
   2  -3  26 365.143 107.673   2
  -2  -3 -26 408.377 76.6680   7
  -2   3 -26 292.792 60.7784   4
  -2   3 -26 451.251 109.648   3
   2   3  27 3032.03 236.000   2
   2  -3  27 3342.72 241.076   2
  -2  -3 -27 2910.34 175.410   7
  -2   3 -27 3050.40 158.129   4
  -2   3 -27 3272.62 238.478   3
  -2   3 -28 387.199 63.7038   4
  -2   3 -28 374.649 115.516   3
   2   3  28 241.958 119.014   2
   2  -3  28 279.356 116.652   2
  -2   3 -29 1518.28 107.896   4
  -2  -3 -29 1601.22 86.3438   4
  -2   3 -29 1897.01 194.553   3
   2   3  29 1886.49 198.973   2
   2  -3  29 1670.09 190.057   2
  -2   3 -30 449.981 128.327   3
  -2   3 -31 251.074 122.535   3
   2   4 -33 404.096 125.921   3
   2   4 -32 61.6430 95.5480   3
   2   4 -31 72.0032 94.5254   3
  -2  -4  30 1510.26 190.503   2
  -2   4  30 1237.31 183.566   2
   2   4 -30 1522.79 165.559   3
  -2   4  29-51.7408 112.611   2
  -2  -4  29-77.1747 123.062   2
   2   4 -29-11.2548 83.5601   3
  -2  -4  29 8.05128 61.3575   1
   2   4 -28 882.191 132.332   3
  -2  -4  28 986.141 114.967   1
  -2   4  28 932.377 155.584   2
  -2  -4  28 1025.85 156.648   2
   2  -4 -28 1027.93 116.709   7
   2   4 -27 20.9382 78.4226   3
  -2  -4  27-47.4875 107.308   2
  -2   4  27-202.986 108.576   2
   2  -4 -27-28.1100 65.0389   7
  -2  -4  27 22.3889 61.5113   1
   2  -4 -26 4766.39 236.686   7
  -2  -4  26 4094.07 230.633   1
  -2   4  26 4434.58 281.315   2
  -2  -4  26 4349.78 277.449   2
   2   4 -26 4213.07 262.139   3
  -2  -4  25-6.84655 61.5120   1
   2   4 -25-29.0266 84.7793   3
   2  -4 -25 26.5593 63.8704   7
  -2   4  25 120.259 88.1182   2
  -2  -4  25 76.0847 84.9109   2
   2  -4 -24 3903.03 199.342   7
  -2  -4  24 2985.81 238.472   5
  -2   4  24 3255.34 251.142   5
  -2  -4  24 2963.13 183.766   1
   2   4 -24 3246.59 216.891   3
   2  -4 -24 3253.88 120.760   4
  -2  -4  24 3706.83 234.662   2
  -2   4  24 3571.31 232.299   2
   2  -4 -23 273.831 67.8475   7
  -2   4  23 133.895 90.5278   5
  -2  -4  23 131.211 88.7196   5
  -2  -4  23 199.227 60.4407   1
  -2   4  23 318.087 94.2383   1
   2   4 -23 230.050 80.1520   3
   2  -4 -23 115.645 28.9092   4
  -2   4  23 289.057 84.0794   2
  -2  -4  23 208.163 79.4666   2
   2  -4 -22 540.927 80.3852   7
  -2  -4  22 609.776 101.158   7
  -2  -4  22 493.096 100.867   5
  -2   4  22 570.112 107.394   5
  -2  -4  22 454.801 70.5766   1
  -2   4  22 573.319 107.499   1
   2   4 -22 545.332 94.9031   3
   2  -4 -22 395.751 40.5827   4
  -2  -4  22 340.166 93.4473   2
  -2   4  22 455.984 97.1890   2
   2   4 -21 602.128 101.040   7
   2  -4 -21 547.107 79.4830   7
  -2  -4  21 650.964 97.4121   7
  -2  -4  21 394.860 99.7829   5
  -2   4  21 512.479 111.623   5
  -2   4  21 533.598 100.360   1
  -2  -4  21 604.969 75.1433   1
   2   4 -21 605.797 92.5081   3
   2  -4 -21 666.659 49.0397   4
  -2   4  21 721.825 108.738   2
  -2  -4  21 699.942 102.520   2
  -2  -4  20 2666.93 176.297   7
   2  -4 -20 2817.27 158.948   7
   2   4 -20 2442.05 173.207   7
  -2   4  20 2609.92 193.786   5
  -2  -4  20 2342.89 187.051   5
  -2   4  20 2351.30 185.133   1
  -2  -4  20 2482.72 144.637   1
   2   4 -20 2415.90 164.416   3
   2  -4 -20 2361.80 109.275   4
  -2  -4  20 2691.13 184.972   2
  -2   4  20 2552.03 179.299   2
  -2  -4  19 2027.21 145.690   7
   2   4 -19 1644.34 142.131   7
  -2  -4  19 1770.73 156.475   5
  -2   4  19 1689.73 155.130   5
  -2  -4  19 1801.32 117.982   1
  -2   4  19 1849.88 155.478   1
   2   4 -19 1966.87 141.117   3
   2  -4 -19 1823.25 89.7050   4
  -2  -4  19 1952.62 153.571   2
  -2   4  19 1508.29 143.135   2
   2   4 -18 3615.86 210.662   7
  -2  -4  18 3736.85 206.943   7
  -2   4  18 3734.22 229.740   5
  -2  -4  18 4122.10 237.516   5
  -2  -4  18 3603.30 178.750   1
  -2   4  18 3985.11 229.465   1
   2   4 -18 3488.27 197.509   3
   2  -4 -18 3747.72 152.922   4
  -2  -4  18 3819.51 215.930   2
  -2   4  18 3556.00 211.195   2
   2   4 -17 178.941 66.9655   7
  -2  -4  17 336.018 72.4035   5
  -2   4  17 292.357 71.1228   5
  -2  -4  17 203.050 44.4508   1
  -2   4  17 151.974 71.4046   1
   2   4 -17 213.385 56.1842   3
  -2  -4  17 207.962 33.9248   4
   2  -4 -17 199.593 35.4971   4
  -2  -4  17 185.995 63.4519   2
  -2   4  17 352.087 69.0873   2
   2   4 -16 123.426 57.8860   7
  -2  -4  16 155.207 60.0375   5
  -2   4  16 224.742 61.9910   5
  -2  -4  16 131.662 37.5922   1
  -2   4  16 186.054 64.8472   1
   2   4 -16 190.932 53.3226   3
  -2  -4  16 101.765 29.7907   4
   2  -4 -16 104.751 31.8527   4
  -2   4  16 208.040 62.6068   2
  -2  -4  16 167.023 56.7959   2
   2   4 -15 1372.21 117.235   7
  -2   4  15 1410.55 125.061   5
  -2  -4  15 1501.65 130.043   5
  -2  -4  15 1491.02 93.2728   1
  -2   4  15 1493.40 128.838   1
   2   4 -15 1432.91 107.514   3
  -2  -4  15 1521.86 83.0602   4
   2  -4 -15 1455.19 82.7239   4
   2  -4 -15 1632.45 129.871   1
  -2  -4  15 1401.34 114.796   2
  -2   4  15 1636.11 122.324   2
   2   4 -14 8271.53 355.021   7
  -2   4  14 8411.49 372.402   5
  -2  -4  14 8542.98 373.348   5
  -2  -4  14 8042.87 313.135   1
  -2   4  14 8427.76 368.917   1
   2   4 -14 8676.99 335.958   3
   2  -4 -14 8270.92 304.840   4
  -2  -4  14 8490.42 306.782   4
  -2   4  14 8689.21 352.329   2
   2  -4 -14 8723.61 368.638   1
  -2  -4  14 8539.31 350.009   2
   2   4 -13 3002.17 172.871   7
  -2   4  13 3127.36 185.098   5
  -2  -4  13 3285.39 189.190   5
  -2   4  13 2965.22 179.574   1
  -2  -4  13 2960.62 137.228   1
   2   4 -13 3039.09 152.645   3
   2  -4 -13 3014.39 134.137   4
  -2  -4  13 3286.56 138.669   4
  -2  -4  13 2746.35 161.361   2
  -2   4  13 3093.29 168.544   2
   2  -4 -13 2952.16 178.914   1
   2   4 -12 651.398 76.2419   7
  -2  -4  12 764.745 79.4071   7
  -2   4  12 877.610 89.9507   5
  -2  -4  12 652.168 82.8563   5
  -2  -4  12 716.620 54.2594   1
   2   4 -12 593.386 59.3181   3
   2  -4 -12 786.863 56.9731   4
  -2  -4  12 767.159 58.5931   4
   2  -4 -12 710.434 82.4128   1
  -2  -4  12 656.219 72.8181   2
  -2   4  12 795.648 75.4631   2
   2   4 -11 152.405 53.7851   7
  -2  -4  11 102.369 46.9164   7
  -2  -4  11 173.754 51.8135   5
  -2   4  11 220.392 55.8414   5
  -2  -4  11 207.352 32.9431   1
   2  -4 -11 171.361 50.4179   1
   2   4 -11 213.373 37.9824   3
   2  -4 -11 202.721 34.1189   4
  -2  -4  11 200.472 36.8361   4
  -2  -4  11 195.700 46.6450   2
  -2   4  11 182.585 47.4338   2
   2  -4 -10 29831.9 1017.92   1
  -2  -4  10 29063.3 989.317   2
  -2   4  10 29643.4 991.032   2
  -2  -4  10 29340.2 1018.87   5
  -2   4  10 30422.9 1019.20   5
   2   4 -10 29446.5 1008.17   7
  -2  -4  10 29942.9 1002.66   7
  -2  -4  10 29283.4 955.693   1
   2  -4 -10 28808.5 967.110   4
  -2  -4  10 30216.5 975.199   4
   2   4 -10 29189.8 968.474   3
  -2  -4   9 264.549 46.0846   2
  -2   4   9 245.534 42.6345   2
  -2  -4   9 238.584 55.1684   5
  -2   4   9 237.490 52.6256   5
   2   4  -9 309.311 55.9883   7
  -2  -4   9 290.613 51.0715   7
   2  -4  -9 241.861 53.0106   1
  -2  -4   9 270.786 29.3805   1
   2  -4  -9 304.018 38.0098   4
  -2  -4   9 290.417 41.5326   4
   2   4  -9 292.888 35.6811   3
  -2   4   8 12127.1 434.045   2
  -2  -4   8 11724.7 432.412   2
  -2   4   8 12153.7 460.223   5
  -2  -4   8 11843.4 458.478   5
  -2  -4   8 12810.9 452.772   7
   2  -4  -8 12791.2 465.397   1
  -2  -4   8 11895.2 401.524   1
   2  -4  -8 12182.9 425.294   4
  -2  -4   8 12382.4 433.040   4
   2   4  -8 12420.6 409.516   3
  -2   4   7 2.93676 28.9898   2
  -2  -4   7-11.7552 30.1592   2
  -2  -4   7-28.1048 36.2954   5
  -2   4   7-13.5994 37.3576   5
  -2  -4   7 16.6160 32.4505   7
   2  -4  -7 4.90773 34.0829   1
  -2  -4   7 10.3949 11.5786   1
  -2  -4   7 3.18536 29.4766   4
   2  -4  -7 2.71556 26.2592   4
   2   4  -7 15.2538 15.8341   3
   2  -4  -6 28188.2 934.166   1
  -2  -4   6 27209.0 925.058   5
  -2   4   6 28374.2 913.609   6
  -2   4   6 27017.8 922.957   5
  -2  -4   6 28010.9 921.113   7
  -2  -4   6 27214.8 908.214   4
   2  -4  -6 26358.3 899.850   4
  -2  -4   6 26785.7 897.481   2
  -2   4   6 27481.9 898.730   2
   2  -4  -5 16421.2 587.326   1
   2   4  -5 16861.9 567.764   5
  -2   4   5 16782.4 569.108   6
   2  -4  -5 16606.0 567.099   5
  -2  -4   5 16400.8 576.184   7
  -2  -4   5 16200.4 579.640   5
  -2   4   5 15840.5 576.651   5
  -2  -4   5 16225.1 567.697   4
   2  -4  -5 16616.5 562.049   4
  -2  -4   5 16715.3 553.708   2
  -2   4   5 16625.2 553.634   2
  -2  -4   4 17400.9 599.239   7
  -2  -4   4 16984.4 594.749   4
  -2  -4   4 17356.6 600.144   5
  -2   4   4 17580.2 595.316   4
  -2   4   4 17890.7 600.737   5
   2   4  -4 17779.7 588.760   5
  -2   4   4 17333.5 592.281   6
   2  -4  -4 17600.1 587.297   5
   2  -4  -4 16535.6 586.612   4
   2  -4  -4 17244.5 611.253   1
  -2  -4   3 428.418 55.0899   6
  -2  -4   3 413.666 45.1584   7
  -2  -4   3 497.887 50.2734   5
  -2   4   3 456.670 47.7513   5
   2   4  -3 495.660 42.7015   5
   2  -4  -3 463.665 41.4801   5
  -2   4   3 414.254 43.4649   6
  -2   4   3 450.980 47.4065   4
   2  -4  -3 519.341 55.6033   1
  -2   4   3 390.005 52.4596   1
  -2   4   2 4992.99 193.499   6
  -2  -4   2 4744.46 209.243   6
  -2  -4   2 4885.46 196.156   7
  -2   4   2 4579.10 191.523   5
  -2  -4   2 4404.23 190.193   5
   2  -4  -2 4666.15 183.799   5
   2  -4  -2 4864.29 190.926   6
   2   4  -2 5138.34 188.459   5
  -2   4   2 4974.81 199.187   4
  -2   4   2 4735.50 210.659   1
   2  -4  -2 4927.60 208.405   1
  -2   4   1 4765.73 190.491   6
  -2  -4   1 4709.96 207.630   6
  -2  -4   1 4473.32 189.091   7
   2  -4  -1 4884.21 190.420   6
  -2   4   1 4934.64 187.077   5
   2  -4  -1 4537.50 183.511   5
  -2  -4   1 4907.31 187.915   5
   2   4  -1 4760.32 186.690   5
  -2   4   1 4985.80 198.177   4
   2   4  -1 4845.43 169.979   1
  -2   4   1 4599.69 206.569   1
   2  -4  -1 4835.42 204.654   1
   2   4   0 14139.0 494.342   6
   2  -4   0 13450.4 471.408   6
  -2  -4   0 13872.6 493.264   6
  -2   4   0 14064.5 454.512   2
   2   4   0 13831.6 470.921   5
   2  -4   0 12289.3 465.257   5
  -2   4   0 13802.6 482.101   4
   2  -4   0 15539.3 478.792   3
   2  -4   0 12281.4 471.812   4
   2   4   0 14034.6 457.100   1
   2  -4   0 14170.3 490.979   1
   2   4   1 15434.0 505.450   1
   2  -4   1 15564.2 532.556   1
   2   4   1 15335.9 537.025   6
   2  -4   1 14400.5 513.427   6
  -2  -4  -1 15485.2 537.852   6
  -2  -4  -1 15049.2 496.753   2
  -2   4  -1 15513.7 497.412   2
   2  -4   1 13980.8 510.123   5
   2   4   1 14958.7 514.384   5
   2  -4   1 14332.6 516.385   4
  -2   4  -1 14837.2 523.282   4
   2  -4   1 15908.3 516.915   3
   2   4   2 7244.07 261.817   1
   2  -4   2 6784.26 265.687   6
   2   4   2 7123.83 285.038   6
  -2  -4  -2 6999.19 285.270   6
   2  -4   2 7286.27 281.966   1
  -2  -4  -2 7078.84 250.828   2
  -2   4  -2 7322.00 251.190   2
   2  -4   2 6757.03 267.393   4
  -2   4  -2 7193.06 274.662   4
   2  -4   2 7690.91 267.664   3
   2  -4   3 6254.52 238.548   3
   2  -4   3 6274.69 229.628   2
  -2  -4  -3 6485.74 227.278   2
  -2   4  -3 6468.00 228.169   2
  -2  -4  -3 6471.42 258.779   6
   2   4   3 6285.51 256.091   6
   2  -4   3 6058.77 238.457   4
  -2   4  -3 5852.25 228.938   3
  -2   4  -3 6144.18 247.198   4
   2   4   3 6262.34 238.179   1
   2  -4   4 24699.4 801.624   3
  -2   4  -4 22998.2 792.109   3
   2   4   4 24187.3 794.706   2
   2  -4   4 24804.1 796.291   2
   2   4   4 23344.5 821.962   6
  -2  -4  -4 24235.9 822.824   6
   2  -4   4 23143.7 800.425   4
  -2   4  -4 24167.6 792.726   2
  -2  -4  -4 24787.7 792.542   2
   2   4   4 24622.4 807.811   1
   2  -4   5 2230.76 110.735   3
  -2   4  -5 2049.99 102.411   3
   2   4   5 2038.40 104.274   2
   2  -4   5 2057.22 105.918   2
   2   4   5 2307.69 126.055   6
   2  -4   5 2131.84 106.845   4
   2   4   5 2334.66 117.259   1
  -2   4  -5 2194.42 105.123   2
  -2  -4  -5 2166.66 104.142   2
  -2   4  -6 11244.2 398.404   3
   2  -4   6 11612.5 406.661   3
   2   4   6 11154.8 421.873   6
   2  -4   6 11274.4 402.454   2
   2   4   6 11387.4 402.417   2
   2  -4   6 11032.7 396.702   4
  -2   4  -6 10900.6 398.627   2
  -2  -4  -6 11572.0 399.672   2
   2   4   6 11209.5 413.226   1
  -2   4  -7 56.6426 27.9892   3
   2  -4   7 43.7864 33.0357   3
   2   4   7 62.0169 40.2050   6
   2   4   7 89.1037 34.5095   1
   2   4   7 72.1238 32.9148   2
   2  -4   7 52.4713 30.7099   2
   2  -4   7 52.8053 25.6415   4
  -2  -4  -7 96.9492 34.1351   2
  -2   4  -7 42.4805 29.4192   2
  -2   4  -8 196.394 38.8501   3
   2   4   8 161.450 49.9239   6
   2  -4   8 228.540 43.0892   3
   2   4   8 244.797 42.5236   2
   2  -4   8 229.447 42.7006   2
  -2  -4  -8 175.499 39.2372   2
  -2   4  -8 148.849 36.7058   2
  -2   4  -8 172.213 38.1833   4
   2  -4   8 214.160 34.3471   4
   2   4   8 175.468 43.4035   1
   2   4   9 249.606 49.3628   1
   2  -4   9 193.812 41.8970   2
   2  -4   9 257.110 48.7686   3
   2   4   9 267.599 47.3459   2
  -2   4  -9 252.733 44.2952   3
   2  -4   9 221.808 34.2586   4
  -2   4  -9 252.737 41.6128   4
  -2   4  -9 254.948 46.0336   2
  -2  -4  -9 252.885 46.9979   2
   2  -4  10 3768.00 185.827   2
   2   4  10 3806.34 183.922   2
   2  -4  10 3887.88 185.926   3
  -2   4 -10 3764.64 177.640   3
  -2   4 -10 4080.76 176.329   4
   2  -4  10 3607.86 157.467   4
  -2   4 -10 3618.97 179.199   2
  -2  -4 -10 3974.81 182.743   2
  -2   4 -11 2659.87 144.813   2
  -2  -4 -11 2432.36 138.840   2
   2  -4  11 2458.81 144.870   2
   2   4  11 2767.91 148.898   2
   2  -4  11 2339.21 141.572   3
   2  -4  11 2501.14 146.413   7
  -2   4 -11 2461.27 130.847   4
  -2   4 -11 2481.19 138.477   3
  -2  -4 -12 15658.1 556.537   2
  -2   4 -12 15305.1 555.473   2
   2  -4  12 14793.9 562.193   3
   2  -4  12 15123.4 563.861   2
   2   4  12 15193.1 563.087   2
   2  -4  12 15132.1 561.583   7
  -2   4 -12 15299.0 540.394   4
  -2   4 -12 14853.8 551.846   3
  -2   4 -13 5.48974 40.4018   2
  -2  -4 -13 49.1726 45.3600   2
   2  -4  13 6.00233 44.5718   2
   2  -4  13 28.9533 42.2262   7
  -2   4 -13 63.4010 34.3363   4
  -2   4 -13 10.5059 40.3782   3
  -2   4 -14 15980.1 592.813   2
  -2  -4 -14 16632.5 594.103   2
   2   4  14 15878.9 601.767   2
   2  -4  14 15594.1 599.467   2
   2  -4  14 16235.6 594.273   7
  -2  -4 -14 15764.5 542.471   7
  -2   4 -14 16359.2 571.109   4
  -2   4 -14 15875.3 589.111   3
  -2   4 -15 273.813 65.5820   2
  -2  -4 -15 297.559 62.9785   2
   2  -4  15 358.816 73.1917   2
   2   4  15 410.944 77.2784   2
  -2  -4 -15 333.851 43.0006   7
   2  -4  15 313.279 67.0119   7
  -2   4 -15 332.705 54.1854   4
  -2   4 -15 362.405 67.5338   3
  -2   4 -16 2212.15 146.588   2
  -2  -4 -16 2026.91 140.619   2
   2   4  16 2083.96 149.477   2
   2  -4  16 1901.06 144.909   2
   2  -4  16 1936.20 137.310   7
  -2  -4 -16 2139.18 103.963   7
  -2   4 -16 1937.17 119.054   4
  -2   4 -16 1786.65 133.788   3
  -2  -4 -17 2753.39 170.092   2
  -2   4 -17 2663.83 168.637   2
   2  -4  17 2537.63 173.337   2
   2   4  17 2577.54 174.350   2
  -2  -4 -17 2641.60 125.143   7
   2  -4  17 2603.41 161.516   7
  -2   4 -17 2527.01 142.274   4
  -2   4 -17 2639.07 166.315   3
  -2  -4 -18 452.541 80.1790   2
  -2   4 -18 300.517 77.4965   2
   2  -4  18 441.224 80.4397   7
  -2  -4 -18 308.191 49.5632   7
   2  -4  18 378.507 84.4600   2
  -2  -4 -18 360.690 106.437   3
   2   4  18 484.557 85.8635   2
  -2   4 -18 355.912 60.6845   4
  -2   4 -18 406.889 80.4706   3
  -2   4 -19 400.192 77.3889   2
  -2  -4 -19 215.052 70.9651   2
   2   4  19 97.4740 72.2566   1
  -2  -4 -19 182.889 89.9464   3
   2   4  19 337.204 84.3008   2
   2  -4  19 285.579 84.3750   2
   2  -4  19 193.264 67.7592   7
  -2  -4 -19 175.807 46.3480   7
  -2   4 -19 164.389 54.4515   4
  -2   4 -19 192.288 69.8267   3
  -2  -4 -20 1547.73 142.546   2
  -2   4 -20 1614.30 144.272   2
   2   4  20 1528.67 144.179   1
  -2  -4 -20 1599.28 100.041   7
   2  -4  20 1614.16 132.293   7
  -2  -4 -20 1618.29 176.933   3
   2   4  20 1692.52 152.713   2
   2  -4  20 1501.83 144.802   2
  -2   4 -20 1801.57 115.767   4
  -2   4 -20 1471.49 134.810   3
  -2   4 -21 2782.12 189.918   2
  -2  -4 -21 2945.28 191.584   2
   2   4  21 2666.41 195.067   1
   2  -4  21 2776.84 176.875   7
  -2  -4 -21 2710.61 141.381   7
   2   4  21 2870.80 199.471   2
  -2  -4 -21 2986.64 232.093   3
   2  -4  21 2811.83 196.663   2
  -2   4 -21 2914.46 155.574   4
  -2   4 -21 2719.06 187.987   3
  -2  -4 -22 4920.82 271.851   2
  -2   4 -22 4951.92 270.633   2
   2   4  22 4973.18 284.365   1
  -2  -4 -22 5028.92 320.691   3
   2  -4  22 5130.73 287.906   2
   2   4  22 4912.48 282.804   2
   2  -4  22 5171.44 260.521   7
  -2  -4 -22 5155.22 218.573   7
  -2   4 -22 5097.65 228.996   4
  -2   4 -22 4813.48 271.722   3
  -2   4 -23-27.3548 79.4188   2
   2  -4  23 49.2874 61.3468   1
  -2  -4 -23 54.6572 81.8759   2
   2  -4  23 226.585 68.9418   7
  -2  -4 -23 57.0947 46.9938   7
   2  -4  23 72.9440 78.7725   2
   2   4  23 10.4435 80.9598   2
  -2  -4 -23 114.478 99.4078   3
  -2   4 -23 40.1477 50.5901   4
  -2   4 -23 298.932 79.2229   3
  -2  -4 -24 5077.90 277.570   2
  -2   4 -24 4649.10 268.631   2
   2  -4  24 4260.67 239.874   1
   2  -4  24 4798.95 288.707   5
   2  -4  24 4660.10 280.143   2
   2   4  24 4840.17 283.145   2
  -2  -4 -24 5043.81 325.067   3
   2  -4  24 4773.49 253.555   7
  -2  -4 -24 4866.21 215.472   7
  -2   4 -24 4391.97 214.085   4
  -2   4 -24 4849.56 274.734   3
   2  -4  25 275.184 77.4194   1
   2  -4  25 282.969 99.5276   2
   2   4  25 295.327 107.825   2
  -2  -4 -25 366.340 120.489   3
   2  -4  25 192.949 79.8349   7
  -2  -4 -25 267.408 61.0164   7
  -2   4 -25 291.888 61.7197   4
  -2   4 -25 202.725 95.2383   3
   2  -4  26 1254.41 126.547   1
  -2  -4 -26 1245.86 103.575   7
   2  -4  26 1227.66 134.255   7
   2   4  26 1028.11 153.103   2
   2  -4  26 1059.07 152.045   2
  -2  -4 -26 1097.69 169.293   3
  -2   4 -26 1068.13 97.7038   4
  -2   4 -26 1192.55 144.684   3
   2  -4  27 362.405 84.1871   1
  -2  -4 -27 225.770 121.106   3
   2   4  27 110.463 108.581   2
   2  -4  27 195.396 110.726   2
   2  -4  27 379.044 94.3117   7
  -2   4 -27 264.323 61.4730   4
  -2   4 -27 350.860 103.565   3
  -2   4 -28 71.7392 53.2847   4
  -2   4 -28 135.799 89.8315   3
   2  -4  28 50.6508 112.375   2
  -2  -4 -28 49.7822 111.669   3
   2   4  28-101.758 124.296   2
  -2   4 -29 27.8098 49.9543   4
  -2   4 -29 23.3540 88.9857   3
   2   4  29 13.1718 116.150   2
   2  -4  29-26.2003 117.691   2
  -2   4 -30 793.476 136.697   3
  -2   4 -31 49.5069 100.519   3
  -2   4 -32 1916.18 201.342   3
   2   5 -33 940.505 150.438   3
   2   5 -32 778.496 139.246   3
   2   5 -31 1866.51 183.843   3
  -2   5  30 455.549 135.386   2
   2   5 -30 648.049 126.372   3
  -2  -5  29 1478.38 187.397   2
  -2   5  29 1712.32 193.419   2
   2   5 -29 1863.07 172.723   3
  -2   5  28-12.3751 113.888   2
  -2  -5  28 48.9980 110.082   2
   2   5 -28 178.366 81.7079   3
   2  -5 -27 62.4352 69.5137   7
   2   5 -27 85.6971 74.9848   3
  -2  -5  27-35.2709 104.329   2
  -2   5  27-23.7493 106.030   2
  -2  -5  27 14.0323 56.1249   1
  -2   5  26 1082.78 153.609   2
  -2  -5  26 1546.43 173.055   2
  -2  -5  26 1379.17 122.503   1
   2  -5 -26 1404.68 127.750   7
   2  -5 -26 1285.64 64.2142   4
   2   5 -26 1574.59 151.698   3
   2  -5 -25-19.7266 68.1081   7
  -2  -5  25 39.3846 75.0320   7
  -2  -5  25 6.42663 60.8217   1
   2   5 -25-8.69950 73.7411   3
   2  -5 -25 22.8732 29.7773   4
  -2  -5  25-64.8419 109.339   2
  -2   5  25-109.091 111.429   2
  -2  -5  24-19.1203 75.8793   7
   2  -5 -24-32.2878 58.0169   7
  -2   5  24-104.460 115.142   5
  -2  -5  24-115.459 114.548   5
  -2  -5  24 24.4291 52.8248   1
   2   5 -24-8.28407 65.7517   3
   2  -5 -24-29.3104 30.8139   4
  -2   5  24 187.252 89.3817   2
  -2  -5  24-20.6102 93.1440   2
  -2   5  23 2988.13 211.654   2
  -2  -5  23 2823.29 202.687   2
   2  -5 -23 2873.39 172.617   7
  -2  -5  23 2861.01 197.888   7
  -2  -5  23 3081.29 229.230   5
  -2   5  23 2383.44 216.856   5
  -2  -5  23 2821.22 162.866   1
   2  -5 -23 2869.57 124.464   4
   2   5 -23 2626.66 180.766   3
  -2  -5  22 353.414 87.7007   7
   2  -5 -22 219.330 65.8519   7
  -2  -5  22 365.954 103.844   5
  -2   5  22 239.470 91.7067   5
  -2  -5  22 351.199 65.7502   1
  -2   5  22 293.386 94.4303   1
   2   5 -22 186.002 67.8742   3
   2  -5 -22 279.167 42.6622   4
  -2  -5  22 337.528 89.2088   2
  -2   5  22 472.626 89.4409   2
  -2  -5  21 4429.85 251.948   2
  -2   5  21 4142.68 248.646   2
  -2  -5  21 4801.22 253.054   7
  -2   5  21 3919.22 266.901   5
  -2  -5  21 4553.72 278.457   5
  -2   5  21 4766.43 273.544   1
  -2  -5  21 4369.26 209.270   1
   2  -5 -21 4381.94 179.786   4
   2   5 -21 4407.20 229.006   3
  -2  -5  20 48.8600 62.5865   7
  -2   5  20-32.7509 79.5945   5
  -2  -5  20-43.2691 78.1342   5
  -2  -5  20 43.7079 41.7361   1
  -2   5  20 20.2678 65.1628   1
   2   5 -20 72.0841 54.0121   3
   2  -5 -20 20.4748 30.9976   4
  -2   5  20 59.7770 64.5283   2
  -2  -5  20 67.7462 64.5388   2
  -2  -5  19 227.376 74.3694   5
  -2   5  19 353.756 84.2384   5
  -2  -5  19 181.391 47.4311   1
  -2   5  19 420.165 88.6771   1
   2   5 -19 250.562 61.4530   3
   2  -5 -19 287.447 44.6331   4
  -2   5  19 266.860 73.9620   2
  -2  -5  19 184.625 68.9704   2
   2   5 -18 697.221 83.0243   3
  -2   5  18 712.511 108.087   5
  -2  -5  18 748.896 109.415   5
  -2  -5  18 881.899 75.4254   1
  -2   5  18 894.008 115.470   1
  -2  -5  18 907.424 64.7078   4
   2  -5 -18 875.112 67.1663   4
  -2  -5  18 894.825 99.3161   2
  -2   5  18 807.296 98.8523   2
  -2   5  17 150.106 71.6508   5
  -2  -5  17 103.161 62.5958   5
  -2  -5  17 112.644 38.8295   1
   2   5 -17 203.397 49.3168   3
   2  -5 -17 147.436 37.3875   4
  -2  -5  17 124.880 36.0811   4
  -2  -5  17 192.477 63.8302   2
  -2   5  17 287.130 64.2708   2
  -2   5  16 443.655 82.8638   5
  -2  -5  16 383.778 76.4721   5
  -2  -5  16 242.388 45.5576   1
   2   5 -16 305.007 55.6575   3
  -2  -5  16 369.730 48.2313   4
   2  -5 -16 382.422 48.5163   4
  -2   5  16 491.912 76.7460   2
  -2  -5  16 435.194 71.1770   2
  -2  -5  15 751.628 103.250   5
  -2   5  15 947.525 108.151   5
   2   5 -15 824.216 76.4159   3
  -2  -5  15 956.618 68.6297   1
   2  -5 -15 835.336 67.6604   4
  -2  -5  15 944.176 71.7898   4
   2  -5 -15 816.702 97.9619   1
  -2   5  15 889.758 92.3566   2
  -2  -5  15 900.219 92.7876   2
  -2   5  14 1515.28 116.028   2
   2  -5 -14 1654.58 132.921   1
  -2  -5  14 1448.55 115.473   2
  -2  -5  14 1488.40 131.532   5
  -2   5  14 1637.55 134.198   5
  -2  -5  14 1538.33 121.991   7
  -2  -5  14 1626.22 88.5362   1
   2  -5 -14 1480.23 91.8100   4
  -2  -5  14 1591.92 96.1408   4
   2   5 -14 1531.05 97.6148   3
  -2   5  13 17790.1 639.029   2
  -2  -5  13 17694.8 637.878   2
   2  -5 -13 18329.7 668.491   1
  -2   5  13 17969.0 667.876   5
  -2  -5  13 17739.8 669.507   5
  -2  -5  13 17433.0 647.511   7
  -2  -5  13 17206.3 594.510   1
  -2  -5  13 18332.0 614.592   4
   2  -5 -13 17412.6 608.217   4
   2   5 -13 17638.5 608.789   3
   2  -5 -12 7778.18 339.593   1
  -2   5  12 7806.38 314.770   2
  -2  -5  12 7627.49 313.854   2
  -2   5  12 7352.46 333.634   5
  -2  -5  12 8204.29 345.792   5
  -2  -5  12 7548.87 323.413   7
  -2  -5  12 7309.74 272.858   1
   2  -5 -12 7452.40 291.208   4
  -2  -5  12 7964.54 298.160   4
   2   5 -12 7777.23 286.300   3
  -2  -5  11 22676.5 780.386   2
   2  -5 -11 23278.4 816.111   1
  -2   5  11 23013.9 781.141   2
  -2  -5  11 22066.4 808.513   5
  -2   5  11 22939.8 809.771   5
  -2  -5  11 22689.5 795.946   7
  -2  -5  11 22264.4 737.183   1
  -2  -5  11 23412.4 770.990   4
   2  -5 -11 21721.1 761.070   4
   2   5 -11 22551.5 748.105   3
  -2  -5  10 20.6066 37.2634   2
  -2   5  10 37.1115 39.8855   2
  -2   5  10-11.9533 43.1781   5
  -2  -5  10 18.4575 43.1722   5
  -2  -5  10 16.2909 37.7245   7
  -2  -5  10 34.1602 18.1334   1
   2  -5 -10 132.905 50.6309   1
   2  -5 -10 13.6902 31.8680   4
  -2  -5  10 34.6788 34.2060   4
   2   5 -10 40.3361 24.4436   3
  -2   5   9 3171.28 155.932   2
  -2  -5   9 3156.91 156.162   2
   2  -5  -9 3463.69 186.306   1
  -2  -5   9 3697.30 179.309   7
  -2   5   9 3426.94 179.283   5
  -2   5   9 3478.11 174.300   6
  -2  -5   9 3494.82 181.905   5
  -2  -5   9 3353.17 122.010   1
   2  -5  -9 3060.98 150.826   4
  -2  -5   9 3212.39 159.342   4
   2   5  -9 3424.64 129.426   3
  -2  -5   8 59.5123 30.9704   2
  -2   5   8 49.5372 32.1268   2
  -2  -5   8 44.8716 38.0145   7
  -2   5   8 15.1965 36.9511   5
  -2   5   8 18.4615 36.9379   6
   2  -5  -8 11.4326 38.8998   1
  -2   5   8 18.3270 41.5695   1
  -2  -5   8 26.2106 39.6275   5
  -2  -5   8 46.9415 34.9509   4
   2  -5  -8 75.3800 33.1563   4
   2   5  -8 43.3181 15.7036   3
   2  -5  -7 326.103 57.5674   1
  -2   5   7 280.072 59.1628   1
  -2   5   7 373.129 53.6327   6
  -2  -5   7 399.716 58.0491   7
  -2  -5   7 409.188 57.3263   5
  -2   5   7 386.117 55.2743   5
  -2  -5   7 262.863 46.1601   4
   2  -5  -7 321.809 44.9355   4
  -2  -5   7 314.660 42.0722   2
  -2   5   7 398.402 44.9653   2
  -2   5   6 7208.44 301.452   1
   2  -5  -6 7003.11 295.131   1
  -2   5   6 7181.02 281.357   6
  -2  -5   6 6821.29 284.078   7
  -2   5   6 6687.37 279.457   5
  -2  -5   6 7242.40 285.429   5
  -2  -5   6 6942.50 276.959   4
   2  -5  -6 6668.64 268.056   4
  -2   5   6 6974.41 257.502   2
  -2  -5   6 6883.89 257.068   2
  -2   5   5 7024.31 290.286   1
   2  -5  -5 7117.61 284.300   1
  -2   5   5 6731.99 267.862   6
  -2  -5   5 6868.92 274.355   7
  -2  -5   5 6417.60 266.830   5
  -2   5   5 6628.19 265.692   5
  -2  -5   5 6562.61 267.893   4
   2  -5  -5 6450.46 259.132   4
  -2  -5   5 6342.97 241.056   2
  -2   5   5 6716.43 242.942   2
  -2   5   4 243.374 49.4038   1
   2  -5  -4 168.466 44.2429   1
  -2   5   4 179.038 41.1832   6
   2   5  -4 209.140 30.9314   5
  -2  -5   4 253.206 55.9827   6
  -2  -5   4 192.123 43.5611   7
  -2  -5   4 206.605 37.9198   5
  -2   5   4 179.561 41.0639   5
  -2  -5   4 225.962 42.4493   4
   2  -5  -4 234.781 40.5780   4
  -2   5   4 165.261 27.2799   2
  -2  -5   4 203.547 28.2137   2
  -2  -5   3 22891.1 770.564   5
  -2  -5   3 23153.2 783.622   4
  -2   5   3 23750.8 771.027   5
  -2   5   3 23021.4 784.893   4
   2  -5  -3 22454.1 754.927   5
   2   5  -3 22881.7 756.400   5
  -2  -5   3 22055.0 780.058   7
  -2  -5   3 23025.0 803.441   6
  -2   5   3 23016.8 780.067   6
   2  -5  -3 23632.2 795.082   1
  -2   5   3 23905.6 803.389   1
  -2  -5   2 11655.3 445.083   6
  -2   5   2 11671.9 425.047   6
  -2  -5   2 11180.3 421.323   7
  -2   5   2 11509.1 406.907   5
  -2  -5   2 11356.2 407.410   5
  -2   5   2 12004.3 431.694   4
   2   5  -2 12449.2 392.363   1
   2  -5  -2 11708.6 436.024   1
  -2   5   2 11867.3 443.822   1
   2   5  -2 11515.0 399.709   5
   2  -5  -2 12021.4 424.746   6
   2  -5  -2 11602.6 398.184   5
  -2  -5   1 40142.6 1355.10   6
  -2   5   1 41073.5 1334.66   6
   2  -5  -1 40211.5 1305.92   5
   2   5  -1 41345.0 1308.64   5
   2  -5  -1 40702.7 1332.82   6
  -2   5   1 40584.6 1342.20   4
   2   5  -1 40857.0 1306.44   1
  -2   5   1 40485.6 1352.22   1
   2  -5  -1 40694.4 1346.21   1
   2  -5   0 886.876 69.8324   6
  -2  -5   0 963.785 84.1755   6
  -2  -5   0 876.517 47.3675   2
  -2   5   0 906.736 47.6751   2
   2  -5   0 908.171 55.4219   5
   2   5   0 889.985 56.7594   5
  -2   5   0 910.384 73.6419   4
   2  -5   0 1042.65 71.1216   3
   2   5   0 835.639 55.3421   1
   2  -5   0 997.390 77.2298   1
   2   5   1 9687.89 333.242   1
   2  -5   1 9542.60 356.922   1
   2  -5   1 8983.73 344.394   6
  -2  -5  -1 9327.37 367.484   6
  -2  -5  -1 9552.14 313.528   2
  -2   5  -1 9228.67 313.467   2
   2   5   1 9282.93 330.962   5
   2  -5   1 8478.33 326.582   5
  -2   5  -1 8765.08 352.945   4
   2  -5   1 9551.48 347.642   4
   2  -5   1 10255.3 344.469   3
   2   5   2 764.847 59.3204   1
   2  -5   2 931.338 74.0295   1
   2  -5   2 899.901 69.8451   6
  -2  -5  -2 901.841 81.8872   6
  -2   5  -2 946.458 52.8397   2
  -2  -5  -2 1001.87 51.5472   2
   2  -5   2 770.349 58.6903   5
   2   5   2 859.119 61.4837   5
   2  -5   2 911.017 69.1156   4
  -2   5  -2 910.208 74.3496   4
   2  -5   2 1027.48 68.5567   3
  -2  -5  -3 459.870 37.4406   2
  -2   5  -3 526.124 40.4191   2
   2  -5   3 511.808 54.4912   6
  -2  -5  -3 444.512 59.1600   6
   2   5   3 511.146 49.9272   1
   2  -5   3 464.949 55.3686   1
  -2   5  -3 459.621 55.8764   4
   2  -5   3 498.486 51.6968   4
   2  -5   3 505.067 51.1006   3
   2  -5   4 24.5537 28.0797   3
  -2  -5  -4 44.7167 35.5505   6
   2  -5   4 9.52059 21.6504   2
   2   5   4 25.6627 22.6858   2
  -2   5  -4 36.4493 23.0164   2
  -2  -5  -4 6.20928 21.0498   2
   2  -5   4 17.5103 29.0750   4
   2   5   4 10.7206 27.9222   1
   2   5   5 7467.66 288.415   1
   2  -5   5 7588.64 278.374   3
   2   5   5 7545.07 270.552   2
   2  -5   5 7109.18 269.180   2
   2  -5   5 7263.67 280.751   4
  -2   5  -5 6934.38 266.600   3
  -2   5  -5 7196.68 266.935   2
  -2  -5  -5 7098.59 264.798   2
   2   5   6 181.064 41.1547   1
  -2   5  -6 133.365 31.2866   3
   2  -5   6 176.180 39.4466   3
   2  -5   6 191.083 36.7055   2
   2   5   6 227.576 39.1590   2
   2  -5   6 232.754 39.0607   4
  -2  -5  -6 133.050 32.5202   2
  -2   5  -6 147.876 33.9322   2
   2   5   7 14239.8 504.842   1
   2  -5   7 14150.5 489.701   3
  -2   5  -7 13695.7 478.829   3
   2  -5   7 13656.7 483.895   4
  -2  -5  -7 13474.2 478.538   2
  -2   5  -7 13950.3 482.052   2
   2  -5   7 13014.0 482.806   2
   2   5   7 13737.5 485.263   2
   2  -5   8 4288.06 186.805   3
  -2   5  -8 3850.45 173.786   3
  -2   5  -8 4192.10 192.444   4
   2  -5   8 3973.11 175.391   4
  -2  -5  -8 4194.01 179.604   2
   2   5   8 4123.07 197.099   1
  -2   5  -8 3965.48 178.183   2
   2  -5   8 3893.98 181.672   2
   2   5   8 3964.49 180.794   2
   2  -5   9 6180.95 250.377   3
  -2   5  -9 6091.25 241.454   3
  -2   5  -9 5911.52 252.761   4
   2  -5   9 5738.04 235.364   4
  -2  -5  -9 6073.65 244.176   2
   2   5   9 6034.91 264.670   1
  -2   5  -9 5804.38 243.609   2
   2  -5   9 5527.48 245.811   2
   2   5   9 6006.16 249.726   2
  -2   5 -10 3042.81 148.203   3
  -2   5 -10 2756.08 152.432   4
   2  -5  10 2922.77 137.505   4
   2   5  10 2829.88 165.134   1
  -2   5 -10 2916.57 151.256   2
  -2  -5 -10 3062.81 150.522   2
   2  -5  10 2848.52 152.716   3
   2  -5  10 2794.41 152.342   2
   2   5  10 3005.73 155.942   2
  -2   5 -11 2610.82 139.753   3
   2  -5  11 2676.09 130.278   4
  -2   5 -11 2668.49 147.435   4
  -2   5 -11 2840.63 148.927   2
  -2  -5 -11 2498.12 142.704   2
   2   5  11 2897.92 165.189   1
   2   5  11 2557.41 149.099   2
   2  -5  11 2784.02 151.511   3
   2  -5  11 2787.19 153.795   2
  -2   5 -12 1201.18 89.2791   3
   2  -5  12 1218.45 102.573   2
   2  -5  12 1082.78 95.5952   3
   2   5  12 1089.41 97.3516   2
   2  -5  12 1174.78 77.7223   4
  -2   5 -12 1253.40 94.3412   4
   2   5  12 1136.38 104.228   1
  -2   5 -12 1097.48 91.8682   2
  -2  -5 -12 1296.08 97.0064   2
  -2  -5 -13 69.8442 45.2345   2
  -2   5 -13 54.6201 47.2466   2
   2   5  13 55.5966 45.2178   1
   2  -5  13 26.1480 47.6634   7
   2  -5  13 29.9948 46.4894   2
   2   5  13-23.8624 51.9398   2
   2  -5  13-17.9262 49.2491   3
  -2   5 -13 5.03368 40.2694   4
  -2   5 -13 54.3316 43.2842   3
  -2   5 -14-17.4961 53.0294   2
  -2  -5 -14-17.2513 45.9955   2
   2   5  14 7.33349 54.9294   1
   2  -5  14-6.70343 47.4940   7
   2  -5  14 6.43264 52.6260   2
   2   5  14 6.40836 52.8114   2
  -2   5 -14-20.5018 45.7647   4
  -2   5 -14 10.6237 41.8287   3
  -2   5 -15 8782.96 363.084   2
  -2  -5 -15 8783.23 359.833   2
   2   5  15 8759.00 380.378   1
   2   5  15 8574.18 368.685   2
   2  -5  15 8723.57 369.323   2
   2  -5  15 8463.93 367.007   7
  -2   5 -15 8624.66 346.966   4
  -2   5 -15 8251.84 350.592   3
  -2  -5 -16 71.2837 58.9470   2
  -2   5 -16 6.56223 56.7800   2
   2   5  16 72.9836 61.4613   2
   2  -5  16 43.8685 59.8377   2
   2  -5  16 63.4790 56.0041   7
  -2  -5 -16 33.4450 33.7649   7
  -2   5 -16 58.4047 47.7282   4
  -2   5 -16 102.638 54.5944   3
  -2   5 -17 12130.9 465.073   2
  -2  -5 -17 11681.0 459.391   2
   2   5  17 11125.6 469.606   2
   2  -5  17 11302.0 470.152   2
   2  -5  17 11437.6 461.821   7
  -2  -5 -17 10953.5 402.977   7
  -2   5 -17 11705.0 438.843   4
  -2   5 -17 11061.0 448.976   3
  -2  -5 -18 4926.79 244.278   2
  -2   5 -18 4630.39 241.940   2
   2   5  18 4787.33 254.448   2
   2  -5  18 4596.11 250.419   2
  -2  -5 -18 4334.97 187.656   7
   2  -5  18 4407.80 238.497   7
  -2   5 -18 4707.51 220.058   4
  -2   5 -18 4044.15 225.094   3
  -2  -5 -19 7234.06 331.176   2
  -2   5 -19 7176.61 331.429   2
   2   5  19 7324.25 345.152   2
   2  -5  19 7320.88 344.401   2
  -2  -5 -19 7029.32 274.542   7
   2  -5  19 7255.37 332.401   7
  -2   5 -19 7111.49 304.185   4
  -2   5 -19 7178.12 325.544   3
  -2   5 -20 1308.41 129.824   2
  -2  -5 -20 936.822 115.801   2
   2   5  20 1037.21 122.715   2
   2  -5  20 1289.09 130.168   2
  -2  -5 -20 1213.93 151.858   3
  -2  -5 -20 1004.51 79.4379   7
   2  -5  20 1049.14 114.344   7
  -2   5 -20 1148.84 101.045   4
  -2   5 -20 903.948 106.785   3
  -2  -5 -21 2952.91 194.574   2
  -2   5 -21 2876.45 193.434   2
   2   5  21 2867.64 201.259   2
  -2  -5 -21 2678.03 231.760   3
   2  -5  21 2609.82 194.125   2
  -2  -5 -21 2847.13 141.699   7
   2  -5  21 3058.10 191.703   7
  -2   5 -21 2825.00 162.348   4
  -2   5 -21 2682.69 181.512   3
  -2  -5 -22 465.623 84.7706   2
  -2   5 -22 384.409 84.9862   2
   2  -5  22 320.958 84.2236   7
  -2  -5 -22 353.062 59.3635   7
   2  -5  22 637.774 95.1596   2
  -2  -5 -22 299.885 115.793   3
   2   5  22 720.420 105.351   2
  -2   5 -22 370.516 71.0912   4
  -2   5 -22 282.460 81.7443   3
  -2  -5 -23 1220.04 140.913   2
  -2   5 -23 1153.88 139.719   2
   2  -5  23 1104.55 110.924   1
   2   5  23 1318.46 149.855   5
   2  -5  23 999.847 139.070   5
   2  -5  23 1113.62 140.590   2
  -2  -5 -23 1124.15 160.172   3
   2   5  23 1255.06 144.625   2
  -2  -5 -23 1121.11 90.1469   7
   2  -5  23 1492.95 135.416   7
  -2   5 -23 1075.05 101.968   4
  -2   5 -23 1127.78 127.320   3
   2  -5  24 181.551 65.3697   1
   2   5  24-10.9194 91.2925   2
  -2  -5 -24-15.2809 95.8913   3
   2  -5  24 108.510 92.6166   2
  -2  -5 -24 59.9488 47.3274   7
   2  -5  24 43.2264 73.7955   7
  -2   5 -24 5.70291 53.3948   4
  -2   5 -24-18.0978 72.3921   3
   2  -5  25 196.314 68.4144   1
  -2  -5 -25 267.859 115.086   3
   2   5  25 250.136 96.6327   2
   2  -5  25 248.622 101.150   2
   2  -5  25 284.282 84.8298   7
  -2   5 -25 169.642 61.0887   4
  -2   5 -25 254.564 83.9585   3
   2  -5  26 354.844 80.4831   1
   2  -5  26 340.388 113.261   2
  -2  -5 -26 372.645 130.898   3
   2   5  26 189.075 99.1993   2
   2  -5  26 330.389 92.3990   7
  -2   5 -26 234.884 65.8017   4
  -2   5 -26 274.505 94.2316   3
   2  -5  27 1244.40 129.795   1
   2   5  27 1226.28 165.005   2
   2  -5  27 1350.71 169.490   2
  -2  -5 -27 1279.56 193.263   3
   2  -5  27 1308.30 145.603   7
  -2   5 -27 1071.91 104.587   4
  -2   5 -27 1314.35 149.731   3
  -2  -5 -28 375.895 143.318   3
   2   5  28 355.595 122.075   2
   2  -5  28 378.062 126.817   2
   2  -5  28 351.545 106.779   7
  -2   5 -28 415.472 72.9762   4
  -2   5 -28 326.121 109.102   3
   2  -5  29-130.100 125.145   2
   2   5  29-26.2089 117.014   2
  -2   5 -29 104.300 58.5475   4
  -2   5 -29 32.6658 88.4312   3
   2  -5  29 90.4126 88.0299   7
  -2   5 -30 504.960 121.454   3
  -2   5 -31 23.0565 94.3157   3
  -2   5 -32-35.4891 96.0714   3
   2   6 -31-29.5941 83.0484   3
   2   6 -30 76.4306 86.3848   3
   2   6 -29 231.134 91.7492   3
  -2  -6  29 378.862 131.146   2
  -2   6  29 359.047 123.702   2
  -2   6  28 2938.51 240.610   2
  -2  -6  28 2737.89 232.329   2
   2   6 -28 2774.42 199.738   3
  -2  -6  27-139.605 125.395   2
  -2   6  27-23.6020 113.532   2
   2   6 -27-51.0025 82.2257   3
  -2  -6  26 1650.76 176.485   2
  -2   6  26 1900.46 193.310   2
   2  -6 -26 2068.00 148.507   7
  -2  -6  26 1571.77 165.883   7
   2  -6 -26 1716.10 91.1917   4
   2   6 -26 1613.76 150.762   3
  -2  -6  25 1164.46 146.553   2
  -2   6  25 1180.39 149.227   2
   2  -6 -25 1140.83 117.127   7
  -2  -6  25 1122.49 141.557   7
  -2  -6  25 1027.33 102.572   1
   2  -6 -25 1102.95 73.5411   4
   2   6 -25 879.378 117.145   3
  -2  -6  24 1523.34 171.414   2
  -2   6  24 1854.80 176.497   2
  -2  -6  24 1696.73 190.486   5
  -2   6  24 1677.63 195.762   5
  -2  -6  24 1975.47 173.267   7
   2  -6 -24 2116.33 148.830   7
  -2  -6  24 1706.24 127.971   1
   2  -6 -24 1804.34 100.434   4
   2   6 -24 1954.74 151.524   3
  -2  -6  23 440.298 104.959   2
  -2   6  23 446.007 102.583   2
  -2   6  23 421.743 133.406   5
  -2  -6  23 164.306 117.456   5
  -2  -6  23 803.379 116.228   7
   2  -6 -23 594.781 88.7977   7
  -2  -6  23 531.540 75.2687   1
   2  -6 -23 664.148 62.3099   4
   2   6 -23 411.463 81.4936   3
  -2  -6  22 130.575 74.6620   2
  -2   6  22 179.405 72.0185   2
  -2   6  22 36.7587 94.9900   5
  -2  -6  22 145.701 88.5697   5
  -2  -6  22 92.1761 71.4869   7
  -2  -6  22 136.153 47.5576   1
   2  -6 -22 63.6882 38.0373   4
   2   6 -22 59.0960 54.9740   3
  -2   6  21 628.205 108.389   2
  -2  -6  21 709.673 111.087   2
  -2   6  21 632.840 118.027   5
  -2  -6  21 604.737 116.580   5
  -2  -6  21 727.847 109.393   7
  -2  -6  21 652.697 72.8035   1
   2  -6 -21 677.587 64.9752   4
   2   6 -21 558.272 80.3153   3
  -2  -6  20 612.199 117.485   5
  -2   6  20 458.767 106.566   5
   2   6 -20 642.476 83.2534   3
  -2  -6  20 582.552 66.5858   1
   2  -6 -20 686.261 66.5167   4
  -2   6  20 757.318 106.266   2
  -2  -6  20 630.864 100.343   2
  -2  -6  19 796.839 120.055   5
  -2   6  19 852.492 124.049   5
   2   6 -19 937.016 91.8918   3
  -2  -6  19 872.000 76.8529   1
  -2  -6  19 1087.48 76.8636   4
   2  -6 -19 872.162 74.6660   4
  -2  -6  19 1035.07 110.520   2
  -2   6  19 958.318 109.967   2
  -2  -6  18 2359.36 187.865   5
  -2   6  18 2693.79 194.221   5
   2   6 -18 2332.62 138.358   3
  -2  -6  18 2383.35 126.806   1
   2  -6 -18 2227.41 124.837   4
  -2  -6  18 2692.46 130.269   4
  -2   6  18 2515.50 168.330   2
  -2  -6  18 2467.45 166.977   2
  -2  -6  17 28.9243 60.4976   5
  -2   6  17 47.9965 58.7082   5
   2   6 -17-17.7726 42.2829   3
  -2  -6  17 3.44567 32.2527   1
  -2  -6  17 15.2778 40.8143   4
   2  -6 -17 7.79176 39.6081   4
  -2   6  17 57.2614 55.9161   2
  -2  -6  17 49.6307 54.4875   2
  -2  -6  16 4675.80 258.434   5
  -2   6  16 4356.34 251.372   5
   2   6 -16 4357.52 197.666   3
  -2  -6  16 4388.56 185.716   1
  -2  -6  16 4962.19 205.972   4
   2  -6 -16 4416.25 197.268   4
  -2  -6  16 4394.13 229.587   2
  -2   6  16 4452.88 230.944   2
   2  -6 -15 204.201 72.2749   1
  -2   6  15 143.921 54.3250   2
  -2  -6  15 118.241 59.4067   2
  -2  -6  15 234.020 67.8720   5
  -2   6  15 273.831 68.0804   5
  -2  -6  15 158.357 62.4334   7
  -2  -6  15 110.735 32.2580   1
   2  -6 -15 140.606 45.1619   4
  -2  -6  15 175.611 49.6555   4
   2   6 -15 129.448 41.4101   3
   2  -6 -14 8.13830 55.9856   1
  -2   6  14 168.978 51.1066   2
  -2  -6  14 46.3755 48.8543   2
  -2   6  14 80.6052 51.2565   5
  -2  -6  14 179.865 63.3913   5
  -2  -6  14 69.2602 53.7159   7
  -2  -6  14 79.9252 28.3209   1
  -2   6  14 77.8477 61.9241   1
  -2  -6  14 69.1936 44.2327   4
   2  -6 -14 48.6451 41.0784   4
   2   6 -14 54.1016 32.4347   3
  -2   6  13 10.7851 41.4422   2
   2  -6 -13-7.81446 53.1513   1
  -2  -6  13-5.37221 43.6277   2
  -2   6  13 105.813 50.3021   5
  -2  -6  13 46.1870 46.4557   5
  -2  -6  13 20.0548 50.0727   7
  -2  -6  13 51.9129 25.2342   1
  -2   6  13-33.2208 59.9862   1
   2  -6 -13-40.7997 41.4788   4
  -2  -6  13-48.8993 45.6218   4
   2   6 -13 24.5857 28.2976   3
  -2  -6  12 408.396 62.6671   2
  -2   6  12 455.131 66.7050   2
   2  -6 -12 561.259 84.7717   1
  -2   6  12 437.233 72.2212   6
  -2  -6  12 339.570 72.9635   5
  -2   6  12 402.530 74.7353   5
  -2  -6  12 470.460 71.6407   7
  -2   6  12 551.334 90.0213   1
  -2  -6  12 432.914 36.4967   1
   2  -6 -12 349.016 54.6844   4
  -2  -6  12 554.108 66.3375   4
   2   6 -12 419.244 43.5252   3
   2  -6 -11 2533.01 164.908   1
  -2  -6  11 2612.61 142.457   2
  -2   6  11 2836.28 146.285   2
  -2   6  11 2576.26 158.758   5
  -2  -6  11 2419.11 157.181   5
  -2   6  11 2866.91 161.847   6
  -2  -6  11 2661.84 157.354   7
  -2   6  11 2512.26 168.811   1
  -2  -6  11 2385.32 99.3203   1
  -2  -6  11 2705.94 143.331   4
   2  -6 -11 2647.51 136.657   4
   2   6 -11 2495.00 107.200   3
  -2   6  10 11391.5 393.874   2
   2  -6 -10 11177.6 432.839   1
  -2  -6  10 10950.4 390.914   2
  -2   6  10 12222.8 425.541   6
  -2  -6  10 11255.0 423.979   5
  -2   6  10 11089.3 419.828   5
  -2  -6  10 11187.7 419.841   7
  -2  -6  10 9357.05 337.790   1
  -2   6  10 10438.4 432.491   1
  -2  -6  10 11410.7 401.548   4
   2  -6 -10 10407.3 389.550   4
   2   6 -10 10278.6 346.243   3
  -2   6   9 2929.49 179.694   1
  -2  -6   9 3307.89 173.243   7
   2  -6  -9 2905.84 150.389   4
  -2  -6   9 3281.66 161.824   4
   2   6  -9 2700.26 105.733   3
  -2  -6   9 3146.14 148.886   2
  -2   6   9 3281.69 149.618   2
   2  -6  -9 3164.24 178.881   1
  -2  -6   9 3087.44 171.629   5
  -2   6   9 3335.87 173.200   6
  -2   6   9 3162.73 169.732   5
   2  -6  -8 20025.6 726.739   1
  -2   6   8 19939.3 732.205   1
  -2   6   8 19324.3 707.822   5
  -2  -6   8 19376.9 710.193   5
  -2   6   8 20928.7 715.109   6
  -2  -6   8 19593.8 712.622   7
  -2  -6   8 20737.5 704.369   4
   2  -6  -8 19635.6 693.134   4
  -2  -6   8 19773.6 680.119   2
  -2   6   8 20887.9 682.939   2
   2  -6  -7 2105.75 135.993   1
  -2   6   7 1782.92 132.000   1
  -2   6   7 2159.72 127.686   6
  -2  -6   7 1758.72 122.160   7
  -2  -6   7 2003.39 124.026   5
  -2   6   7 1789.78 118.569   5
  -2  -6   7 1852.91 117.825   4
   2  -6  -7 1863.81 114.355   4
  -2  -6   7 1823.06 100.006   2
  -2   6   7 2033.42 102.038   2
  -2   6   6 14927.0 557.989   1
   2  -6  -6 14957.7 550.419   1
  -2   6   6 15040.7 537.541   6
  -2  -6   6 14303.7 536.213   7
  -2   6   6 14200.7 525.209   5
  -2  -6   6 14574.7 529.110   5
  -2  -6   6 14645.8 532.179   4
[truncated: 1,901,612 more chars]
