# Supplementary material for: catena-Poly[[bis­[tris­(4-meth­oxy­phen­yl)phosphine-κP]silver(I)]-μ-thio­cyanato-κ2N:S]
Source: IUCrdata. 2025 Sep 23;10(Pt 9):x250806. doi: 10.1107/S2414314625008065 (PMC12498030; doi:10.1107/S2414314625008065)
Supplement: Supplementary file 2 [file x-10-x250806-Isup2.hkl]

data_I                                                                          
_shelx_title ' kp20_lt_auto_a.res in P2(1)/n'                                   
_shelx_refln_list_code          4                                               
_shelx_F_calc_maximum      503.67                                               
_exptl_crystal_F_000      1792.00                                               
_reflns_d_resolution_high  0.7800                                               
                                                                                
loop_                                                                           
 _space_group_symop_operation_xyz                                               
 'x, y, z'                                                                      
 '-x+1/2, y+1/2, -z+1/2'                                                        
 '-x, -y, -z'                                                                   
 'x-1/2, -y-1/2, z-1/2'                                                         
                                                                                
_cell_length_a    14.8676                                                       
_cell_length_b    11.1692                                                       
_cell_length_c    24.5206                                                       
_cell_angle_alpha  90.000                                                       
_cell_angle_beta   94.571                                                       
_cell_angle_gamma  90.000                                                       
                                                                                
_shelx_F_squared_multiplier     1.000                                           
                                                                                
loop_                                                                           
 _refln_index_h                                                                 
 _refln_index_k                                                                 
 _refln_index_l                                                                 
 _refln_F_squared_calc                                                          
 _refln_F_squared_meas                                                          
 _refln_F_squared_sigma                                                         
 _refln_observed_status                                                         
   2   0   0       4682.59       4467.71        78.04 o                         
   4   0   0       2077.12       1659.16        39.03 o                         
   6   0   0      38901.76      36168.89       686.01 o                         
   8   0   0        981.86        818.58        34.48 o                         
  10   0   0       1496.52       1740.99        94.37 o                         
  12   0   0       3721.89       3874.44       114.96 o                         
  14   0   0       2577.34       2610.09       126.34 o                         
  16   0   0        160.81        -92.45        92.45 o                         
  18   0   0       1014.28        992.68       163.42 o                         
   2   1   0       1877.52       1814.08        27.29 o                         
   3   1   0       2335.11       2253.52        45.26 o                         
   4   1   0       1731.01       1891.15        35.69 o                         
   5   1   0        168.85        191.59        13.21 o                         
   6   1   0        645.27        717.77        20.62 o                         
   7   1   0         16.31          9.15         9.71 o                         
   8   1   0        289.79        294.92        18.00 o                         
   9   1   0        596.07        648.89        26.10 o                         
  10   1   0       2860.78       2793.43        63.14 o                         
  11   1   0       1604.66       1502.65        46.42 o                         
  12   1   0        699.39        662.89        34.98 o                         
  13   1   0       4165.05       4389.14       119.16 o                         
  14   1   0       1052.10       1045.34        83.74 o                         
  15   1   0       5885.29       6223.39       181.47 o                         
  16   1   0         48.55          0.57        84.67 o                         
  17   1   0       1790.38       1544.59       188.47 o                         
   0   2   0      82607.28      81730.12      1490.05 o                         
   1   2   0        253.18        260.65         8.94 o                         
   2   2   0       8704.67       8839.33        93.37 o                         
   3   2   0        337.18        354.76         9.11 o                         
   4   2   0       2809.44       2557.87        43.26 o                         
   5   2   0         99.09        113.61         7.25 o                         
   6   2   0      27457.46      26818.44       311.78 o                         
   7   2   0       1753.66       1650.41        34.51 o                         
   8   2   0       6724.93       6648.99       137.79 o                         
   9   2   0        268.61        216.44        20.25 o                         
  10   2   0        204.68        198.68        18.10 o                         
  11   2   0        908.52        899.66        39.01 o                         
  12   2   0      15182.51      14968.92       321.64 o                         
  13   2   0       5756.86       5863.49       161.02 o                         
  14   2   0       2323.37       2239.73       100.82 o                         
  15   2   0         68.20         71.48        22.45 o                         
  16   2   0         58.30         40.33        38.65 o                         
  17   2   0          8.46        -27.67        33.57 o                         
  18   2   0        756.37        778.60        59.76 o                         
   1   3   0       6014.52       5974.90        78.91 o                         
   2   3   0        633.06        592.67        11.53 o                         
   3   3   0      11105.44      10970.77       117.85 o                         
   4   3   0        635.51        654.42        13.17 o                         
   5   3   0       9370.61       9738.54       121.87 o                         
   6   3   0       1680.02       1895.59        32.18 o                         
   7   3   0       1056.88       1055.08        23.30 o                         
   8   3   0        104.99        133.63        12.50 o                         
   9   3   0       3631.77       3737.73        73.72 o                         
  10   3   0       1740.72       1696.40        36.91 o                         
  11   3   0       4174.21       4405.05        78.86 o                         
  12   3   0          2.70         12.26        15.16 o                         
  13   3   0       1193.89       1317.16        37.62 o                         
  14   3   0        823.58        768.43        31.52 o                         
  15   3   0       3142.77       3138.94        67.85 o                         
  16   3   0         26.56        -10.89        25.94 o                         
  17   3   0       1858.14       1729.44        79.05 o                         
  18   3   0         38.52        -28.56        46.17 o                         
   0   4   0      18024.72      17859.62       294.83 o                         
   1   4   0       9984.23       9887.84       113.11 o                         
   2   4   0       8851.81       9172.50       121.98 o                         
   3   4   0       1851.22       2130.03        30.76 o                         
   4   4   0        621.00        715.11        18.12 o                         
   5   4   0          6.04         11.50         5.72 o                         
   6   4   0      22206.33      22400.56       252.22 o                         
   7   4   0       1595.07       1471.11        39.01 o                         
   8   4   0       1128.32       1114.12        27.18 o                         
   9   4   0          0.03          1.85        10.03 o                         
  10   4   0        317.70        285.17        16.58 o                         
  11   4   0         28.23         24.64        12.63 o                         
  12   4   0      14517.50      14504.59       326.88 o                         
  13   4   0        976.94       1110.85        30.75 o                         
  14   4   0        529.28        533.37        26.36 o                         
  15   4   0         18.25         11.38        19.65 o                         
  16   4   0         26.94         11.75        23.02 o                         
  17   4   0        156.65        131.65        56.77 o                         
  18   4   0       1412.20       1560.38       158.82 o                         
   1   5   0       7404.42       7370.41        89.13 o                         
   2   5   0        546.37        605.46        12.68 o                         
   3   5   0      16383.86      15942.56       162.28 o                         
   4   5   0          0.64         24.01         6.66 o                         
   5   5   0       7710.62       7571.17        97.99 o                         
   6   5   0        253.88        217.55        13.70 o                         
   7   5   0       2830.50       2640.12        97.54 o                         
   8   5   0        221.57        262.05        14.56 o                         
   9   5   0       2060.74       2180.64        61.59 o                         
  10   5   0       1516.71       1492.35        55.27 o                         
  11   5   0       1406.12       1534.77        36.08 o                         
  12   5   0        402.04        422.11        20.00 o                         
  13   5   0         21.74         38.59        14.70 o                         
  14   5   0       1247.90       1228.61        34.29 o                         
  15   5   0       2738.72       2839.86       119.11 o                         
  16   5   0        216.10        263.40        34.10 o                         
  17   5   0        710.71        723.45        49.53 o                         
   0   6   0       2962.42       2902.03        64.64 o                         
   1   6   0       4420.09       4290.04        65.72 o                         
   2   6   0       1169.52       1192.68        19.48 o                         
   3   6   0       5778.90       5992.05        67.60 o                         
   4   6   0       1237.45       1348.12        24.40 o                         
   5   6   0        121.18        149.12         8.49 o                         
   6   6   0      17395.91      17347.55       200.45 o                         
   7   6   0       2245.22       2375.80        48.01 o                         
   8   6   0        678.94        640.74        21.75 o                         
   9   6   0         16.50          5.22        12.53 o                         
  10   6   0       2443.88       2365.91        44.64 o                         
  11   6   0       1079.01       1006.93        33.05 o                         
  12   6   0       1910.95       2005.94        40.27 o                         
  13   6   0        920.34        938.20        30.31 o                         
  14   6   0        308.20        277.94        28.51 o                         
  15   6   0        102.94         42.46        21.92 o                         
  16   6   0        215.83        225.99        49.90 o                         
  17   6   0         12.04         -7.51        36.39 o                         
   1   7   0       4049.94       3895.47        58.08 o                         
   2   7   0       2526.36       2369.99        48.01 o                         
   3   7   0       8163.25       8046.05        87.55 o                         
   4   7   0          3.64          7.19         6.94 o                         
   5   7   0      12147.87      12336.84       131.78 o                         
   6   7   0        221.04        239.07        10.77 o                         
   7   7   0       1577.79       1594.65        36.14 o                         
   8   7   0        766.99        843.90        35.52 o                         
   9   7   0       5730.53       5719.93        90.02 o                         
  10   7   0        111.41        142.55        15.80 o                         
  11   7   0       5000.53       5299.51        96.85 o                         
  12   7   0          3.36         23.06        17.27 o                         
  13   7   0         96.92         65.65        25.63 o                         
  14   7   0       2199.14       2263.92        52.25 o                         
  15   7   0         11.17        -26.23        30.60 o                         
  16   7   0        135.69        126.71        47.17 o                         
   0   8   0       3223.67       3550.88        92.83 o                         
   1   8   0        786.72        805.52        23.14 o                         
   2   8   0         60.24         36.38        11.30 o                         
   3   8   0         64.50         62.02         9.24 o                         
   4   8   0       2186.89       2130.00        29.37 o                         
   5   8   0         27.88         26.46         7.29 o                         
   6   8   0       9595.20       9615.38       102.11 o                         
   7   8   0         42.87         60.36         9.58 o                         
   8   8   0         80.55         52.71        10.46 o                         
   9   8   0         40.18         28.68        12.75 o                         
  10   8   0        427.76        505.82        22.38 o                         
  11   8   0         53.39         94.00        16.03 o                         
  12   8   0       1003.05       1022.26        40.83 o                         
  13   8   0        793.81        810.65        48.26 o                         
  14   8   0        290.22        226.70        30.27 o                         
  15   8   0        285.57        185.71        60.62 o                         
   1   9   0         28.22         19.13        14.21 o                         
   2   9   0       3140.62       3097.23        61.41 o                         
   3   9   0       2502.94       2457.19        51.68 o                         
   4   9   0       1783.97       1515.14        49.60 o                         
   5   9   0       2455.26       2616.46        35.35 o                         
   6   9   0        414.06        452.64        14.59 o                         
   7   9   0        281.44        333.41        13.34 o                         
   8   9   0        786.88        830.38        20.78 o                         
   9   9   0       5008.80       5362.46        81.10 o                         
  10   9   0         79.76        115.68        13.46 o                         
  11   9   0       2798.12       2844.50        59.10 o                         
  12   9   0        460.52        344.56        37.88 o                         
  13   9   0          1.08        -29.64        29.64 o                         
  14   9   0       1776.96       1873.09        62.69 o                         
   0  10   0        251.64        266.97        20.78 o                         
   1  10   0        708.17        781.55        48.87 o                         
   2  10   0        168.39        175.36        15.16 o                         
   3  10   0         64.28         22.93        11.00 o                         
   4  10   0       1036.74       1053.37        32.43 o                         
   5  10   0        349.13        297.34        18.53 o                         
   6  10   0       6136.60       6148.72        91.96 o                         
   7  10   0        328.46        264.47        17.37 o                         
   8  10   0       2597.04       2634.54        41.77 o                         
   9  10   0       1469.45       1361.98        35.10 o                         
  10  10   0        287.36        213.39        19.40 o                         
  11  10   0         43.60        -12.12        18.35 o                         
  12  10   0        576.76        505.57        29.90 o                         
  13  10   0        360.47        349.65        33.47 o                         
   1  11   0        250.90        220.16        17.22 o                         
   2  11   0       1851.72       1792.04        40.27 o                         
   3  11   0       1282.55       1384.22        39.16 o                         
   4  11   0        686.64        635.27        29.79 o                         
   5  11   0        810.10        800.64        34.55 o                         
   6  11   0        368.80        320.65        22.82 o                         
   7  11   0        359.70        306.50        21.41 o                         
   8  11   0        854.45        829.35        28.18 o                         
   9  11   0       1544.12       1518.28        71.13 o                         
  10  11   0        378.21        270.87        47.86 o                         
  11  11   0        496.90        368.44        40.86 o                         
  12  11   0        320.36        324.44        59.85 o                         
   0  12   0        521.23        483.88        79.30 o                         
   1  12   0         63.98         60.58        15.46 o                         
   2  12   0         49.11         41.44        11.99 o                         
   3  12   0        280.96        226.41        24.32 o                         
   4  12   0       2405.09       2534.95        65.20 o                         
   5  12   0         28.97         59.58        23.63 o                         
   6  12   0       3381.51       3788.12        97.22 o                         
   7  12   0        307.16        373.30        33.96 o                         
   8  12   0        990.50        945.99        54.45 o                         
   9  12   0        439.04        402.93        46.95 o                         
  10  12   0        552.50        585.54        66.53 o                         
   1  13   0          6.92        -33.20        44.15 o                         
   2  13   0        696.83        577.32        38.68 o                         
   3  13   0        123.53         47.18        26.69 o                         
   4  13   0        488.41        436.20        44.58 o                         
   5  13   0        817.09        733.83        49.98 o                         
   6  13   0         38.98         40.08        31.59 o                         
   7  13   0        345.39        314.87        38.74 o                         
   0  14   0       1357.18       1340.09       129.01 o                         
   1  14   0        137.18        134.62        40.52 o                         
   2  14   0        685.09        666.52        54.03 o                         
   3  14   0         24.41        -44.73        44.73 o                         
 -19   0   1       2560.40       2094.57       189.51 o                         
 -17   0   1        961.79        678.16       132.06 o                         
 -15   0   1        677.88        523.00        63.41 o                         
 -13   0   1       3469.92       3626.56       146.73 o                         
 -11   0   1       2702.47       2729.43        88.00 o                         
  -9   0   1      10791.79      11587.03       212.31 o                         
  -7   0   1      68115.02      66303.88      1077.87 o                         
  -5   0   1      38004.93      35497.12       582.01 o                         
  -3   0   1        853.79       1083.75        34.18 o                         
   3   0   1     253682.77     248435.23      3905.51 o                         
   5   0   1       7691.62       7901.90       165.00 o                         
   7   0   1       3882.80       3223.98       141.92 o                         
   9   0   1       3080.75       2903.73        87.20 o                         
  11   0   1       3491.29       3371.25       102.70 o                         
  13   0   1       8516.67       8366.64       270.95 o                         
  15   0   1        413.43        466.78        39.79 o                         
  17   0   1        464.80        383.59       112.51 o                         
 -18   1   1        553.19        426.24        82.25 o                         
 -17   1   1          7.00        -34.18        65.14 o                         
 -16   1   1       1291.67       1077.52       366.97 o                         
 -15   1   1          0.76        -20.97        34.17 o                         
 -14   1   1       8377.29       8990.66       224.60 o                         
 -13   1   1         97.75        120.97        32.86 o                         
 -12   1   1        804.67        813.76        34.12 o                         
 -11   1   1       1056.05        922.23        36.19 o                         
 -10   1   1          4.36          3.46        14.12 o                         
  -9   1   1       2158.35       2090.70        50.26 o                         
  -8   1   1       5769.72       5329.85        91.68 o                         
  -7   1   1          9.37         31.22         7.62 o                         
  -6   1   1        345.29        385.82        13.02 o                         
  -5   1   1        829.99        790.94        19.00 o                         
  -4   1   1       8728.09       8247.95       147.67 o                         
  -3   1   1       1344.31       1408.57        40.46 o                         
  -2   1   1      24265.85      23708.90       311.27 o                         
  -1   1   1       3904.14       3392.39       115.43 o                         
   1   1   1       1025.69       1105.05        59.61 o                         
   2   1   1       5024.19       4695.80        81.35 o                         
   3   1   1       7206.58       7283.99       113.43 o                         
   4   1   1      11944.36      11875.83       180.83 o                         
   5   1   1        549.24        535.04        14.19 o                         
   6   1   1        232.44        293.95        10.89 o                         
   7   1   1       4197.66       4251.13        64.28 o                         
   8   1   1      15649.76      14795.13       211.49 o                         
   9   1   1        209.19        202.12        24.81 o                         
  10   1   1       4602.17       4378.73       101.04 o                         
  11   1   1         32.56         21.42        17.75 o                         
  12   1   1       1241.39       1086.49        42.68 o                         
  13   1   1        760.13        813.01        38.83 o                         
  14   1   1       2484.10       2732.57        68.06 o                         
  15   1   1         36.84         42.08        24.79 o                         
  16   1   1       1444.99       1283.28       143.25 o                         
  17   1   1         96.79        -91.89       116.75 o                         
  18   1   1       2944.15       2893.17       265.09 o                         
 -18   2   1        251.54        311.70        69.12 o                         
 -17   2   1        516.24        508.46        45.94 o                         
 -16   2   1         67.69         45.11        28.40 o                         
 -15   2   1        141.81        104.03        26.19 o                         
 -14   2   1         32.39         52.05        34.82 o                         
 -13   2   1       8749.81       9025.04       163.44 o                         
 -12   2   1         35.75         35.93        23.24 o                         
 -11   2   1       3270.88       3202.66        81.00 o                         
 -10   2   1       1317.90       1193.20        42.49 o                         
  -9   2   1       2474.24       2505.57        64.84 o                         
  -8   2   1         52.49         76.32        12.58 o                         
  -7   2   1      18702.24      18604.62       277.70 o                         
  -6   2   1       2821.62       2629.00        45.67 o                         
  -5   2   1      20006.09      19751.03       248.31 o                         
  -4   2   1       3370.54       3374.33        50.03 o                         
  -3   2   1      16171.58      16755.58       194.41 o                         
  -2   2   1      50051.77      49966.12       599.15 o                         
  -1   2   1      59023.03      58839.20       759.36 o                         
   0   2   1       1160.02       1215.05        19.31 o                         
   1   2   1      14495.55      14636.37       193.69 o                         
   2   2   1         14.03         13.83         4.47 o                         
   3   2   1       4915.20       4832.31        61.15 o                         
   4   2   1        846.32        872.10        18.75 o                         
   5   2   1       2663.23       2712.91        49.73 o                         
   6   2   1       1165.59       1071.38        23.11 o                         
   7   2   1      11767.67      10694.53       145.70 o                         
   8   2   1       2127.92       2359.36        45.61 o                         
   9   2   1        595.12        555.60        21.09 o                         
  10   2   1         43.78         29.67        14.04 o                         
  11   2   1       2649.71       2667.66       114.31 o                         
  12   2   1       4535.39       4541.09       109.27 o                         
  13   2   1       4537.29       4820.60       106.92 o                         
  14   2   1          0.28         38.51        26.66 o                         
  15   2   1       1591.38       1528.24        44.64 o                         
  16   2   1        315.73        202.74        35.99 o                         
  17   2   1         58.98        -19.37        34.85 o                         
  18   2   1          0.74         -8.06        38.35 o                         
 -18   3   1        347.33        217.77        38.04 o                         
 -17   3   1         83.93         58.68        48.10 o                         
 -16   3   1        620.26        648.67        38.11 o                         
 -15   3   1         39.31         47.20        21.72 o                         
 -14   3   1       4395.68       4737.69        93.58 o                         
 -13   3   1         26.71         34.65        18.52 o                         
 -12   3   1        180.83        174.41        20.59 o                         
 -11   3   1       2773.90       2792.09        52.22 o                         
 -10   3   1        709.32        791.86        23.97 o                         
  -9   3   1         83.28         93.49        11.27 o                         
  -8   3   1      15469.77      15225.81       189.80 o                         
  -7   3   1        226.17        261.88        12.22 o                         
  -6   3   1        253.22        286.18        11.47 o                         
  -5   3   1       1590.76       1516.79        26.00 o                         
  -4   3   1      21661.78      21444.97       214.53 o                         
  -3   3   1       1239.48       1285.24        17.39 o                         
  -2   3   1      42110.70      41995.87       405.96 o                         
  -1   3   1      14211.63      14830.44       171.26 o                         
   0   3   1       7661.11       7680.74        92.74 o                         
   1   3   1       1648.97       1704.22        23.57 o                         
   2   3   1      11428.00      11518.39       116.38 o                         
   3   3   1         88.36         65.03         4.75 o                         
   4   3   1       6314.94       6047.76        68.93 o                         
   5   3   1        431.60        389.61        13.23 o                         
   6   3   1      14090.32      14802.51       174.45 o                         
   7   3   1         44.54         42.15         8.00 o                         
   8   3   1       9975.94       9526.01       112.19 o                         
   9   3   1        533.13        543.90        20.89 o                         
  10   3   1       3073.89       3077.00        51.20 o                         
  11   3   1        743.39        735.24        25.06 o                         
  12   3   1       5015.85       5207.33        75.15 o                         
  13   3   1         56.05         69.28        15.54 o                         
  14   3   1       1379.34       1490.42        53.27 o                         
  15   3   1        300.17        291.50        24.91 o                         
  16   3   1       2047.33       2145.73        59.34 o                         
  17   3   1          2.38         58.57        29.09 o                         
  18   3   1       1157.75       1067.66        76.25 o                         
 -18   4   1        448.69        626.81       104.98 o                         
 -17   4   1       1181.99       1182.76       117.15 o                         
 -16   4   1         31.46         19.01        31.95 o                         
 -15   4   1       2285.40       2456.92       115.16 o                         
 -14   4   1        205.74        162.52        20.81 o                         
 -13   4   1       3532.92       3627.74        99.86 o                         
 -12   4   1         36.93         80.59        16.05 o                         
 -11   4   1       2065.02       2111.09        66.18 o                         
 -10   4   1        227.83        173.55        13.83 o                         
  -9   4   1       1006.10       1008.11        25.89 o                         
  -8   4   1         18.07         16.76         8.98 o                         
  -7   4   1       9256.78       9374.78       116.72 o                         
  -6   4   1       6594.08       6530.25        93.10 o                         
  -5   4   1       3710.09       3288.17        49.15 o                         
  -4   4   1       2161.21       2344.38        35.93 o                         
  -3   4   1         58.06         43.04         4.69 o                         
  -2   4   1       2948.67       3171.80        36.61 o                         
  -1   4   1       1578.14       1605.09        25.05 o                         
   0   4   1       1219.77       1153.52        23.35 o                         
   1   4   1      41908.48      42563.19       483.08 o                         
   2   4   1       9890.27      10015.48        98.97 o                         
   3   4   1        115.69         95.67         5.76 o                         
   4   4   1       4361.24       4254.93        59.28 o                         
   5   4   1       2517.97       2387.28        45.42 o                         
   6   4   1       8687.61       8886.51       156.00 o                         
   7   4   1      10250.52       9758.24       140.94 o                         
   8   4   1        103.34        119.68        11.03 o                         
   9   4   1       1908.89       1926.22        47.12 o                         
  10   4   1         31.48         38.70        10.83 o                         
  11   4   1         58.34         63.38        12.11 o                         
  12   4   1       2849.15       3079.14        52.87 o                         
  13   4   1       1805.57       2032.19        54.30 o                         
  14   4   1        515.98        492.02        24.60 o                         
  15   4   1        961.01        824.58        70.56 o                         
  16   4   1        156.16        145.49        43.37 o                         
  17   4   1          4.02        -37.23        37.23 o                         
  18   4   1          0.22         45.26        52.67 o                         
 -17   5   1         44.95         52.77        24.29 o                         
 -16   5   1       1249.77       1290.53        90.73 o                         
 -15   5   1        105.56         92.62        22.01 o                         
 -14   5   1       3346.78       3644.94        67.43 o                         
 -13   5   1        420.96        433.74        23.62 o                         
 -12   5   1        131.77        124.44        15.97 o                         
 -11   5   1         28.09         18.08        12.78 o                         
 -10   5   1       7272.10       7389.64       170.01 o                         
  -9   5   1       1148.50       1115.02        27.88 o                         
  -8   5   1       7902.07       8135.92       113.72 o                         
  -7   5   1       1273.88       1430.80        38.80 o                         
  -6   5   1        130.83        147.60        11.74 o                         
  -5   5   1      13919.86      14463.83       208.61 o                         
  -4   5   1      28597.27      30214.50       309.83 o                         
  -3   5   1         27.94         36.93         6.09 o                         
  -2   5   1      25846.93      27016.94       294.66 o                         
  -1   5   1        500.43        429.01        13.49 o                         
   0   5   1       3703.76       3594.00        52.06 o                         
   1   5   1       5566.41       6113.08        75.51 o                         
   2   5   1       6473.19       6209.59        73.96 o                         
   3   5   1          7.00         50.87         5.55 o                         
   4   5   1      19461.03      18647.06       180.56 o                         
   5   5   1        796.45        753.69        17.07 o                         
   6   5   1       8326.01       8320.48        98.48 o                         
   7   5   1        428.66        432.22        15.46 o                         
   8   5   1       1841.91       1864.79        39.95 o                         
   9   5   1         33.63         51.96        10.37 o                         
  10   5   1       7814.71       7925.04       184.10 o                         
  11   5   1          9.51         33.45        14.58 o                         
  12   5   1       4239.73       4243.76        74.41 o                         
  13   5   1       1714.59       1646.42        38.68 o                         
  14   5   1       1004.78       1034.54        33.62 o                         
  15   5   1        223.91        200.17        33.91 o                         
  16   5   1       2500.42       2470.86        77.94 o                         
  17   5   1        211.46        207.94        35.49 o                         
 -17   6   1       1212.30       1325.63        69.53 o                         
 -16   6   1        100.35         64.92        35.50 o                         
 -15   6   1         14.62        -19.69        20.98 o                         
 -14   6   1        114.96        110.88        23.29 o                         
 -13   6   1       1860.03       1942.06        51.32 o                         
 -12   6   1         43.46         47.35        14.10 o                         
 -11   6   1        487.09        461.90        22.43 o                         
 -10   6   1         31.16         28.28        13.49 o                         
  -9   6   1       2911.31       2942.99        74.02 o                         
  -8   6   1        173.48        163.56        15.36 o                         
  -7   6   1        548.76        520.77        20.28 o                         
  -6   6   1       4368.00       4006.54        71.82 o                         
  -5   6   1       1040.21       1051.96        20.90 o                         
  -4   6   1        579.44        684.40        18.00 o                         
  -3   6   1       3364.68       3400.46        41.93 o                         
  -2   6   1          7.74         15.35         4.07 o                         
  -1   6   1        773.95        777.90        19.30 o                         
   0   6   1       9095.64       9083.72       115.42 o                         
   1   6   1       5514.39       5243.54        68.35 o                         
   2   6   1        618.25        536.48        11.33 o                         
   3   6   1        562.79        577.20        13.86 o                         
   4   6   1          3.40          0.95         5.55 o                         
   5   6   1       3543.28       3510.16        42.54 o                         
   6   6   1         35.70         52.52         8.80 o                         
   7   6   1       6050.68       6475.97       111.32 o                         
   8   6   1        488.58        432.05        18.62 o                         
   9   6   1        388.57        398.26        19.59 o                         
  10   6   1       2331.71       2302.96        46.67 o                         
  11   6   1        325.12        277.48        18.84 o                         
  12   6   1        338.16        386.47        32.12 o                         
  13   6   1       3068.97       3175.87        65.36 o                         
  14   6   1       1765.64       1890.53        53.20 o                         
  15   6   1         17.15         -1.78        19.69 o                         
  16   6   1        324.62        266.15        25.92 o                         
  17   6   1        346.13        412.42        69.72 o                         
 -16   7   1       1744.64       1916.51        92.89 o                         
 -15   7   1        290.88        163.33        36.19 o                         
 -14   7   1        698.08        709.63        39.77 o                         
 -13   7   1        369.10        344.34        29.09 o                         
 -12   7   1       3402.55       3528.56        82.18 o                         
 -11   7   1        148.41        150.05        16.80 o                         
 -10   7   1       5965.80       6399.78       113.45 o                         
  -9   7   1        544.00        585.01        24.58 o                         
  -8   7   1       9817.51       9868.86       137.03 o                         
  -7   7   1         11.61         29.34         8.83 o                         
  -6   7   1        153.36        136.63         9.09 o                         
  -5   7   1       1472.85       1406.00        23.24 o                         
  -4   7   1       4585.93       4580.90        52.31 o                         
  -3   7   1        450.49        426.72        10.60 o                         
  -2   7   1      13693.99      14115.26       221.69 o                         
  -1   7   1        312.34        253.30        14.91 o                         
   0   7   1        496.97        553.41        17.00 o                         
   1   7   1          1.23          9.51         7.33 o                         
   2   7   1       8185.65       8295.80       109.86 o                         
   3   7   1          3.93          2.39         6.83 o                         
   4   7   1      17621.17      17033.90       175.26 o                         
   5   7   1       1087.30        986.76        31.85 o                         
   6   7   1       6131.54       6310.71        92.71 o                         
   7   7   1        271.11        253.26        15.40 o                         
   8   7   1        461.43        479.29        20.21 o                         
   9   7   1       1248.87       1343.18        50.42 o                         
  10   7   1       4499.79       4683.78        79.47 o                         
  11   7   1        241.02        318.52        24.77 o                         
  12   7   1       2838.24       2933.47        93.80 o                         
  13   7   1         94.46         53.46        20.88 o                         
  14   7   1       1151.76       1033.58        51.03 o                         
  15   7   1       2158.93       2143.08        64.97 o                         
  16   7   1        236.24        193.39        55.78 o                         
 -15   8   1         42.35        -23.42        37.06 o                         
 -14   8   1        164.03        130.21        28.33 o                         
 -13   8   1        445.09        444.63        39.09 o                         
 -12   8   1        401.80        408.53        30.19 o                         
 -11   8   1       3896.14       4149.70        87.54 o                         
 -10   8   1        253.73        277.11        20.15 o                         
  -9   8   1       2663.09       2704.38        49.68 o                         
  -8   8   1         79.05         72.96        10.34 o                         
  -7   8   1       2099.17       2066.06        32.99 o                         
  -6   8   1       4467.61       4456.97        60.06 o                         
  -5   8   1       2638.94       2633.49        45.78 o                         
  -4   8   1        273.47        252.87        10.69 o                         
  -3   8   1        675.01        606.74        21.64 o                         
  -2   8   1        184.55        130.34        13.38 o                         
  -1   8   1        332.48        349.58        16.16 o                         
   0   8   1       6910.05       6978.14       101.49 o                         
   1   8   1        115.14        119.10        12.02 o                         
   2   8   1          0.85         -4.51         9.92 o                         
   3   8   1        510.61        408.77        14.63 o                         
   4   8   1        838.85        780.80        16.33 o                         
   5   8   1       2044.65       1982.67        29.84 o                         
   6   8   1        966.84        970.88        20.45 o                         
   7   8   1       2204.40       2307.62        37.86 o                         
   8   8   1        458.02        398.72        16.72 o                         
   9   8   1        422.35        372.95        19.52 o                         
  10   8   1        144.97        144.03        16.71 o                         
  11   8   1        404.96        476.69        25.56 o                         
  12   8   1          5.17         -2.09        18.99 o                         
  13   8   1       2224.11       2193.00       100.26 o                         
  14   8   1        545.05        441.21        28.73 o                         
  15   8   1         11.05        -25.09        40.63 o                         
 -14   9   1         90.07         16.43        47.29 o                         
 -13   9   1         84.31         28.09        27.73 o                         
 -12   9   1        424.67        292.05        37.38 o                         
 -11   9   1        177.61        197.24        20.04 o                         
 -10   9   1       3666.95       3884.02        65.63 o                         
  -9   9   1        244.41        282.42        17.36 o                         
  -8   9   1       6148.90       6260.89        96.22 o                         
  -7   9   1        538.12        506.36        17.60 o                         
  -6   9   1        795.31        755.96        26.86 o                         
  -5   9   1        551.12        473.24        12.60 o                         
  -4   9   1        197.52        157.91        15.09 o                         
  -3   9   1       1616.85       1711.81        37.37 o                         
  -2   9   1       7869.40       8294.82       128.20 o                         
  -1   9   1       6309.13       6307.24       101.67 o                         
   0   9   1        374.81        354.12        18.03 o                         
   1   9   1       1286.85       1366.58        35.87 o                         
   2   9   1       4610.57       4723.22        77.44 o                         
   3   9   1        155.33        141.02        13.78 o                         
   4   9   1       7111.58       6529.31       120.45 o                         
   5   9   1       5700.85       5684.35        78.36 o                         
   6   9   1       2841.55       2889.50        41.08 o                         
   7   9   1       1074.77       1069.52        22.24 o                         
   8   9   1       1382.32       1250.73        27.71 o                         
   9   9   1       1628.78       1772.58        37.33 o                         
  10   9   1       3002.93       3190.74        56.20 o                         
  11   9   1        760.34        852.04        34.14 o                         
  12   9   1       1098.09        943.91        45.46 o                         
  13   9   1         11.84        -25.15        25.15 o                         
  14   9   1        108.78         32.97        27.90 o                         
 -13  10   1        718.05        716.80        41.52 o                         
 -12  10   1        433.87        390.51        31.77 o                         
 -11  10   1       1421.69       1499.89        51.35 o                         
 -10  10   1          6.03         -7.54        17.73 o                         
  -9  10   1        317.82        254.64        22.85 o                         
  -8  10   1         61.24         64.90        11.55 o                         
  -7  10   1        459.97        444.49        19.71 o                         
  -6  10   1         15.91         58.25        12.37 o                         
  -5  10   1       3599.20       3437.91       130.09 o                         
  -4  10   1         46.86         20.86         6.74 o                         
  -3  10   1         10.05         -0.42         8.63 o                         
  -2  10   1          0.01          6.75        11.05 o                         
  -1  10   1       2171.93       2086.32        46.12 o                         
   0  10   1        265.59        275.17        16.22 o                         
   1  10   1        798.20        904.54        33.28 o                         
   2  10   1         54.80         40.68        13.31 o                         
   3  10   1        297.14        270.41        19.99 o                         
   4  10   1        221.55        206.87        14.50 o                         
   5  10   1       3819.32       3831.16        94.25 o                         
   6  10   1        224.54        272.61        14.61 o                         
   7  10   1       1104.46       1165.55        24.36 o                         
   8  10   1        187.42        222.50        13.72 o                         
   9  10   1       1515.96       1467.20        32.07 o                         
  10  10   1          2.69         -9.71        12.76 o                         
  11  10   1          2.04        -18.57        18.57 o                         
  12  10   1        385.70        420.37        28.42 o                         
  13  10   1        205.21        127.11        28.88 o                         
 -12  11   1        202.64        145.28        44.33 o                         
 -11  11   1        765.04        788.58        57.39 o                         
 -10  11   1       1327.35       1040.89        94.01 o                         
  -9  11   1        454.14        296.83        25.66 o                         
  -8  11   1       1159.03       1176.46        32.92 o                         
  -7  11   1        602.09        532.62        23.00 o                         
  -6  11   1       1005.64        994.87        45.77 o                         
  -5  11   1        640.05        669.71        37.69 o                         
  -4  11   1        593.46        602.14        26.50 o                         
  -3  11   1       3463.15       3304.32        73.61 o                         
  -2  11   1        852.21        886.80        28.32 o                         
  -1  11   1       2677.79       2848.01        62.19 o                         
   0  11   1         45.54         36.04        13.02 o                         
   1  11   1        565.41        514.81        24.60 o                         
   2  11   1       1199.30       1292.03        47.95 o                         
   3  11   1       2923.36       2965.09        56.82 o                         
   4  11   1       2865.38       3104.61        68.31 o                         
   5  11   1       1081.52       1079.92        53.59 o                         
   6  11   1       1385.88       1299.08        50.39 o                         
   7  11   1         69.95         45.69         9.48 o                         
   8  11   1         22.60         -1.57        14.97 o                         
   9  11   1        448.45        409.04        29.43 o                         
  10  11   1       1202.80       1035.97        41.28 o                         
  11  11   1        952.51        950.14        55.17 o                         
  12  11   1        451.60        374.94        68.93 o                         
 -10  12   1        106.70        109.59        47.82 o                         
  -9  12   1         45.61         -2.39        24.23 o                         
  -8  12   1         15.88         26.43        28.94 o                         
  -7  12   1        165.86        171.56        27.78 o                         
  -6  12   1        199.01        231.63        29.22 o                         
  -5  12   1        810.35        779.48        45.68 o                         
  -4  12   1         39.79         43.90        23.04 o                         
  -3  12   1        190.57        167.91        21.67 o                         
  -2  12   1        680.21        579.64        30.46 o                         
  -1  12   1        812.41        734.03        28.95 o                         
   0  12   1        284.36        274.29        23.02 o                         
   1  12   1        604.90        603.61        27.02 o                         
   2  12   1          2.93         11.73        14.46 o                         
   3  12   1         92.63         74.44        15.30 o                         
   4  12   1         88.48         63.54        14.77 o                         
   5  12   1       2023.72       2197.61        60.31 o                         
   6  12   1       1282.02       1404.15        63.59 o                         
   7  12   1       4486.41       4772.28       131.97 o                         
   8  12   1         11.58          2.62        15.64 o                         
   9  12   1        843.58        874.41        43.85 o                         
  10  12   1         16.00        -58.57        59.89 o                         
  -7  13   1        734.48        815.87        54.32 o                         
  -6  13   1        738.10        765.87        51.58 o                         
  -5  13   1         48.16          2.53        31.61 o                         
  -4  13   1          0.68        -17.52        30.07 o                         
  -3  13   1        296.88        215.99        34.16 o                         
  -2  13   1         71.00         -2.11        34.45 o                         
  -1  13   1       1355.34       1402.91       109.28 o                         
   0  13   1          3.21        -46.62        46.62 o                         
   1  13   1        856.70        926.79        72.96 o                         
   2  13   1        593.81        529.88        43.61 o                         
   3  13   1        835.56        797.83        53.42 o                         
   4  13   1       1279.94       1353.90        55.49 o                         
   5  13   1        909.02        947.71        55.05 o                         
   6  13   1         86.90         38.13        29.79 o                         
   7  13   1         18.08         -7.49        31.65 o                         
  -3  14   1         52.79        -22.23        43.14 o                         
  -2  14   1          2.10        -14.46        48.92 o                         
  -1  14   1        446.03        436.29        76.64 o                         
   0  14   1       1212.42       1298.81        94.99 o                         
   1  14   1       1462.32       1674.59        79.68 o                         
   2  14   1          0.77        -39.97        39.97 o                         
   3  14   1         34.15          1.12        33.71 o                         
 -18   0   2       2012.40       1848.65       130.94 o                         
 -16   0   2        611.68        704.70        79.22 o                         
 -14   0   2         90.57         51.66        40.17 o                         
 -12   0   2      11982.96      12328.71       268.02 o                         
 -10   0   2       1137.83       1176.26        43.37 o                         
  -8   0   2      15790.49      15838.68       282.97 o                         
  -6   0   2     155943.55     153780.28      2834.37 o                         
  -4   0   2      90131.86      88342.60      1998.92 o                         
  -2   0   2       6969.37       6707.16       136.21 o                         
   2   0   2        334.02        414.47        14.13 o                         
   4   0   2      40932.56      42337.99       781.02 o                         
   6   0   2      17037.45      16520.74       328.33 o                         
   8   0   2      12190.11      11120.92       235.48 o                         
  10   0   2        360.73        386.37        24.87 o                         
  12   0   2       1483.15       1566.33        58.58 o                         
  14   0   2       9237.71       9345.96       280.53 o                         
  16   0   2       1586.16       1506.86       119.74 o                         
  18   0   2         20.09         16.28        99.54 o                         
 -19   1   2       1446.49       1470.58       136.26 o                         
 -18   1   2         25.09        -23.58        43.41 o                         
 -17   1   2        303.62        160.66        78.55 o                         
 -16   1   2        362.45        373.20        53.52 o                         
 -15   1   2        398.51        388.15        45.51 o                         
 -14   1   2        114.62        192.36        58.11 o                         
 -13   1   2       8159.02       7668.88       173.38 o                         
 -12   1   2        781.02        900.96        45.90 o                         
 -11   1   2        511.74        457.35        36.65 o                         
 -10   1   2       1488.68       1528.60        43.37 o                         
  -9   1   2        273.29        336.10        16.38 o                         
  -8   1   2         31.10         57.42        15.92 o                         
  -7   1   2       7658.10       7430.17       114.24 o                         
  -6   1   2        198.97        193.24        10.99 o                         
  -5   1   2        772.18        704.65        21.86 o                         
  -4   1   2        317.79        368.65        15.66 o                         
  -3   1   2         49.89         39.27        11.74 o                         
  -2   1   2         94.08        109.36         7.93 o                         
  -1   1   2      37493.96      37929.17       448.89 o                         
   0   1   2         53.78         45.18         5.42 o                         
   1   1   2         97.14        103.07         4.85 o                         
   2   1   2       2747.40       3044.04        46.40 o                         
   3   1   2         37.99         49.45         8.04 o                         
   4   1   2      42080.00      41229.26       591.51 o                         
   5   1   2      18666.23      18370.59       249.68 o                         
   6   1   2       5041.73       5064.00        79.93 o                         
   7   1   2        928.70       1061.81        28.30 o                         
   8   1   2        316.44        428.26        17.47 o                         
   9   1   2       4682.31       4555.89        78.07 o                         
  10   1   2        114.92        101.56        15.76 o                         
  11   1   2      11100.96      11186.83       214.18 o                         
  12   1   2       1134.08       1149.46        43.16 o                         
  13   1   2        358.12        357.60        26.77 o                         
  14   1   2        441.34        430.60        30.00 o                         
  15   1   2        915.21        907.07        44.46 o                         
  16   1   2         40.41         28.30        42.02 o                         
  17   1   2       1058.16       1031.27       162.67 o                         
  18   1   2         38.32        -32.49       116.22 o                         
 -18   2   2       2887.76       2828.24        91.40 o                         
 -17   2   2         86.34         52.16        39.02 o                         
 -16   2   2       2286.21       2318.34        75.62 o                         
 -15   2   2          6.81          3.04        23.30 o                         
 -14   2   2          3.93          5.84        19.06 o                         
 -13   2   2         63.89        101.84        24.18 o                         
 -12   2   2      13200.36      13429.65       369.59 o                         
 -11   2   2        266.50        216.81        23.18 o                         
 -10   2   2       2212.91       2127.63        56.04 o                         
  -9   2   2        802.32        821.21        31.17 o                         
  -8   2   2        276.29        253.29        17.90 o                         
  -7   2   2        475.05        361.76        15.84 o                         
  -6   2   2      27873.85      26255.44       308.64 o                         
  -5   2   2         16.79         26.53         5.91 o                         
  -4   2   2      15894.28      15142.47       194.45 o                         
  -3   2   2        203.75        166.86         7.29 o                         
  -2   2   2       8942.95       8815.61       134.86 o                         
  -1   2   2       2616.62       2406.48        41.56 o                         
   0   2   2      22380.45      22730.10       295.93 o                         
   1   2   2      43726.29      44284.39       531.37 o                         
   2   2   2      14403.58      14204.25       154.10 o                         
   3   2   2       1801.73       1806.54        28.23 o                         
   4   2   2         94.56        100.87         6.67 o                         
   5   2   2         72.79         99.14         7.15 o                         
   6   2   2      10007.88       9095.63       101.20 o                         
   7   2   2       1946.98       1818.09        32.63 o                         
   8   2   2       4266.52       3992.67        66.68 o                         
   9   2   2         52.48         53.61        11.60 o                         
  10   2   2        187.20        197.20        17.47 o                         
  11   2   2        772.19        929.24        39.86 o                         
  12   2   2       2365.93       2485.82        61.27 o                         
  13   2   2        422.36        547.62        34.63 o                         
  14   2   2       6810.61       7310.77       256.05 o                         
  15   2   2       1075.46       1034.45        59.04 o                         
  16   2   2        966.06        971.81        46.23 o                         
  17   2   2        325.09        241.36        33.40 o                         
  18   2   2        332.02        315.49        44.69 o                         
 -18   3   2         28.29         -1.00        35.04 o                         
 -17   3   2         81.85         17.89        28.32 o                         
 -16   3   2          2.91        -22.85        22.85 o                         
 -15   3   2       1014.88       1126.73        41.03 o                         
 -14   3   2         31.30         53.35        18.30 o                         
 -13   3   2       4260.66       4183.96        87.57 o                         
 -12   3   2        673.51        671.04        49.85 o                         
 -11   3   2       1674.66       1765.63        41.33 o                         
 -10   3   2         50.02         47.06        10.85 o                         
  -9   3   2       2032.10       2114.86        36.67 o                         
  -8   3   2         44.53         75.57        10.11 o                         
  -7   3   2       7072.69       6679.39        80.05 o                         
  -6   3   2        858.55        924.87        19.40 o                         
  -5   3   2        152.12        204.68         8.97 o                         
  -4   3   2        785.96        877.04        15.51 o                         
  -3   3   2       2074.55       2064.18        25.80 o                         
  -2   3   2        905.15       1013.45        18.46 o                         
  -1   3   2      96861.83      96844.05      1020.33 o                         
   0   3   2       5152.38       4923.39        51.08 o                         
   1   3   2        438.42        417.91         9.00 o                         
   2   3   2         37.16         76.22         6.34 o                         
   3   3   2         23.09         11.64         4.53 o                         
   4   3   2         26.79         29.84         5.42 o                         
   5   3   2      20617.58      20760.58       219.49 o                         
   6   3   2         18.57         18.21         6.54 o                         
   7   3   2       1538.66       1613.54        27.63 o                         
   8   3   2       1081.08       1231.85        24.51 o                         
   9   3   2        930.04        902.77        27.42 o                         
  10   3   2        263.99        253.03        12.84 o                         
  11   3   2       8696.54       8791.00       127.47 o                         
  12   3   2        294.08        294.35        21.93 o                         
  13   3   2        170.39        117.37        16.61 o                         
  14   3   2        457.67        420.64        23.81 o                         
  15   3   2        264.90        245.91        23.51 o                         
  16   3   2         53.44         76.60        25.79 o                         
  17   3   2       1646.95       1719.81       107.09 o                         
  18   3   2          1.85        -23.41        71.95 o                         
 -18   4   2       2467.59       2571.93       112.06 o                         
 -17   4   2        104.41         62.67        34.21 o                         
 -16   4   2        694.85        739.03        39.87 o                         
 -15   4   2         32.57         22.69        21.29 o                         
 -14   4   2         62.40         24.46        19.75 o                         
 -13   4   2         31.57         21.88        15.77 o                         
 -12   4   2       1474.84       1564.46        68.09 o                         
 -11   4   2         77.24         56.33        12.76 o                         
 -10   4   2        207.52        211.43        14.53 o                         
  -9   4   2        330.46        376.98        22.12 o                         
  -8   4   2          9.77         21.26         8.39 o                         
  -7   4   2       3310.18       2898.76        52.52 o                         
  -6   4   2      21877.63      21608.94       220.71 o                         
  -5   4   2        936.06        879.42        15.57 o                         
  -4   4   2      12853.90      12504.20       144.67 o                         
  -3   4   2         71.17         92.50         6.37 o                         
  -2   4   2       3574.88       3198.74        39.24 o                         
  -1   4   2       7736.53       8232.59        81.06 o                         
   0   4   2      49009.70      48654.82       590.09 o                         
   1   4   2       7231.49       7493.44        82.45 o                         
   2   4   2       5193.54       4754.03        56.35 o                         
   3   4   2         28.25         76.85         5.77 o                         
   4   4   2       9086.78       9303.82        98.69 o                         
   5   4   2       1086.81       1269.70        23.57 o                         
   6   4   2       7182.61       6538.35        92.90 o                         
   7   4   2       2125.41       2157.16        34.31 o                         
   8   4   2       6362.82       6349.99       119.94 o                         
   9   4   2        192.93        185.74        11.74 o                         
  10   4   2       3070.40       3171.35        48.35 o                         
  11   4   2         19.69          7.17        12.18 o                         
  12   4   2       7422.55       8044.78       111.44 o                         
  13   4   2       2564.28       2786.30        56.42 o                         
  14   4   2       1511.95       1612.90        40.75 o                         
  15   4   2        506.25        442.06        33.25 o                         
  16   4   2        435.26        372.77        29.30 o                         
  17   4   2        126.66         95.17        24.85 o                         
  18   4   2        136.83        113.25        55.17 o                         
 -17   5   2          0.40        -28.64        28.64 o                         
 -16   5   2         63.12         31.90        34.17 o                         
 -15   5   2       1989.76       2318.12        75.24 o                         
 -14   5   2        166.90        243.44        28.24 o                         
 -13   5   2        958.24        987.95        34.53 o                         
 -12   5   2        129.00         93.38        17.12 o                         
 -11   5   2         11.87         27.69        15.10 o                         
 -10   5   2       1037.12       1039.60        28.30 o                         
  -9   5   2       2694.64       2646.96        46.65 o                         
  -8   5   2       1238.30       1306.00        32.13 o                         
  -7   5   2      18642.36      18332.71       244.34 o                         
  -6   5   2         38.94         77.74         7.86 o                         
  -5   5   2        793.94        810.64        18.50 o                         
  -4   5   2        388.19        378.35        11.44 o                         
  -3   5   2       4487.60       4233.04        50.60 o                         
  -2   5   2       7459.77       7784.17        80.18 o                         
  -1   5   2      46366.59      48203.52       486.19 o                         
   0   5   2      16528.06      16486.42       196.33 o                         
   1   5   2         38.65        103.68         6.31 o                         
   2   5   2        509.45        604.08        12.75 o                         
   3   5   2       2508.62       2280.52        29.15 o                         
   4   5   2       3047.66       3298.06        39.37 o                         
   5   5   2      11570.49      11195.32       130.85 o                         
   6   5   2         35.83         52.18         7.85 o                         
   7   5   2         66.99         58.06         9.90 o                         
   8   5   2       3146.97       3108.97        49.14 o                         
   9   5   2       3148.08       3062.57        66.22 o                         
  10   5   2        135.98        162.09        18.42 o                         
  11   5   2       4619.95       4906.53        80.85 o                         
  12   5   2       1890.19       2110.05        42.26 o                         
  13   5   2          2.91         39.98        15.68 o                         
  14   5   2       1502.35       1410.24        40.14 o                         
  15   5   2        445.32        464.45        34.33 o                         
  16   5   2         23.27         16.35        25.15 o                         
  17   5   2        806.37        778.05        64.07 o                         
 -17   6   2        178.35        145.83        33.38 o                         
 -16   6   2       1806.90       1810.75        88.99 o                         
 -15   6   2        142.08        137.14        23.89 o                         
 -14   6   2         10.45        -19.90        19.90 o                         
 -13   6   2        832.01        876.53        41.31 o                         
 -12   6   2       4011.51       4432.62       130.59 o                         
 -11   6   2        813.14        820.28        33.15 o                         
 -10   6   2       5284.36       5360.05        84.78 o                         
  -9   6   2        118.89        103.83        12.97 o                         
  -8   6   2          2.49         10.76        11.01 o                         
  -7   6   2       5230.08       5265.44        91.13 o                         
  -6   6   2       5472.45       5636.38       130.20 o                         
  -5   6   2       1156.46       1136.37        21.59 o                         
  -4   6   2        483.98        371.06        11.38 o                         
  -3   6   2       1912.02       1810.25        27.26 o                         
  -2   6   2        454.36        566.23        13.30 o                         
  -1   6   2       1321.49       1393.91        26.55 o                         
   0   6   2       8920.90       8863.00       113.14 o                         
   1   6   2       1132.06        989.13        21.44 o                         
   2   6   2       3811.30       3686.97        60.40 o                         
   3   6   2         65.09         62.30         6.46 o                         
   4   6   2        529.33        514.88        12.18 o                         
   5   6   2        965.99        962.62        18.32 o                         
   6   6   2       1266.07       1211.77        26.70 o                         
   7   6   2        945.82        998.96        23.54 o                         
   8   6   2       1969.20       1968.11        40.04 o                         
   9   6   2         61.62         57.03        12.47 o                         
  10   6   2       2549.84       2614.25        52.23 o                         
  11   6   2        268.53        226.34        17.85 o                         
  12   6   2       1030.37       1107.29        41.22 o                         
  13   6   2       9183.97       9591.25       271.83 o                         
  14   6   2       1583.56       1437.59        66.53 o                         
  15   6   2        922.94        880.98        43.15 o                         
  16   6   2         71.57        -14.40        24.51 o                         
  17   6   2        865.76        894.40        95.41 o                         
 -16   7   2         49.08        -12.40        28.82 o                         
 -15   7   2       1023.30        975.60        47.04 o                         
 -14   7   2        828.61        855.35        37.52 o                         
 -13   7   2       1166.83       1210.52        53.06 o                         
 -12   7   2        175.43        196.91        31.98 o                         
 -11   7   2        925.01        879.18        39.71 o                         
 -10   7   2          8.62         40.48        18.32 o                         
  -9   7   2       2035.10       2054.16        51.27 o                         
  -8   7   2         19.43         46.09        13.16 o                         
  -7   7   2      13716.53      13888.80       163.42 o                         
  -6   7   2          2.82         10.35         6.86 o                         
  -5   7   2        227.00        244.04         9.73 o                         
  -4   7   2        372.48        380.88        12.94 o                         
  -3   7   2       7955.59       7761.19        83.18 o                         
  -2   7   2       1595.96       1538.90        39.67 o                         
  -1   7   2       8341.13       8440.54       109.91 o                         
   0   7   2       1897.85       1984.50        35.89 o                         
   1   7   2          2.54         21.75         7.99 o                         
   2   7   2          3.14         16.33         5.73 o                         
   3   7   2      12623.13      12199.24       132.49 o                         
   4   7   2        343.38        365.30        11.78 o                         
   5   7   2      11954.41      11586.57       116.30 o                         
   6   7   2         43.20         52.93         9.12 o                         
   7   7   2       2246.29       2279.51        37.57 o                         
   8   7   2       4246.82       4212.65        70.73 o                         
   9   7   2       1535.19       1524.66        36.21 o                         
  10   7   2        599.62        603.92        24.80 o                         
  11   7   2       5005.90       5387.36       118.88 o                         
  12   7   2       1494.16       1577.49        52.82 o                         
  13   7   2          1.78        -21.65        21.65 o                         
  14   7   2        577.90        524.08        32.70 o                         
  15   7   2       1230.99       1190.81        54.34 o                         
  16   7   2         37.86         -4.73        28.86 o                         
 -15   8   2       1096.38       1236.83        60.99 o                         
 -14   8   2        242.64        183.77        27.96 o                         
 -13   8   2        132.43         59.35        37.44 o                         
 -12   8   2       3420.10       3617.01       138.71 o                         
 -11   8   2          3.85         32.66        18.52 o                         
 -10   8   2       3560.83       3865.13        93.04 o                         
  -9   8   2        557.13        619.48        22.97 o                         
  -8   8   2        987.43       1007.06        26.37 o                         
  -7   8   2        325.34        340.08        14.75 o                         
  -6   8   2       2157.71       2352.59        44.06 o                         
  -5   8   2       2398.72       2357.97        34.90 o                         
  -4   8   2        331.56        358.60        10.77 o                         
  -3   8   2       1181.80       1045.52        24.21 o                         
  -2   8   2         12.17         14.07         9.97 o                         
  -1   8   2          1.44         -3.05         8.21 o                         
   0   8   2        956.98       1083.71        32.03 o                         
   1   8   2        988.51        998.33        32.21 o                         
   2   8   2       2761.30       2696.96        50.65 o                         
   3   8   2       1133.21       1094.55        19.99 o                         
   4   8   2         78.75         42.88         7.14 o                         
   5   8   2        593.40        563.63        14.93 o                         
   6   8   2       2676.12       2631.60        38.32 o                         
   7   8   2        231.25        268.59        13.14 o                         
   8   8   2       3059.48       3042.56        48.21 o                         
   9   8   2          2.62        -14.18        14.18 o                         
  10   8   2       1275.99       1296.80        46.88 o                         
  11   8   2         26.36        -14.53        17.98 o                         
  12   8   2        623.30        639.95        29.70 o                         
  13   8   2       1096.59       1133.94        43.54 o                         
  14   8   2       1021.31        946.49        43.32 o                         
  15   8   2         22.32        -25.18        35.54 o                         
 -14   9   2        218.71        148.40        33.50 o                         
 -13   9   2        725.48        803.58        39.22 o                         
 -12   9   2          0.59         -8.33        33.97 o                         
 -11   9   2         23.78         -6.95        17.39 o                         
 -10   9   2        632.30        640.17        34.75 o                         
  -9   9   2       1395.12       1457.03        33.77 o                         
  -8   9   2        776.09        826.06        28.95 o                         
  -7   9   2       5289.70       5451.20        68.45 o                         
  -6   9   2         53.04         33.33        11.63 o                         
  -5   9   2        808.97        670.92        21.92 o                         
  -4   9   2       9253.79       8699.26       251.89 o                         
  -3   9   2       1233.58       1166.59        32.86 o                         
  -2   9   2       1720.67       1705.42        40.31 o                         
  -1   9   2        270.83        356.66        21.34 o                         
   0   9   2        146.37        160.81        13.54 o                         
   1   9   2        239.89        245.87        24.86 o                         
   2   9   2       1936.88       1953.63        48.92 o                         
   3   9   2       3151.43       3249.88        59.55 o                         
   4   9   2        191.55        177.82        11.89 o                         
   5   9   2       5730.15       6014.34        72.96 o                         
   6   9   2        928.82        971.72        21.05 o                         
   7   9   2        123.10         92.81        10.50 o                         
   8   9   2        761.56        773.27        22.33 o                         
   9   9   2        685.29        742.18        24.94 o                         
  10   9   2       1460.42       1448.04        34.31 o                         
  11   9   2       1749.61       1674.33        53.42 o                         
  12   9   2       2323.64       2382.64        69.04 o                         
  13   9   2         51.41         -2.61        26.82 o                         
  14   9   2         37.71         10.24        36.09 o                         
 -13  10   2         10.62        -28.65        28.65 o                         
 -12  10   2       1879.99       1769.09        78.52 o                         
 -11  10   2         29.17        -18.51        18.51 o                         
 -10  10   2       1279.95       1199.23        39.28 o                         
  -9  10   2         81.61         44.63        14.72 o                         
  -8  10   2         11.20         16.95        12.37 o                         
  -7  10   2       1011.84       1014.12        25.39 o                         
  -6  10   2       1081.47       1129.40        23.23 o                         
  -5  10   2          7.48         12.06        10.52 o                         
  -4  10   2        723.22        695.10        29.54 o                         
  -3  10   2       1007.60       1027.94        31.61 o                         
  -2  10   2        316.76        330.63        16.78 o                         
  -1  10   2         74.37         36.37        12.88 o                         
   0  10   2       9715.16      10179.16       153.29 o                         
   1  10   2       3812.80       3872.49        72.69 o                         
   2  10   2       5687.76       5685.17        97.35 o                         
   3  10   2        459.24        455.25        24.37 o                         
   4  10   2          5.89         10.82        12.12 o                         
   5  10   2         42.46         33.96        10.07 o                         
   6  10   2       2362.77       2370.51        40.52 o                         
   7  10   2       1858.75       1831.58        43.55 o                         
   8  10   2       2775.77       2959.86        46.66 o                         
   9  10   2          6.03        -12.32        12.32 o                         
  10  10   2        147.31        119.63        15.33 o                         
  11  10   2         82.44         31.48        18.41 o                         
  12  10   2         15.14        -19.53        21.12 o                         
  13  10   2        214.24        181.85        37.04 o                         
 -12  11   2          9.21        -16.91        38.97 o                         
 -11  11   2         14.78        -41.70        41.70 o                         
 -10  11   2        496.32        425.35        61.12 o                         
  -9  11   2       1742.46       1707.04        65.51 o                         
  -8  11   2       1464.43       1596.11        38.30 o                         
  -7  11   2        677.45        672.21        33.56 o                         
  -6  11   2         10.91         -1.56        22.17 o                         
  -5  11   2        436.61        400.72        31.70 o                         
  -4  11   2        708.74        693.82        30.29 o                         
  -3  11   2        185.48        184.05        20.10 o                         
  -2  11   2       1126.42       1097.87        27.86 o                         
  -1  11   2       2269.37       2479.91        60.31 o                         
   0  11   2       1062.75        988.28        41.69 o                         
   1  11   2         50.14         64.87        15.55 o                         
   2  11   2        157.99        116.55        16.55 o                         
   3  11   2       1836.28       1925.38        40.45 o                         
   4  11   2        326.79        351.58        20.16 o                         
   5  11   2       4538.68       4697.05       121.60 o                         
   6  11   2       2170.98       2010.98        60.69 o                         
   7  11   2        292.74        263.04        14.02 o                         
   8  11   2        621.24        552.72        36.16 o                         
   9  11   2         95.34         61.54        17.43 o                         
  10  11   2        395.93        399.39        29.28 o                         
  11  11   2        142.43        102.72        29.57 o                         
  12  11   2        422.76        427.55        64.13 o                         
 -10  12   2       1543.99       1807.23        78.79 o                         
  -9  12   2        395.24        470.14        70.20 o                         
  -8  12   2         28.79         -7.78        29.76 o                         
  -7  12   2        206.05        178.46        29.79 o                         
  -6  12   2        288.51        264.20        30.34 o                         
  -5  12   2        172.26        169.60        26.93 o                         
  -4  12   2        564.81        598.45        36.73 o                         
  -3  12   2        295.83        244.54        26.55 o                         
  -2  12   2        675.38        451.80        32.11 o                         
  -1  12   2          0.40         -4.34        14.00 o                         
   0  12   2       1638.84       1652.28        62.99 o                         
   1  12   2        581.29        553.00        38.23 o                         
   2  12   2       2682.74       2712.19        86.47 o                         
   3  12   2          0.63          0.95        12.64 o                         
   4  12   2         22.72         17.87        13.73 o                         
   5  12   2        115.58        100.35        18.29 o                         
   6  12   2       1815.22       1835.40        48.07 o                         
   7  12   2       1767.29       1740.55        63.82 o                         
   8  12   2       2537.60       2572.02        72.18 o                         
   9  12   2          1.66        -25.81        29.45 o                         
  10  12   2        233.39        157.77        66.60 o                         
  -7  13   2        228.16        256.08        42.10 o                         
  -6  13   2        186.01        203.51        37.09 o                         
  -5  13   2        284.67        226.27        48.82 o                         
  -4  13   2        300.56        231.40        56.71 o                         
  -3  13   2          3.77        -11.51        28.52 o                         
  -2  13   2        109.51         88.37        32.02 o                         
  -1  13   2          1.69        -27.47        40.92 o                         
   0  13   2        154.71        103.92        41.51 o                         
   1  13   2          0.57        -48.95        48.95 o                         
   2  13   2        687.11        640.87        39.24 o                         
   3  13   2       1024.07       1009.70        48.20 o                         
   4  13   2       1766.92       1935.34        82.27 o                         
   5  13   2        774.94        658.78        55.27 o                         
   6  13   2       1520.84       1583.05        69.98 o                         
   7  13   2        497.40        508.75        49.00 o                         
  -3  14   2        101.07         64.24        43.47 o                         
  -2  14   2        337.16        292.89        56.72 o                         
  -1  14   2         63.21         -7.36        47.22 o                         
   0  14   2        552.80        545.06        63.01 o                         
   1  14   2       1230.55       1142.77       154.76 o                         
   2  14   2       1571.57       1630.52        92.99 o                         
   3  14   2         90.73        -24.22        44.74 o                         
 -19   0   3       1162.57       1092.82       137.11 o                         
 -17   0   3        172.72        128.20       108.76 o                         
 -15   0   3       4212.76       4084.99       135.52 o                         
 -13   0   3      10300.56      10429.45       284.00 o                         
 -11   0   3         12.84         14.47        16.16 o                         
  -9   0   3       5804.38       5043.46       111.67 o                         
  -7   0   3         56.08        112.97        15.49 o                         
  -5   0   3      55042.41      52833.54      1222.51 o                         
  -3   0   3      37797.62      37090.16      1159.44 o                         
  -1   0   3       9624.93       8446.88       179.00 o                         
   1   0   3       1959.36       2128.52        43.10 o                         
   3   0   3        322.42        455.60        18.47 o                         
   5   0   3       5469.39       5420.32       116.87 o                         
   7   0   3       9442.46       8362.06       157.82 o                         
   9   0   3       3254.94       3569.02       108.91 o                         
  11   0   3       4859.00       4759.93       100.93 o                         
  13   0   3       8486.42       8641.05       257.74 o                         
  15   0   3       2299.79       2639.63       100.94 o                         
  17   0   3       1018.17        787.26       102.91 o                         
 -19   1   3         83.50         42.81        56.43 o                         
 -18   1   3       1213.59       1447.68       160.81 o                         
 -17   1   3          0.56        -30.89        40.73 o                         
 -16   1   3       1650.14       1558.26        71.70 o                         
 -15   1   3          3.59         10.56        27.68 o                         
 -14   1   3       5438.96       5533.22       163.48 o                         
 -13   1   3         53.15         82.75        22.49 o                         
 -12   1   3         12.43          9.96        19.32 o                         
 -11   1   3        556.62        521.65        27.09 o                         
 -10   1   3          0.57          8.06        15.39 o                         
  -9   1   3       2550.04       2656.07        58.66 o                         
  -8   1   3      11690.11      10804.14       177.35 o                         
  -7   1   3       5324.09       5125.20        92.25 o                         
  -6   1   3      15631.52      15392.07       269.52 o                         
  -5   1   3        710.47        744.31        32.11 o                         
  -4   1   3       1902.03       1953.90        55.01 o                         
  -3   1   3      18660.09      18464.21       276.69 o                         
  -2   1   3      48059.03      46539.04       526.36 o                         
  -1   1   3       6810.82       6717.95        85.79 o                         
   0   1   3      21457.96      21924.72       246.81 o                         
   1   1   3       3857.96       3410.59        71.10 o                         
   2   1   3        625.16        729.53        21.33 o                         
   3   1   3       2766.61       2548.42        43.09 o                         
   4   1   3      21256.95      21057.04       309.87 o                         
   5   1   3       2486.81       2917.90        56.11 o                         
   6   1   3      25978.95      24223.43       304.22 o                         
   7   1   3       2252.53       2442.62        41.71 o                         
   8   1   3       1463.37       1321.52        30.83 o                         
   9   1   3       2632.66       2793.37        51.62 o                         
  10   1   3       6027.70       6019.33        96.08 o                         
  11   1   3         35.11         43.65        15.98 o                         
  12   1   3       5503.43       5712.86       134.76 o                         
  13   1   3         95.32         90.83        25.52 o                         
  14   1   3        452.88        458.05        30.64 o                         
  15   1   3        155.23        133.03        25.95 o                         
  16   1   3         22.32          9.04        29.09 o                         
  17   1   3         18.79         46.59        43.92 o                         
  18   1   3        886.08        982.14       164.49 o                         
 -18   2   3         50.27         30.70        26.06 o                         
 -17   2   3       1631.39       1541.33        65.17 o                         
 -16   2   3          3.65        -29.21        29.21 o                         
 -15   2   3       2912.90       3104.82        69.83 o                         
 -14   2   3        297.37        212.33        22.83 o                         
 -13   2   3       2016.71       2287.75        76.49 o                         
 -12   2   3        192.06        194.88        37.63 o                         
 -11   2   3       2186.31       2314.26        92.24 o                         
 -10   2   3       1473.47       1573.27        54.26 o                         
  -9   2   3       8391.44       8439.62       169.41 o                         
  -8   2   3        393.33        387.45        21.19 o                         
  -7   2   3       5257.54       5182.48        72.86 o                         
  -6   2   3       3478.49       3681.07        55.75 o                         
  -5   2   3       6057.52       5337.18        82.09 o                         
  -4   2   3          6.16         14.72         6.60 o                         
  -3   2   3       6509.63       6322.49        79.70 o                         
  -2   2   3      34392.87      33844.18       445.34 o                         
  -1   2   3         85.32         78.60         7.72 o                         
   0   2   3       6985.63       7243.90       108.22 o                         
   1   2   3        387.62        521.79        17.28 o                         
   2   2   3       1737.81       1898.78        30.28 o                         
   3   2   3       8879.96       8859.27       124.61 o                         
   4   2   3       5061.89       5515.48        75.55 o                         
   5   2   3        874.36        986.65        23.08 o                         
   6   2   3       1633.47       1516.13        29.23 o                         
   7   2   3      27043.25      25878.14       313.67 o                         
   8   2   3        551.06        508.63        17.10 o                         
   9   2   3       2407.47       2226.96        41.46 o                         
  10   2   3         86.65         74.34        13.74 o                         
  11   2   3         32.53         22.27        14.72 o                         
  12   2   3         52.54         51.81        16.99 o                         
  13   2   3       7507.32       7487.29       167.62 o                         
  14   2   3        717.28        864.12        36.60 o                         
  15   2   3       3119.66       3089.37        86.62 o                         
  16   2   3        271.70        204.29        33.21 o                         
  17   2   3        666.51        592.49        42.87 o                         
  18   2   3        174.26        150.10        31.99 o                         
 -18   3   3        912.98       1075.85        50.60 o                         
 -17   3   3        307.83        296.66        34.07 o                         
 -16   3   3          1.26        -19.46        19.46 o                         
 -15   3   3         15.42         -3.83        19.54 o                         
 -14   3   3       3835.37       4004.72       105.36 o                         
 -13   3   3        707.03        760.09        32.19 o                         
 -12   3   3       1939.35       1974.46        50.66 o                         
 -11   3   3          8.45         36.34        15.00 o                         
 -10   3   3        680.04        644.73        22.83 o                         
  -9   3   3         35.54         42.53         9.68 o                         
  -8   3   3      26490.93      25746.68       318.40 o                         
  -7   3   3       1076.85       1050.66        24.08 o                         
  -6   3   3      10360.30       9611.88       104.57 o                         
  -5   3   3          0.37          2.07         5.20 o                         
  -4   3   3         23.80         52.89         5.23 o                         
  -3   3   3        494.15        485.13        13.63 o                         
  -2   3   3      28052.32      27799.52       318.77 o                         
  -1   3   3      36643.44      35655.55       430.23 o                         
   0   3   3       7718.05       7228.36        85.49 o                         
   1   3   3       1045.72       1045.88        17.43 o                         
   2   3   3       1518.33       1711.33        24.09 o                         
   3   3   3       4310.62       4477.64        55.90 o                         
   4   3   3      13564.96      13578.34       172.54 o                         
   5   3   3       4704.99       5032.82        70.62 o                         
   6   3   3       4346.25       4060.50        51.56 o                         
   7   3   3        211.46        323.73        12.96 o                         
   8   3   3        513.08        471.06        14.98 o                         
   9   3   3        240.20        199.40        11.45 o                         
  10   3   3       6083.51       6073.22        78.27 o                         
  11   3   3        939.77       1041.54        33.91 o                         
  12   3   3       5127.30       5293.33       113.18 o                         
  13   3   3         56.41         77.70        15.80 o                         
  14   3   3         89.76         62.44        15.93 o                         
  15   3   3        260.35        236.37        22.79 o                         
  16   3   3        196.87        200.18        23.67 o                         
  17   3   3        368.96        316.16        43.71 o                         
  18   3   3       1414.64       1366.74        67.29 o                         
 -18   4   3         14.01         -6.24        27.88 o                         
 -17   4   3        639.88        572.06        45.31 o                         
 -16   4   3         76.74         27.28        23.51 o                         
 -15   4   3       1192.69       1253.27        53.30 o                         
 -14   4   3        214.96        157.68        22.44 o                         
 -13   4   3        207.37        190.48        19.72 o                         
 -12   4   3          0.40         -7.33        16.29 o                         
 -11   4   3       1177.97       1255.35        34.41 o                         
 -10   4   3       1211.30       1158.72        30.73 o                         
  -9   4   3       3605.99       3516.01        65.86 o                         
  -8   4   3       1230.81       1298.16        28.67 o                         
  -7   4   3       2755.76       2864.23        42.40 o                         
  -6   4   3       5668.34       5778.72        68.99 o                         
  -5   4   3       5548.06       4857.99        58.19 o                         
  -4   4   3       2243.35       2150.97        32.31 o                         
  -3   4   3      35147.93      35528.74       385.28 o                         
  -2   4   3        444.31        302.77         9.96 o                         
  -1   4   3        833.31       1041.68        16.52 o                         
   0   4   3      11535.53      11868.98       125.25 o                         
   1   4   3      10235.91       9976.48       118.92 o                         
   2   4   3       3680.15       4156.91        50.06 o                         
   3   4   3       1165.39       1027.06        19.94 o                         
   4   4   3        581.10        593.87        14.63 o                         
   5   4   3        475.12        544.64        14.65 o                         
   6   4   3       2809.46       2618.64        51.59 o                         
   7   4   3       4212.55       3857.18        74.52 o                         
   8   4   3        298.68        268.98        12.61 o                         
   9   4   3       3479.21       3544.35        50.91 o                         
  10   4   3       3050.29       3113.35        51.56 o                         
  11   4   3        264.38        233.97        15.86 o                         
  12   4   3       1910.44       2070.87        54.97 o                         
  13   4   3       2005.10       2243.40        47.08 o                         
  14   4   3       1442.55       1593.82        42.20 o                         
  15   4   3       1184.85       1124.36        54.08 o                         
  16   4   3        135.19        127.44        33.70 o                         
  17   4   3        749.00        702.91        38.71 o                         
  18   4   3         20.37         -5.53        37.94 o                         
 -17   5   3         85.57         44.54        23.93 o                         
 -16   5   3        385.55        376.19        35.83 o                         
 -15   5   3         43.60         26.17        21.07 o                         
 -14   5   3       4130.41       4447.40       182.71 o                         
 -13   5   3        211.67        228.69        21.09 o                         
 -12   5   3        362.79        335.00        21.83 o                         
 -11   5   3       1352.43       1492.70        38.77 o                         
 -10   5   3       3279.78       3460.64       108.19 o                         
  -9   5   3        156.05        180.26        14.59 o                         
  -8   5   3      11986.33      12267.69       201.78 o                         
  -7   5   3       1251.54       1292.99        37.24 o                         
  -6   5   3       3171.44       3163.70        41.49 o                         
  -5   5   3        539.29        530.37        19.37 o                         
  -4   5   3       1412.45       1370.02        22.82 o                         
  -3   5   3          6.67         10.22         6.15 o                         
  -2   5   3      15620.96      15322.01       156.14 o                         
  -1   5   3       5691.74       6138.44        63.62 o                         
   0   5   3       6110.18       5722.43        59.59 o                         
   1   5   3       3533.35       3728.75        43.06 o                         
   2   5   3        351.31        325.49        10.84 o                         
   3   5   3       4598.44       4703.17        58.14 o                         
   4   5   3       8389.26       8114.58        85.28 o                         
   5   5   3        825.80        855.46        17.83 o                         
   6   5   3       8127.55       7858.49       121.09 o                         
   7   5   3          5.98         10.91         7.85 o                         
   8   5   3          6.80         21.18         7.23 o                         
   9   5   3        189.97        193.32        14.15 o                         
  10   5   3       8325.60       8955.24       149.14 o                         
  11   5   3       3732.23       4009.25        68.48 o                         
  12   5   3       8467.47       8873.32       200.99 o                         
  13   5   3        519.83        523.69        24.51 o                         
  14   5   3          2.55        -14.52        17.75 o                         
  15   5   3        248.52        269.92        24.51 o                         
  16   5   3       2147.49       2284.14        96.48 o                         
  17   5   3         88.19         67.60        27.92 o                         
 -17   6   3        357.00        288.02        40.62 o                         
 -16   6   3        320.82        325.60        31.44 o                         
 -15   6   3       1726.77       1911.52        75.01 o                         
 -14   6   3        518.29        510.96        31.82 o                         
 -13   6   3         60.69         46.58        18.78 o                         
 -12   6   3        136.44        149.57        18.78 o                         
 -11   6   3       2278.84       2539.93        53.60 o                         
 -10   6   3        175.23        165.89        17.61 o                         
  -9   6   3       2912.77       2939.52        58.93 o                         
  -8   6   3        569.35        527.78        22.86 o                         
  -7   6   3        498.94        456.77        25.84 o                         
  -6   6   3       4242.63       4316.45        64.09 o                         
  -5   6   3       3265.29       3231.19        42.05 o                         
  -4   6   3       2052.93       2029.59        33.45 o                         
  -3   6   3       7017.49       6833.73        77.96 o                         
  -2   6   3        127.83        163.02         7.77 o                         
  -1   6   3        277.46        264.08         7.81 o                         
   0   6   3       1292.93       1581.68        29.60 o                         
   1   6   3       9846.46       9508.60       105.75 o                         
   2   6   3          7.44          6.46         5.55 o                         
   3   6   3      10270.46      10504.46       149.98 o                         
   4   6   3         51.21         31.58         6.01 o                         
   5   6   3        496.32        460.76        14.92 o                         
   6   6   3       4032.38       4035.64        52.56 o                         
   7   6   3       1882.56       1748.70        40.69 o                         
   8   6   3       4709.36       4779.37        92.94 o                         
   9   6   3       2344.24       2391.36        74.23 o                         
  10   6   3        520.47        549.97        25.08 o                         
  11   6   3        200.84        166.00        16.99 o                         
  12   6   3          0.94         -2.39        18.23 o                         
  13   6   3        808.38        962.20        36.34 o                         
  14   6   3        655.07        612.02        49.69 o                         
  15   6   3        568.81        422.90        33.46 o                         
  16   6   3        282.07        227.60        33.81 o                         
  17   6   3        163.31        122.34        41.69 o                         
 -16   7   3        622.32        549.94        31.37 o                         
 -15   7   3         29.12         12.45        29.85 o                         
 -14   7   3       3307.68       3575.45        79.52 o                         
 -13   7   3        308.32        322.73        31.26 o                         
 -12   7   3        855.62        919.75        49.45 o                         
 -11   7   3        207.16        194.06        23.38 o                         
 -10   7   3         43.15         60.41        18.37 o                         
  -9   7   3         24.20         39.17        22.43 o                         
  -8   7   3       9859.06      10116.70       184.12 o                         
  -7   7   3       3780.76       3948.27        81.37 o                         
  -6   7   3          4.12          5.22         8.04 o                         
  -5   7   3          0.20          8.68         5.98 o                         
  -4   7   3       1434.21       1378.44        29.66 o                         
  -3   7   3       1798.74       1979.67        31.09 o                         
  -2   7   3      10264.73      10285.41       114.30 o                         
  -1   7   3       9504.63       9903.65       126.31 o                         
   0   7   3       9137.50       9125.90       117.96 o                         
   1   7   3          9.47         15.66         8.49 o                         
   2   7   3       1123.95       1111.08        22.38 o                         
   3   7   3         63.16         91.23         8.01 o                         
   4   7   3       8841.72       8341.66       102.18 o                         
   5   7   3       1173.63       1249.14        25.16 o                         
   6   7   3       8289.02       8221.54        90.40 o                         
   7   7   3       1892.73       1869.29        35.92 o                         
   8   7   3       1172.73       1122.77        35.04 o                         
   9   7   3        820.95        829.46        29.83 o                         
  10   7   3        659.19        636.23        25.74 o                         
  11   7   3       2381.45       2668.05        62.14 o                         
  12   7   3       2925.37       3316.92       106.88 o                         
  13   7   3        890.33        823.42        54.61 o                         
  14   7   3          7.44        -23.95        23.95 o                         
  15   7   3        114.61         52.58        27.93 o                         
  16   7   3       1270.91       1362.85        59.65 o                         
 -15   8   3       1142.44       1196.34        51.63 o                         
 -14   8   3          0.30        -27.60        27.60 o                         
 -13   8   3        313.95        225.86        44.23 o                         
 -12   8   3        193.32        193.87        25.60 o                         
 -11   8   3       2498.54       2837.52        72.70 o                         
 -10   8   3         80.39        109.46        21.65 o                         
  -9   8   3       3281.84       3326.79        75.70 o                         
  -8   8   3         25.39         18.03        11.59 o                         
  -7   8   3       1058.57       1021.93        31.91 o                         
  -6   8   3       1448.54       1375.86        33.34 o                         
  -5   8   3        259.80        278.96        15.76 o                         
  -4   8   3        616.98        703.87        19.56 o                         
  -3   8   3       4498.18       4436.29        57.74 o                         
  -2   8   3       7211.36       7100.36        91.61 o                         
  -1   8   3        396.81        353.31        16.97 o                         
   0   8   3         58.88         54.30         9.50 o                         
   1   8   3       6744.61       6998.29       103.17 o                         
   2   8   3         10.95         44.56        11.63 o                         
   3   8   3       2756.67       2707.76        36.70 o                         
   4   8   3       1443.43       1362.65        22.68 o                         
   5   8   3        450.39        421.16        16.93 o                         
   6   8   3          0.60         -3.10         9.00 o                         
   7   8   3       1797.93       1946.28        32.01 o                         
   8   8   3        150.42        168.14        12.11 o                         
   9   8   3       1028.28        867.32        28.30 o                         
  10   8   3         44.45         30.69        15.65 o                         
  11   8   3       1532.05       1512.63        51.81 o                         
  12   8   3          1.24        -14.03        21.20 o                         
  13   8   3        412.51        360.68        28.24 o                         
  14   8   3        432.60        358.71        29.03 o                         
  15   8   3        310.84        255.55        41.81 o                         
 -14   9   3       2050.36       2178.22        64.69 o                         
 -13   9   3         10.59        -24.78        24.78 o                         
 -12   9   3       1706.93       1704.14        45.41 o                         
 -11   9   3        562.16        505.69        31.95 o                         
 -10   9   3          0.52          0.56        12.68 o                         
  -9   9   3        646.24        593.61        21.04 o                         
  -8   9   3       2190.83       2293.76        64.26 o                         
  -7   9   3       1851.38       1974.41        37.05 o                         
  -6   9   3       1937.82       2162.61        37.18 o                         
  -5   9   3        827.42        844.35        19.38 o                         
  -4   9   3        214.27        169.44        16.52 o                         
  -3   9   3        138.71        143.84        19.23 o                         
  -2   9   3       7044.08       7045.86       118.03 o                         
  -1   9   3       6732.23       6880.17       103.54 o                         
   0   9   3       1988.87       2032.90        39.28 o                         
   1   9   3        169.85        170.64        15.88 o                         
   2   9   3       2491.45       2472.39        66.71 o                         
   3   9   3        798.75        858.14        26.40 o                         
   4   9   3       7747.16       7728.39        82.81 o                         
   5   9   3      11083.92      11051.71       110.84 o                         
   6   9   3       3279.83       3446.42        44.98 o                         
   7   9   3        205.60        189.78        12.42 o                         
   8   9   3        320.44        253.97        17.16 o                         
   9   9   3        938.99        985.08        35.69 o                         
  10   9   3       1083.46       1164.99        43.10 o                         
  11   9   3       1304.90       1391.07        40.71 o                         
  12   9   3       1559.28       1427.43        45.74 o                         
  13   9   3        692.81        720.57        34.40 o                         
  14   9   3          5.57        -23.22        34.12 o                         
 -13  10   3        434.04        358.48        34.41 o                         
 -12  10   3        109.47         83.64        36.66 o                         
 -11  10   3       1277.33       1139.97        73.56 o                         
 -10  10   3        232.86        153.96        25.05 o                         
  -9  10   3        692.61        622.24        26.41 o                         
  -8  10   3        178.99        173.24        14.85 o                         
  -7  10   3        806.42        740.61        26.47 o                         
  -6  10   3        873.46        839.82        20.65 o                         
  -5  10   3        571.31        492.77        19.21 o                         
  -4  10   3       1306.01       1383.57        40.70 o                         
  -3  10   3         21.04         24.08        15.42 o                         
  -2  10   3        555.71        589.49        21.45 o                         
  -1  10   3         18.49         28.37        15.19 o                         
   0  10   3         15.61         33.56        12.96 o                         
   1  10   3       3582.51       3885.57        72.61 o                         
   2  10   3        357.66        353.35        29.27 o                         
   3  10   3       5784.79       6052.59        94.24 o                         
   4  10   3       1544.65       1568.21        33.66 o                         
   5  10   3       2329.82       2100.01        44.04 o                         
   6  10   3          1.02         13.57         9.60 o                         
   7  10   3        378.91        312.42        14.27 o                         
   8  10   3        189.65        204.60        13.71 o                         
   9  10   3       2839.43       2903.11        48.19 o                         
  10  10   3        308.31        305.67        20.21 o                         
  11  10   3         56.54         36.19        21.54 o                         
  12  10   3          6.58        -10.49        21.03 o                         
  13  10   3        956.27        705.88        60.05 o                         
 -12  11   3        975.78       1143.23        87.49 o                         
 -11  11   3         42.50        -33.94        33.94 o                         
 -10  11   3         10.74         33.67        66.59 o                         
  -9  11   3        720.49        604.78        40.98 o                         
  -8  11   3        884.57        798.72        50.19 o                         
  -7  11   3       4495.58       4358.47       125.32 o                         
  -6  11   3       1535.32       1385.09       104.96 o                         
  -5  11   3        934.99        895.87        43.20 o                         
  -4  11   3        264.67        263.16        22.02 o                         
  -3  11   3        181.03        181.97        20.11 o                         
  -2  11   3       1370.34       1459.40        42.09 o                         
  -1  11   3       2472.64       2614.40        48.23 o                         
   0  11   3       1966.32       2074.92        56.34 o                         
   1  11   3         38.67         29.35        13.85 o                         
   2  11   3         99.57         65.08        15.62 o                         
   3  11   3          2.15          5.88        12.90 o                         
   4  11   3       3485.85       3487.96        63.28 o                         
   5  11   3       2638.92       2789.14        59.33 o                         
   6  11   3       1410.95       1382.26        46.07 o                         
   7  11   3          8.92         -1.44        10.22 o                         
   8  11   3        843.81        788.29        23.53 o                         
   9  11   3        400.19        372.47        21.53 o                         
  10  11   3        536.16        546.11        37.76 o                         
  11  11   3       1187.07       1236.96        78.45 o                         
 -10  12   3        451.76        405.34        44.50 o                         
  -9  12   3       1019.45       1100.00        59.61 o                         
  -8  12   3        665.13        504.35        46.93 o                         
  -7  12   3         45.50         47.25        23.90 o                         
  -6  12   3        362.79        330.25        34.87 o                         
  -5  12   3       1009.11       1019.90        47.32 o                         
  -4  12   3        619.63        516.34        35.36 o                         
  -3  12   3          1.41          3.38        20.52 o                         
  -2  12   3        214.39        248.57        25.88 o                         
  -1  12   3        837.28        690.93        45.87 o                         
   0  12   3        912.80        738.79        72.20 o                         
   1  12   3       2478.96       2591.85        90.44 o                         
   2  12   3         14.74         28.01        23.35 o                         
   3  12   3       2461.48       2565.03        52.64 o                         
   4  12   3        735.32        772.59        27.96 o                         
   5  12   3         47.45         38.30        14.45 o                         
   6  12   3        309.85        332.92        23.90 o                         
   7  12   3        534.21        590.30        46.36 o                         
   8  12   3        320.15        269.09        26.23 o                         
   9  12   3        740.45        736.73        56.12 o                         
  10  12   3        255.28        362.82        83.00 o                         
  -7  13   3        705.90        781.63        55.00 o                         
  -6  13   3       1223.80       1243.19        55.15 o                         
  -5  13   3         10.37         -6.84        27.77 o                         
  -4  13   3         72.87         -4.38        22.59 o                         
  -3  13   3        458.28        391.00        40.04 o                         
  -2  13   3        510.29        447.81        42.20 o                         
  -1  13   3       1208.30       1283.63       116.87 o                         
   0  13   3        621.96        561.68        60.38 o                         
   1  13   3        183.16         13.68        66.82 o                         
   2  13   3        102.87         58.74        31.89 o                         
   3  13   3        194.38        163.11        29.82 o                         
   4  13   3        816.83        820.41        48.58 o                         
   5  13   3       3139.09       3223.83       103.32 o                         
   6  13   3       1016.51       1167.43        77.08 o                         
   7  13   3        594.79        692.91        84.11 o                         
  -3  14   3         52.58         46.91        42.61 o                         
  -2  14   3         10.26         13.28        54.70 o                         
  -1  14   3         64.75        -14.50        49.89 o                         
   0  14   3       1172.55       1108.01        84.22 o                         
   1  14   3       1242.59       1050.45       119.50 o                         
   2  14   3        427.34        399.78        56.99 o                         
   3  14   3        767.39        727.12       108.48 o                         
 -18   0   4         74.20         41.58        60.71 o                         
 -16   0   4         15.07        -37.60        37.60 o                         
 -14   0   4          2.02         20.33        20.35 o                         
 -12   0   4       2491.74       2463.35        77.17 o                         
 -10   0   4      10098.54      10254.91       178.54 o                         
  -8   0   4        386.93        327.98        19.84 o                         
  -6   0   4       6074.21       5553.08       134.49 o                         
  -4   0   4        645.67        579.33        38.68 o                         
  -2   0   4       6143.94       5849.64       122.33 o                         
   0   0   4       8667.51       9313.82       176.72 o                         
   2   0   4      14342.02      14706.43       243.94 o                         
   4   0   4      73497.45      74674.28      1189.72 o                         
   6   0   4      59784.05      59836.38      1106.47 o                         
   8   0   4      25746.28      24703.62       421.01 o                         
  10   0   4      14667.17      14323.12       234.66 o                         
  12   0   4       1237.47       1377.59        45.64 o                         
  14   0   4       5343.80       5704.66       150.67 o                         
  16   0   4       1869.69       1748.76       116.30 o                         
  18   0   4          1.67        -19.72        53.19 o                         
 -18   1   4         22.58        -45.00        45.00 o                         
 -17   1   4        980.98        915.35        72.54 o                         
 -16   1   4          3.78        -12.67        32.73 o                         
 -15   1   4          1.34          4.24        19.93 o                         
 -14   1   4       1153.87        996.94        39.98 o                         
 -13   1   4       3268.50       3051.84        72.00 o                         
 -12   1   4         14.36          2.24        13.13 o                         
 -11   1   4        445.36        447.68        25.76 o                         
 -10   1   4        123.56        110.99        12.82 o                         
  -9   1   4       2226.92       2114.35        46.27 o                         
  -8   1   4         85.99         63.80        12.41 o                         
  -7   1   4      43965.90      41255.83       684.58 o                         
  -6   1   4       5806.37       5990.31       140.39 o                         
  -5   1   4       6470.73       5997.07       135.96 o                         
  -4   1   4      35153.91      35124.64       575.48 o                         
  -3   1   4       2159.77       2233.03        39.67 o                         
  -2   1   4      10183.76      10925.54       129.30 o                         
  -1   1   4      38281.80      37641.52       397.37 o                         
   0   1   4      10295.15       9821.66       122.31 o                         
   1   1   4        128.66        182.69        12.67 o                         
   2   1   4      24594.62      24592.84       399.11 o                         
   3   1   4       9983.46      10503.46       161.05 o                         
   4   1   4        221.04        268.73        12.77 o                         
   5   1   4      20105.98      20164.56       301.24 o                         
   6   1   4        172.52        142.37        13.96 o                         
   7   1   4        941.35        786.69        22.36 o                         
   8   1   4          0.07         -1.78         9.32 o                         
   9   1   4        442.80        551.97        30.14 o                         
  10   1   4         77.62         94.11        13.04 o                         
  11   1   4        893.72        892.31        27.95 o                         
  12   1   4        193.91        200.92        21.00 o                         
  13   1   4       4098.49       4267.64        89.42 o                         
  14   1   4        403.08        313.88        31.10 o                         
  15   1   4        479.12        472.29        38.75 o                         
  16   1   4        151.17        124.83        40.63 o                         
  17   1   4         47.55        -30.77        35.53 o                         
  18   1   4          0.27        -54.35        54.35 o                         
 -18   2   4        932.18        866.02        44.58 o                         
 -17   2   4         79.34         17.20        32.03 o                         
 -16   2   4        934.44        792.78        36.45 o                         
 -15   2   4        706.42        668.96        52.18 o                         
 -14   2   4        235.08        193.58        24.81 o                         
 -13   2   4        105.17         90.70        19.08 o                         
 -12   2   4        330.36        258.93        21.69 o                         
 -11   2   4        493.75        532.62        40.92 o                         
 -10   2   4       3582.70       3472.11        82.94 o                         
  -9   2   4        495.40        493.43        33.00 o                         
  -8   2   4       8825.53       8768.29       151.10 o                         
  -7   2   4      11520.79      11793.31       172.85 o                         
  -6   2   4       8358.22       7919.35       111.81 o                         
  -5   2   4        612.23        556.13        16.28 o                         
  -4   2   4      14303.12      13751.01       177.28 o                         
  -3   2   4        322.27        255.94         8.75 o                         
  -2   2   4      10196.67       9479.11       133.51 o                         
  -1   2   4       4987.04       5232.58        69.97 o                         
   0   2   4       1655.27       1527.16        26.79 o                         
   1   2   4       2651.68       2990.94        56.19 o                         
   2   2   4      15684.95      15736.22       211.80 o                         
   3   2   4       5275.00       5234.34        87.32 o                         
   4   2   4       6220.92       6142.67        92.38 o                         
   5   2   4       4590.62       4455.89        70.57 o                         
   6   2   4      12083.83      11618.72       164.61 o                         
   7   2   4       5374.37       5308.82        83.60 o                         
   8   2   4      19477.23      18490.51       223.59 o                         
   9   2   4       1199.72       1253.28        29.38 o                         
  10   2   4       9083.04       9157.31       123.46 o                         
  11   2   4       2288.91       2170.95        58.13 o                         
  12   2   4        769.31        858.72        41.94 o                         
  13   2   4        968.40        980.65        44.22 o                         
  14   2   4       5266.22       5536.19       142.11 o                         
  15   2   4         15.19         48.20        26.35 o                         
  16   2   4       2149.96       2114.93        74.94 o                         
  17   2   4        159.57        118.15        28.86 o                         
  18   2   4         16.95        -21.64        41.73 o                         
 -18   3   4        202.19        188.28        39.48 o                         
 -17   3   4        157.43        132.73        22.59 o                         
 -16   3   4        173.35        133.73        20.25 o                         
 -15   3   4         25.36         25.09        16.86 o                         
 -14   3   4        167.62        252.40        27.19 o                         
 -13   3   4       6446.40       6903.04       121.63 o                         
 -12   3   4        408.23        359.40        33.95 o                         
 -11   3   4         14.98         43.08        13.27 o                         
 -10   3   4        468.94        455.32        20.84 o                         
  -9   3   4         68.94         53.98        10.25 o                         
  -8   3   4        225.64        317.68        15.09 o                         
  -7   3   4      39157.70      38489.63       402.56 o                         
  -6   3   4        352.90        317.89        12.75 o                         
  -5   3   4       1397.29       1209.51        24.13 o                         
  -4   3   4       7462.13       7427.66        81.04 o                         
  -3   3   4         58.70         53.95         6.66 o                         
  -2   3   4       5476.73       5758.83        69.84 o                         
  -1   3   4        652.01        582.25        16.85 o                         
   0   3   4      10346.82      11151.53       129.83 o                         
   1   3   4       7899.30       8049.00       103.04 o                         
   2   3   4       5828.01       5929.05        74.88 o                         
   3   3   4        650.04        559.96        12.17 o                         
   4   3   4          1.44          3.17         5.04 o                         
   5   3   4      10596.90      10457.01       139.99 o                         
   6   3   4       1862.41       1878.73        36.35 o                         
   7   3   4       6111.94       5921.20        75.02 o                         
   8   3   4        138.39        196.62        11.19 o                         
   9   3   4        623.95        604.48        19.26 o                         
  10   3   4        157.18        129.70        12.14 o                         
  11   3   4       6834.92       6931.80        92.74 o                         
  12   3   4        577.67        743.78        27.81 o                         
  13   3   4       2539.97       2641.33        53.21 o                         
  14   3   4        380.13        353.32        21.50 o                         
  15   3   4         31.53         37.26        18.58 o                         
  16   3   4        316.58        341.69        30.80 o                         
  17   3   4        559.08        590.33        35.54 o                         
  18   3   4         14.61          5.80        33.97 o                         
 -18   4   4         76.48         -4.06        38.37 o                         
 -17   4   4        461.05        459.76        29.11 o                         
 -16   4   4        729.39        679.08        33.73 o                         
 -15   4   4         35.29         -3.39        20.10 o                         
 -14   4   4        943.12        983.61        38.95 o                         
 -13   4   4        229.18        178.41        21.24 o                         
 -12   4   4       6327.27       6562.39       113.95 o                         
 -11   4   4        751.86        758.60        25.31 o                         
 -10   4   4       4007.45       4274.66        77.36 o                         
  -9   4   4        222.70        227.28        14.89 o                         
  -8   4   4       3998.42       4069.71        60.11 o                         
  -7   4   4       4117.37       4130.85        57.04 o                         
  -6   4   4      11990.47      11622.68       132.30 o                         
  -5   4   4       5327.32       5196.01        61.81 o                         
  -4   4   4       4520.05       4314.72        49.85 o                         
  -3   4   4       1950.22       2127.59        33.67 o                         
  -2   4   4      11475.25      11539.61       125.05 o                         
  -1   4   4       2240.36       2119.70        28.63 o                         
   0   4   4        772.20        720.06        11.93 o                         
   1   4   4       3606.02       3740.32        49.17 o                         
   2   4   4      16332.62      16016.55       168.43 o                         
   3   4   4         35.22         65.56         7.03 o                         
   4   4   4       9257.92       8776.29       103.67 o                         
   5   4   4       1651.04       1636.37        31.40 o                         
   6   4   4       5661.01       5646.03        81.09 o                         
   7   4   4       6143.20       5877.06        96.37 o                         
   8   4   4      11659.12      11590.16       153.05 o                         
   9   4   4         80.78         62.86        10.27 o                         
  10   4   4       7231.99       7399.14       103.37 o                         
  11   4   4       1418.06       1390.45        40.40 o                         
  12   4   4        102.67         68.84        14.01 o                         
  13   4   4         10.49         -1.40        13.08 o                         
  14   4   4       3724.80       3718.90        96.51 o                         
  15   4   4         31.93         24.23        20.02 o                         
  16   4   4       2538.26       2711.31        92.03 o                         
  17   4   4        241.53        242.18        37.01 o                         
 -17   5   4        255.78        184.86        25.71 o                         
 -16   5   4        822.09        787.09        59.60 o                         
 -15   5   4        314.51        232.06        23.19 o                         
 -14   5   4          2.65         26.90        20.22 o                         
 -13   5   4       3664.36       4066.32       136.44 o                         
 -12   5   4        749.55        734.80        29.21 o                         
 -11   5   4       2336.46       2397.84        50.76 o                         
 -10   5   4        108.54         83.72        14.21 o                         
  -9   5   4       1844.60       1924.26        38.57 o                         
  -8   5   4       9061.78       9129.72       115.25 o                         
  -7   5   4      10657.48      10638.20       132.35 o                         
  -6   5   4       6194.79       6393.87        72.12 o                         
  -5   5   4       1041.66        967.26        22.54 o                         
  -4   5   4       7898.05       8048.86        90.90 o                         
  -3   5   4        638.75        655.25        15.84 o                         
  -2   5   4         80.65        134.81         7.22 o                         
  -1   5   4      21234.50      20704.65       205.20 o                         
   0   5   4        968.34        862.06        15.37 o                         
   1   5   4          6.87         46.19         5.63 o                         
   2   5   4         24.00         13.84         5.88 o                         
   3   5   4       4552.04       4739.53        61.90 o                         
   4   5   4       2231.45       2318.11        34.37 o                         
   5   5   4       9807.81       9213.77       101.38 o                         
   6   5   4       1278.62       1366.84        26.47 o                         
   7   5   4        902.98        885.56        20.67 o                         
   8   5   4       2479.98       2513.51        74.01 o                         
   9   5   4        252.94        243.55        15.31 o                         
  10   5   4        197.32        187.36        16.43 o                         
  11   5   4       2794.58       2805.49        56.38 o                         
  12   5   4         23.48         73.96        17.22 o                         
  13   5   4       2422.49       2433.97        49.66 o                         
  14   5   4        237.66        198.19        19.35 o                         
  15   5   4         45.18         26.79        18.57 o                         
  16   5   4        769.89        690.94        40.29 o                         
  17   5   4        415.65        412.41        41.67 o                         
 -17   6   4         34.98        -11.64        22.72 o                         
 -16   6   4       2369.00       2466.77        69.66 o                         
 -15   6   4        176.97        199.88        23.84 o                         
 -14   6   4        841.27        894.40        37.65 o                         
 -13   6   4        270.06        245.57        23.14 o                         
 -12   6   4        453.02        478.31        25.40 o                         
 -11   6   4        336.35        385.43        22.65 o                         
 -10   6   4       1053.59       1089.47        32.57 o                         
  -9   6   4         37.58         36.24        12.20 o                         
  -8   6   4       4409.35       4480.56        65.86 o                         
  -7   6   4        627.75        624.77        21.04 o                         
  -6   6   4        500.98        494.42        16.32 o                         
  -5   6   4       2857.56       2984.11        45.20 o                         
  -4   6   4      10583.17      10671.97       116.87 o                         
  -3   6   4        712.01        629.90        15.34 o                         
  -2   6   4      24092.90      24273.44       241.74 o                         
  -1   6   4       2279.80       2216.42        28.09 o                         
   0   6   4       4971.18       4921.13        53.67 o                         
   1   6   4       7333.89       7629.42        78.26 o                         
   2   6   4       7128.31       6956.77        90.58 o                         
   3   6   4         54.92         50.87         8.70 o                         
   4   6   4       8944.37       8704.89        92.65 o                         
   5   6   4          9.57          8.90         6.69 o                         
   6   6   4         85.14        102.35         9.61 o                         
   7   6   4       6956.18       6744.40       139.24 o                         
   8   6   4       3121.08       3059.21        71.01 o                         
   9   6   4       2999.82       2952.06       100.59 o                         
  10   6   4       3612.84       3641.95        71.27 o                         
  11   6   4       3768.08       3883.72        76.30 o                         
  12   6   4        171.14         86.96        18.92 o                         
  13   6   4        144.65        146.88        21.81 o                         
  14   6   4        868.07        828.16        51.79 o                         
  15   6   4         89.94         25.72        24.38 o                         
  16   6   4       1034.58       1060.56        48.74 o                         
 -16   7   4        232.13        214.30        25.83 o                         
 -15   7   4        482.37        433.91        36.94 o                         
 -14   7   4        104.01         91.66        21.80 o                         
 -13   7   4       2727.67       2845.95        60.11 o                         
 -12   7   4         49.59         13.87        17.24 o                         
 -11   7   4         12.05         21.82        15.85 o                         
 -10   7   4        191.75        176.03        22.20 o                         
  -9   7   4        727.52        775.42        38.09 o                         
  -8   7   4       4220.73       4466.08        86.07 o                         
  -7   7   4       1845.78       1794.67        34.17 o                         
  -6   7   4       2443.76       2489.91        42.22 o                         
  -5   7   4        122.47        136.60        10.90 o                         
  -4   7   4        276.52        273.28        12.35 o                         
  -3   7   4       2396.82       2290.66        33.56 o                         
  -2   7   4        332.97        275.93        15.79 o                         
  -1   7   4      26871.73      25563.16       237.59 o                         
   0   7   4       2719.47       2641.88        40.05 o                         
   1   7   4         80.94         64.93         7.08 o                         
   2   7   4         17.54         11.25         5.88 o                         
   3   7   4       2435.25       2501.45        42.50 o                         
   4   7   4         12.96         11.31         6.95 o                         
   5   7   4       6608.46       6383.43        67.32 o                         
   6   7   4       1115.81       1141.39        30.18 o                         
   7   7   4        539.83        536.25        16.98 o                         
   8   7   4        125.12         94.37        12.11 o                         
   9   7   4        352.79        287.44        14.64 o                         
  10   7   4        241.58        264.58        19.68 o                         
  11   7   4       4524.72       4782.59       116.11 o                         
  12   7   4       3572.04       4048.77       138.53 o                         
  13   7   4       1330.81       1185.94        48.38 o                         
  14   7   4         55.21         11.55        22.33 o                         
  15   7   4         43.63         28.70        26.14 o                         
  16   7   4        230.25        227.07        42.56 o                         
 -15   8   4       1207.30       1110.38        56.94 o                         
 -14   8   4       1184.31       1129.20        45.39 o                         
 -13   8   4        398.97        449.11        33.32 o                         
 -12   8   4       1121.53       1091.10        55.75 o                         
 -11   8   4        447.72        423.27        28.48 o                         
 -10   8   4       2821.98       3096.14        74.49 o                         
  -9   8   4       2112.41       2355.25        75.07 o                         
  -8   8   4       1334.91       1332.46        44.28 o                         
  -7   8   4          0.00         12.32        13.20 o                         
  -6   8   4        251.92        261.11        16.66 o                         
  -5   8   4       2213.47       2333.02        43.77 o                         
  -4   8   4       1583.10       1652.95        30.11 o                         
  -3   8   4       1488.85       1534.10        34.18 o                         
  -2   8   4       7067.56       7014.16       106.74 o                         
  -1   8   4       8666.11       8569.21       112.14 o                         
   0   8   4        405.37        362.98        14.47 o                         
   1   8   4         13.62         25.92        10.50 o                         
   2   8   4       5464.16       5120.52       104.40 o                         
   3   8   4        127.99        153.36        13.22 o                         
   4   8   4      10559.12      10326.77       110.47 o                         
   5   8   4       1358.50       1429.86        24.00 o                         
   6   8   4       2286.49       2215.69        31.94 o                         
   7   8   4       1431.75       1534.22        27.97 o                         
   8   8   4       1899.09       1950.13        32.97 o                         
   9   8   4         29.77         27.81        10.92 o                         
  10   8   4       2033.49       2092.00        63.62 o                         
  11   8   4       1104.10        999.97        37.25 o                         
  12   8   4        175.95        159.53        22.61 o                         
  13   8   4       1017.06        952.18        39.24 o                         
  14   8   4        555.22        622.36        71.39 o                         
  15   8   4        143.49        109.99        29.53 o                         
 -14   9   4        520.04        420.67        43.10 o                         
 -13   9   4       2613.56       2717.82        65.42 o                         
 -12   9   4        254.39        186.40        24.01 o                         
 -11   9   4        785.64        733.16        36.63 o                         
 -10   9   4         12.80         -6.92         9.35 o                         
  -9   9   4         21.30          5.52        18.67 o                         
  -8   9   4       2005.21       2092.25        53.86 o                         
  -7   9   4        221.79        257.64        18.52 o                         
  -6   9   4        102.53         94.78        13.58 o                         
  -5   9   4        201.08        146.15        10.76 o                         
  -4   9   4        517.38        489.87        25.40 o                         
  -3   9   4        198.47        155.78        17.13 o                         
  -2   9   4        720.35        786.39        28.07 o                         
  -1   9   4       3145.13       3293.80        59.12 o                         
   0   9   4       2335.15       2298.76        40.40 o                         
   1   9   4       3838.55       4048.57        68.66 o                         
   2   9   4        549.48        557.91        22.66 o                         
   3   9   4       3007.47       2742.14        87.64 o                         
   4   9   4       4183.90       4123.60        59.03 o                         
   5   9   4       2226.94       2394.25        34.25 o                         
   6   9   4       2293.34       2472.73        35.39 o                         
   7   9   4       1199.81       1146.97        25.18 o                         
   8   9   4        374.85        366.39        15.53 o                         
   9   9   4         74.23         58.23        12.18 o                         
  10   9   4        162.17        109.63        16.49 o                         
  11   9   4       2284.74       2458.22        53.77 o                         
  12   9   4       2265.77       2546.72        90.39 o                         
  13   9   4        403.72        324.78        35.50 o                         
  14   9   4          2.35        -15.04        35.45 o                         
 -13  10   4         87.06         -1.20        31.35 o                         
 -12  10   4        306.39        167.51        36.84 o                         
 -11  10   4          0.81        -28.38        28.38 o                         
 -10  10   4       1949.98       1908.58        89.85 o                         
  -9  10   4       2811.96       2945.57        56.98 o                         
  -8  10   4        120.95        113.95        14.18 o                         
  -7  10   4        568.10        555.69        20.88 o                         
  -6  10   4        833.90        808.47        20.07 o                         
  -5  10   4       2269.33       2113.81        34.91 o                         
  -4  10   4       7546.29       7795.87       169.97 o                         
  -3  10   4       2688.01       2980.53        71.17 o                         
  -2  10   4       1378.78       1361.07        44.79 o                         
  -1  10   4        547.63        520.55        21.45 o                         
   0  10   4       1216.63       1287.47        30.46 o                         
   1  10   4       1485.10       1474.64        34.69 o                         
   2  10   4       6252.21       6640.55       102.96 o                         
   3  10   4         15.95         34.49        16.13 o                         
   4  10   4       3686.89       3894.32        58.11 o                         
   5  10   4       2070.11       1917.03        36.07 o                         
   6  10   4         15.22          5.09         9.30 o                         
   7  10   4        650.78        586.57        17.94 o                         
   8  10   4        347.94        349.67        15.92 o                         
   9  10   4         70.42         49.83        14.86 o                         
  10  10   4        874.08        860.14        30.48 o                         
  11  10   4       1275.39       1225.55        39.89 o                         
  12  10   4         47.40         60.72        22.64 o                         
  13  10   4        188.47        139.96        46.55 o                         
 -12  11   4         45.87         35.70        49.59 o                         
 -11  11   4       1199.97       1119.28        51.24 o                         
 -10  11   4         64.55        -31.74        31.74 o                         
  -9  11   4          7.49        -22.76        22.76 o                         
  -8  11   4        690.32        600.96        29.46 o                         
  -7  11   4        864.08        849.47        27.69 o                         
  -6  11   4        451.78        317.40        17.12 o                         
  -5  11   4         15.29         19.35        18.02 o                         
  -4  11   4        120.36         76.55        17.54 o                         
  -3  11   4       1116.15       1093.96        37.35 o                         
  -2  11   4        599.88        603.69        32.06 o                         
  -1  11   4       2047.01       2148.36        62.29 o                         
   0  11   4        227.22        235.73        17.96 o                         
   1  11   4        707.92        698.61        27.50 o                         
   2  11   4         50.15         26.11        15.29 o                         
   3  11   4          2.86        -11.07        15.06 o                         
   4  11   4        213.17        230.48        18.62 o                         
   5  11   4       1565.17       1604.89        37.72 o                         
   6  11   4        636.83        587.26        24.22 o                         
   7  11   4       1589.74       1580.39        31.54 o                         
   8  11   4        264.43        225.67        15.04 o                         
   9  11   4         88.79         47.23        15.55 o                         
  10  11   4        150.36        151.29        41.65 o                         
  11  11   4        241.89        270.00        50.72 o                         
 -10  12   4        917.94       1048.14        62.09 o                         
  -9  12   4       1460.40       1420.92        47.75 o                         
  -8  12   4        350.36        324.65        49.88 o                         
  -7  12   4        671.85        658.42        48.48 o                         
  -6  12   4         13.26          8.03        23.35 o                         
  -5  12   4        488.31        475.26        35.17 o                         
  -4  12   4       1596.49       1712.94        59.82 o                         
  -3  12   4       1596.48       1560.80        59.81 o                         
  -2  12   4        117.94        101.08        22.62 o                         
  -1  12   4        164.18        145.29        29.99 o                         
   0  12   4        478.28        381.27        32.11 o                         
   1  12   4        916.98        926.30        36.92 o                         
   2  12   4       5128.41       5495.56       148.20 o                         
   3  12   4        726.22        684.86        28.90 o                         
   4  12   4       1082.97        982.96        33.52 o                         
   5  12   4        858.77        792.20        31.64 o                         
   6  12   4         60.90         56.34        17.95 o                         
   7  12   4        327.75        301.81        20.46 o                         
   8  12   4        380.13        387.00        36.93 o                         
   9  12   4         14.83        -31.97        31.97 o                         
  -7  13   4        239.32        213.62        43.80 o                         
  -6  13   4          2.48        -16.58        35.04 o                         
  -5  13   4        733.74        683.64        42.22 o                         
  -4  13   4        152.04        107.55        28.00 o                         
  -3  13   4        175.42        176.38        30.56 o                         
  -2  13   4        740.53        723.17        50.82 o                         
  -1  13   4       1203.13       1133.95        81.43 o                         
   0  13   4       1340.48       1341.11        86.86 o                         
   1  13   4        704.70        695.99        95.17 o                         
   2  13   4         23.53         32.84        63.52 o                         
   3  13   4        126.44        111.67        33.24 o                         
   4  13   4        253.17        299.90        31.58 o                         
   5  13   4        313.80        309.48        29.27 o                         
   6  13   4       1767.86       1855.73        70.15 o                         
   7  13   4        901.23        807.50        90.12 o                         
  -3  14   4        128.85        103.09        46.83 o                         
  -2  14   4         11.03        -25.48        95.57 o                         
  -1  14   4        290.18        186.01        86.57 o                         
   0  14   4        418.10        313.99        58.35 o                         
   1  14   4       1333.94       1199.60        88.23 o                         
   2  14   4       1500.80       1579.81        92.49 o                         
 -19   0   5         14.32        -20.85        68.62 o                         
 -17   0   5         17.48        -29.72        55.11 o                         
 -15   0   5       2124.30       2028.90        86.75 o                         
 -13   0   5       2210.53       2190.12        63.25 o                         
 -11   0   5        887.78        982.85        38.18 o                         
  -9   0   5       4898.02       4390.42        90.11 o                         
  -7   0   5       1033.95        982.59        38.37 o                         
  -5   0   5       3420.39       3183.46       242.00 o                         
  -3   0   5        258.79        256.08        19.78 o                         
  -1   0   5       5676.94       6057.87       105.73 o                         
   1   0   5      41387.19      44238.17       705.83 o                         
   3   0   5       4327.27       5113.09        97.26 o                         
   5   0   5       1344.82       1613.72        49.73 o                         
   7   0   5        620.31        401.41        25.00 o                         
   9   0   5      41588.97      40412.96       795.36 o                         
  11   0   5       2903.59       3007.69        98.03 o                         
  13   0   5       1207.98       1139.24        43.61 o                         
  15   0   5        789.51        737.48        67.11 o                         
  17   0   5       1129.20       1037.59       116.58 o                         
 -18   1   5        617.50        632.36        72.31 o                         
 -17   1   5         13.58        -43.82        43.82 o                         
 -16   1   5        134.75        125.48        24.93 o                         
 -15   1   5         13.50        -18.26        20.44 o                         
 -14   1   5       5570.73       5629.10       102.35 o                         
 -13   1   5       1659.93       1656.84        40.53 o                         
 -12   1   5        853.15        999.70        29.70 o                         
 -11   1   5       1067.65       1169.91        32.85 o                         
 -10   1   5       3727.47       3568.69        60.70 o                         
  -9   1   5        736.41        724.63        22.58 o                         
  -8   1   5      17820.96      17295.36       310.11 o                         
  -7   1   5       4739.06       4932.35       129.36 o                         
  -6   1   5      42609.04      40691.76       668.46 o                         
  -5   1   5        743.62        699.15        41.41 o                         
  -4   1   5      25488.88      24463.59       409.27 o                         
  -3   1   5        184.99        290.42        10.11 o                         
  -2   1   5      12937.71      12599.90       140.03 o                         
  -1   1   5         25.88         19.49         3.84 o                         
   0   1   5      35605.86      33969.65       481.64 o                         
   1   1   5      31532.82      32927.98       518.50 o                         
   2   1   5       6761.23       6459.31       116.55 o                         
   3   1   5          1.35         54.29        10.27 o                         
   4   1   5        599.34        531.41        20.30 o                         
   5   1   5       9689.33       9432.60       138.41 o                         
   6   1   5      14603.38      13081.68       204.63 o                         
   7   1   5        111.34        111.03        13.99 o                         
   8   1   5      12586.88      13055.65       165.71 o                         
   9   1   5       1356.91       1327.11        42.08 o                         
  10   1   5         82.27         44.05        12.05 o                         
  11   1   5         52.29         15.56        12.28 o                         
  12   1   5       9512.20       9774.39       144.26 o                         
  13   1   5        162.09        126.71        33.40 o                         
  14   1   5        994.69       1036.52        42.83 o                         
  15   1   5         12.99          2.67        24.81 o                         
  16   1   5         96.58        109.91        70.71 o                         
  17   1   5        406.48        326.09        49.57 o                         
  18   1   5        939.83        833.60        62.87 o                         
 -18   2   5        472.79        437.12        35.83 o                         
 -17   2   5         53.51          5.26        25.79 o                         
 -16   2   5        533.59        458.45        37.85 o                         
 -15   2   5       3318.00       3220.30        80.43 o                         
 -14   2   5        143.57         81.80        19.41 o                         
 -13   2   5        193.45        180.37        19.78 o                         
 -12   2   5       2258.89       2043.23        44.52 o                         
 -11   2   5       2188.54       2267.23        42.51 o                         
 -10   2   5         10.10         46.01        20.28 o                         
  -9   2   5       5685.95       5022.88        90.34 o                         
  -8   2   5         42.86         60.95        14.18 o                         
  -7   2   5       1510.24       1512.73        43.96 o                         
  -6   2   5       1111.55       1127.66        27.86 o                         
  -5   2   5       4692.59       4445.09        67.91 o                         
  -4   2   5       1609.70       1569.30        33.33 o                         
  -3   2   5      20743.74      20791.33       227.54 o                         
  -2   2   5       2253.54       2060.51        27.25 o                         
  -1   2   5        468.80        519.88        10.50 o                         
   0   2   5       7036.41       7270.12        94.25 o                         
   1   2   5      20767.09      21372.14       343.88 o                         
   2   2   5       2014.21       2103.80        47.19 o                         
   3   2   5       2925.43       3022.67        57.17 o                         
   4   2   5       1961.26       2051.86        44.51 o                         
   5   2   5        863.82        763.52        26.88 o                         
   6   2   5       2045.35       1770.52        36.26 o                         
   7   2   5      11569.20      10977.74       162.68 o                         
   8   2   5       3989.75       4113.06        71.27 o                         
   9   2   5      10908.22      10798.88       141.67 o                         
  10   2   5       1172.41       1186.13        30.15 o                         
  11   2   5      11839.63      11516.73       243.70 o                         
  12   2   5        694.17        608.60        26.97 o                         
  13   2   5       1827.39       1906.03        49.79 o                         
  14   2   5          0.12         13.65        17.03 o                         
  15   2   5       1813.92       1772.73        59.72 o                         
  16   2   5          2.77         -8.82        21.91 o                         
  17   2   5        868.18        680.09        39.51 o                         
  18   2   5        144.44        127.46        43.92 o                         
 -18   3   5        801.31        816.65        59.94 o                         
 -17   3   5       1353.32       1285.81        56.17 o                         
 -16   3   5        425.73        387.57        26.42 o                         
 -15   3   5          8.06          0.76        16.78 o                         
 -14   3   5       7352.02       7645.69       156.41 o                         
 -13   3   5         16.74         28.42        16.20 o                         
 -12   3   5        769.56        721.53        26.62 o                         
 -11   3   5        994.52        994.03        30.66 o                         
 -10   3   5        635.16        694.21        25.38 o                         
  -9   3   5        104.81         97.79        11.64 o                         
  -8   3   5       7982.68       8093.57        96.32 o                         
  -7   3   5       2512.46       2462.02        42.51 o                         
  -6   3   5       5857.72       5280.33        71.78 o                         
  -5   3   5       9236.96       8915.34       102.07 o                         
  -4   3   5      15281.97      14738.19       150.85 o                         
  -3   3   5        930.45        958.63        20.81 o                         
  -2   3   5       8244.33       8254.74        96.69 o                         
  -1   3   5       2676.59       2777.62        36.86 o                         
   0   3   5      15954.15      14640.58       160.88 o                         
   1   3   5        278.02        243.72         9.18 o                         
   2   3   5        505.60        426.39        12.14 o                         
   3   3   5       2191.18       2125.94        32.42 o                         
   4   3   5       2125.58       1957.30        36.91 o                         
   5   3   5        631.91        761.07        24.19 o                         
   6   3   5      14408.19      13403.28       177.44 o                         
   7   3   5       1779.14       1800.07        37.85 o                         
   8   3   5        830.39        895.64        21.27 o                         
   9   3   5        783.29        801.72        18.88 o                         
  10   3   5          9.51         10.69         9.56 o                         
  11   3   5       1454.53       1372.72        27.59 o                         
  12   3   5       6798.67       7213.99       100.65 o                         
  13   3   5          6.32         45.42        13.76 o                         
  14   3   5       1551.09       1514.49        35.72 o                         
  15   3   5        147.57        162.83        25.69 o                         
  16   3   5         52.07         23.41        18.46 o                         
  17   3   5        198.00        140.71        25.06 o                         
  18   3   5       1599.40       1730.23       129.81 o                         
 -18   4   5         52.97         41.95        36.50 o                         
 -17   4   5          2.10        -20.79        20.79 o                         
 -16   4   5        350.89        303.22        29.75 o                         
 -15   4   5       1843.82       2125.06       107.22 o                         
 -14   4   5        218.58        221.96        23.46 o                         
 -13   4   5        196.89        144.03        19.35 o                         
 -12   4   5       4115.10       4427.54        80.87 o                         
 -11   4   5         84.81         78.68        13.25 o                         
 -10   4   5         83.55         73.17        12.46 o                         
  -9   4   5      22151.96      21758.81       248.76 o                         
  -8   4   5         16.36         29.07        10.79 o                         
  -7   4   5       5694.60       5469.44        64.69 o                         
  -6   4   5       3136.34       3141.21        42.64 o                         
  -5   4   5       1976.75       1830.99        26.35 o                         
  -4   4   5       1421.21       1630.43        27.81 o                         
  -3   4   5      38993.92      40255.18       434.84 o                         
  -2   4   5      10088.10      10951.42       113.91 o                         
  -1   4   5        308.44        384.39         9.04 o                         
   0   4   5       4555.63       4556.17        50.32 o                         
   1   4   5       3559.71       3531.10        47.85 o                         
   2   4   5       1386.38       1435.87        24.03 o                         
   3   4   5      11999.36      12022.76       143.87 o                         
   4   4   5        419.57        351.35        19.17 o                         
   5   4   5      12636.68      13220.04       188.52 o                         
   6   4   5        205.31        154.56        13.04 o                         
   7   4   5       7470.90       7255.93        91.53 o                         
   8   4   5       4402.15       4366.88        73.07 o                         
   9   4   5       3739.91       3729.33        61.42 o                         
  10   4   5       3000.02       3101.82        73.89 o                         
  11   4   5       8107.63       8089.62       171.15 o                         
  12   4   5        431.64        372.93        18.50 o                         
  13   4   5        129.34        105.12        14.72 o                         
  14   4   5         30.00         29.57        17.61 o                         
  15   4   5        742.18        790.93        34.15 o                         
  16   4   5         46.03         72.50        34.55 o                         
  17   4   5        715.48        731.92        50.49 o                         
 -17   5   5        128.38         88.03        23.38 o                         
 -16   5   5        299.76        213.31        31.79 o                         
 -15   5   5         18.48        -15.25        20.15 o                         
 -14   5   5       4232.94       4345.10       118.22 o                         
 -13   5   5       2369.85       2457.86        74.55 o                         
 -12   5   5        552.04        599.64        23.54 o                         
 -11   5   5        137.51        141.47        14.64 o                         
 -10   5   5        221.87        191.78        15.51 o                         
  -9   5   5         70.42         46.64        11.31 o                         
  -8   5   5       1901.68       1965.35        31.82 o                         
  -7   5   5       3723.05       3486.70        45.78 o                         
  -6   5   5       2364.52       2218.54        31.99 o                         
  -5   5   5       4267.54       4334.49        58.38 o                         
  -4   5   5        367.11        438.66        13.85 o                         
  -3   5   5      26347.08      26360.31       276.04 o                         
  -2   5   5       4842.82       4432.70        55.60 o                         
  -1   5   5        115.23         72.55         5.55 o                         
   0   5   5       8383.14       8182.35        87.06 o                         
   1   5   5       1202.07       1213.60        21.68 o                         
   2   5   5       4801.92       4830.62        64.06 o                         
   3   5   5         65.98         55.51         7.38 o                         
   4   5   5      12569.14      13383.03       161.92 o                         
   5   5   5       1390.80       1379.88        30.08 o                         
   6   5   5      30827.51      30753.31       349.52 o                         
   7   5   5        495.83        576.45        20.24 o                         
   8   5   5        871.32        833.77        30.72 o                         
   9   5   5       1078.74        995.70        25.33 o                         
  10   5   5        763.92        745.32        31.88 o                         
  11   5   5        199.41        246.27        20.43 o                         
  12   5   5       4342.69       4558.02        76.42 o                         
  13   5   5         13.04         41.45        19.33 o                         
  14   5   5        581.15        532.23        31.28 o                         
  15   5   5          1.56        -17.85        23.82 o                         
  16   5   5          4.13         -2.58        28.56 o                         
  17   5   5          0.95        -38.04        38.04 o                         
 -17   6   5        175.33        132.66        34.27 o                         
 -16   6   5          0.18        -13.54        23.68 o                         
 -15   6   5       3473.99       3850.20        75.50 o                         
 -14   6   5         92.36         57.53        27.39 o                         
 -13   6   5        851.72        835.72        40.47 o                         
 -12   6   5       1394.67       1379.80        43.05 o                         
 -11   6   5       1318.23       1297.34        33.87 o                         
 -10   6   5        226.49        252.00        16.22 o                         
  -9   6   5       6290.34       6374.38       103.77 o                         
  -8   6   5       2448.34       2624.67        42.22 o                         
  -7   6   5       1353.11       1210.17        23.24 o                         
  -6   6   5          6.38          8.04         8.69 o                         
  -5   6   5       1876.26       1843.34        31.72 o                         
  -4   6   5        226.61        285.13        12.56 o                         
  -3   6   5       7790.38       7432.07        76.99 o                         
  -2   6   5      11363.65      11395.25       121.18 o                         
  -1   6   5       7064.89       7478.38        74.97 o                         
   0   6   5       3316.88       3311.36        39.48 o                         
   1   6   5        360.14        495.31        12.76 o                         
   2   6   5        482.78        469.52        13.87 o                         
   3   6   5      11129.39      11633.37       180.05 o                         
   4   6   5        276.36        232.21        12.01 o                         
   5   6   5       7768.30       7538.69        82.41 o                         
   6   6   5        461.92        398.52        13.74 o                         
   7   6   5        287.21        312.50        14.80 o                         
   8   6   5       1068.45       1031.61        25.02 o                         
   9   6   5       2063.72       2004.32        63.58 o                         
  10   6   5       2295.92       2498.81        76.50 o                         
  11   6   5       2472.51       2497.30        82.56 o                         
  12   6   5        111.11        109.30        19.67 o                         
  13   6   5         40.62         -5.19        20.05 o                         
  14   6   5        134.75         66.41        28.35 o                         
  15   6   5        326.52        331.10        32.85 o                         
  16   6   5        178.14        143.06        33.88 o                         
 -16   7   5        110.44         70.10        26.24 o                         
 -15   7   5         25.86          4.83        20.43 o                         
 -14   7   5        230.43        204.04        22.19 o                         
 -13   7   5        824.04        861.00        39.00 o                         
 -12   7   5       2196.95       2280.82        47.93 o                         
 -11   7   5          0.29        -12.53        13.08 o                         
 -10   7   5         17.76         23.29        15.22 o                         
  -9   7   5        953.23        938.77        41.65 o                         
  -8   7   5       5766.97       6037.95        85.61 o                         
  -7   7   5       5500.99       5694.23        76.22 o                         
  -6   7   5       2037.33       2081.61        37.25 o                         
  -5   7   5       2225.32       2266.15        38.21 o                         
  -4   7   5        152.76        159.78        10.16 o                         
  -3   7   5       3029.52       2858.41        40.17 o                         
  -2   7   5       9122.20       9138.03       100.41 o                         
  -1   7   5         17.33          7.36         5.67 o                         
   0   7   5       6328.36       6112.32        65.82 o                         
   1   7   5        857.22        784.58        18.42 o                         
   2   7   5        303.46        335.62        13.44 o                         
   3   7   5        297.72        256.99        14.26 o                         
   4   7   5       2414.36       2548.91        35.73 o                         
   5   7   5       1097.47       1119.75        20.64 o                         
   6   7   5       6693.83       6799.23        77.92 o                         
   7   7   5       1138.83       1200.86        32.43 o                         
   8   7   5       1357.87       1301.39        41.60 o                         
   9   7   5        182.41        184.91        17.64 o                         
  10   7   5       1578.35       1695.54        58.78 o                         
  11   7   5        262.93        327.86        23.46 o                         
  12   7   5       6187.87       6365.10       123.72 o                         
  13   7   5         78.73         54.53        22.86 o                         
  14   7   5        690.81        602.39        53.82 o                         
  15   7   5        121.83         92.25        28.06 o                         
  16   7   5          0.40        -33.36        33.36 o                         
 -15   8   5       1755.64       1612.87        77.14 o                         
 -14   8   5        140.97        133.24        37.83 o                         
 -13   8   5       1561.47       1648.56        66.42 o                         
 -12   8   5         14.32         -4.16        21.11 o                         
 -11   8   5        471.98        442.24        29.76 o                         
 -10   8   5       2028.82       2158.77        56.17 o                         
  -9   8   5       5298.79       5293.36       180.41 o                         
  -8   8   5       5972.64       6496.95       103.64 o                         
  -7   8   5       1908.88       2063.47        45.72 o                         
  -6   8   5        175.26        192.13        13.46 o                         
  -5   8   5        712.31        703.52        19.35 o                         
  -4   8   5        680.33        690.35        17.85 o                         
  -3   8   5       9197.65       9055.99       109.55 o                         
  -2   8   5       6007.47       5839.48        68.18 o                         
  -1   8   5       6870.62       6787.55        93.76 o                         
   0   8   5        611.85        545.20        18.40 o                         
   1   8   5         67.54         57.43         6.67 o                         
   2   8   5       4253.59       4241.17        62.94 o                         
   3   8   5       9032.20       8935.12       115.47 o                         
   4   8   5       1839.80       1804.16        30.42 o                         
   5   8   5       3858.57       3924.35        47.08 o                         
   6   8   5       1645.13       1616.92        27.35 o                         
   7   8   5         10.41          7.78         9.31 o                         
   8   8   5         21.89          5.01        10.97 o                         
   9   8   5         18.33         15.86        11.66 o                         
  10   8   5       1765.48       1817.97        47.03 o                         
  11   8   5         42.60         -0.27        20.41 o                         
  12   8   5         77.97         64.39        19.88 o                         
  13   8   5        351.49        378.90        33.73 o                         
  14   8   5          0.24        -22.90        25.06 o                         
  15   8   5        634.58        633.61        48.47 o                         
 -14   9   5        173.74        111.09        37.20 o                         
 -13   9   5        310.17        279.68        24.99 o                         
 -12   9   5       1645.97       1553.46        61.57 o                         
 -11   9   5         69.95         40.48        13.94 o                         
 -10   9   5        358.20        310.87        27.33 o                         
  -9   9   5         19.01        -15.17        17.79 o                         
  -8   9   5       3173.52       3305.33        63.89 o                         
  -7   9   5       2539.00       2701.02        51.90 o                         
  -6   9   5        745.84        833.23        24.62 o                         
  -5   9   5         36.16         44.66        11.13 o                         
  -4   9   5       1689.22       1609.17        32.76 o                         
  -3   9   5       2025.02       1826.42        49.64 o                         
  -2   9   5       3742.43       3769.41        69.02 o                         
  -1   9   5       4180.46       4202.70        65.95 o                         
   0   9   5       4481.86       4438.44        67.91 o                         
   1   9   5        216.89        234.92        16.45 o                         
   2   9   5          2.28          5.49        12.41 o                         
   3   9   5        130.19        100.50        11.85 o                         
   4   9   5        278.22        259.60        12.45 o                         
   5   9   5       1980.58       2042.65        36.11 o                         
   6   9   5       3822.24       3791.99        49.77 o                         
   7   9   5       1919.85       2010.19        32.47 o                         
   8   9   5        708.60        684.28        19.81 o                         
   9   9   5        937.05        877.23        25.34 o                         
  10   9   5        179.54        223.62        18.57 o                         
  11   9   5        748.56        758.56        34.25 o                         
  12   9   5       1636.73       1457.94        46.95 o                         
  13   9   5        583.53        614.36        33.44 o                         
  14   9   5       1393.39       1500.25        92.35 o                         
 -13  10   5        507.74        485.75        38.27 o                         
 -12  10   5        407.33        359.12        42.44 o                         
 -11  10   5        707.12        668.05        33.54 o                         
 -10  10   5        136.97        128.46        36.74 o                         
  -9  10   5       2023.28       2047.28        46.02 o                         
  -8  10   5       2660.86       2947.21        49.24 o                         
  -7  10   5        715.18        694.58        22.90 o                         
  -6  10   5        137.43         99.07        12.08 o                         
  -5  10   5        683.20        708.35        19.80 o                         
  -4  10   5         76.82         68.47        19.63 o                         
  -3  10   5       3440.67       3539.52        72.90 o                         
  -2  10   5       1731.77       1844.66        45.50 o                         
  -1  10   5       6967.55       7054.63       106.57 o                         
   0  10   5        790.26        715.71        23.87 o                         
   1  10   5        652.28        657.62        24.41 o                         
   2  10   5          8.60         11.96        14.13 o                         
   3  10   5       2900.56       2987.14        58.02 o                         
   4  10   5       3246.45       3186.35        56.58 o                         
   5  10   5       2558.42       2621.51        37.88 o                         
   6  10   5         28.66         10.04         9.62 o                         
   7  10   5        210.97        191.11        13.12 o                         
   8  10   5         13.65          0.72        10.75 o                         
   9  10   5        398.63        424.64        25.74 o                         
  10  10   5       1125.44       1082.88        34.27 o                         
  11  10   5         20.40         20.01        19.12 o                         
  12  10   5        183.51        129.35        24.03 o                         
  13  10   5        129.54        142.45        35.47 o                         
 -12  11   5        691.86        748.40        69.16 o                         
 -11  11   5         11.79        -30.49        30.49 o                         
 -10  11   5        175.32        137.17        24.27 o                         
  -9  11   5         26.00         19.50        16.63 o                         
  -8  11   5          7.23        -12.89        12.89 o                         
  -7  11   5        622.23        543.39        20.34 o                         
  -6  11   5        226.98        189.30        17.91 o                         
  -5  11   5         63.96         94.01        20.23 o                         
  -4  11   5          2.16        -13.30        16.90 o                         
  -3  11   5        160.22        137.10        24.60 o                         
  -2  11   5       1148.73       1093.42        42.43 o                         
  -1  11   5       2491.45       2768.92        66.97 o                         
   0  11   5       6815.32       7153.60       109.69 o                         
   1  11   5         62.01         42.71        14.28 o                         
   2  11   5       1644.57       1712.53        43.80 o                         
   3  11   5        347.13        317.91        22.04 o                         
   4  11   5        241.04        199.42        19.03 o                         
   5  11   5       2490.47       2635.95        51.52 o                         
   6  11   5       1359.02       1352.34        32.10 o                         
   7  11   5        426.34        479.09        18.86 o                         
   8  11   5        802.17        675.32        22.88 o                         
   9  11   5        468.81        417.27        27.56 o                         
  10  11   5          2.61        -21.85        24.28 o                         
  11  11   5        968.59        890.27        80.77 o                         
 -10  12   5        123.73        130.05        53.31 o                         
  -9  12   5        226.02        161.32        31.40 o                         
  -8  12   5       2780.28       3361.60       107.79 o                         
  -7  12   5         26.78         16.40        26.44 o                         
  -6  12   5        430.34        354.94        38.53 o                         
  -5  12   5        573.54        474.80        35.43 o                         
  -4  12   5         30.88          5.20        25.21 o                         
  -3  12   5        895.60        870.02        47.59 o                         
  -2  12   5       2031.38       2087.24        65.90 o                         
  -1  12   5        394.07        379.06        50.90 o                         
   0  12   5         34.03         11.99        17.32 o                         
   1  12   5        915.27        850.28        35.28 o                         
   2  12   5          5.63         38.80        19.21 o                         
   3  12   5       1860.28       2013.58        49.10 o                         
   4  12   5       1835.26       1751.11        45.35 o                         
   5  12   5        348.75        333.92        22.13 o                         
   6  12   5         36.15         11.63        17.68 o                         
   7  12   5          8.93         -0.65        12.23 o                         
   8  12   5          1.11        -14.20        19.93 o                         
   9  12   5        348.79        391.18        88.68 o                         
  -7  13   5        530.06        519.98        55.25 o                         
  -6  13   5        637.90        528.99        50.07 o                         
  -5  13   5          7.65        -28.12        28.12 o                         
  -4  13   5        191.75        165.51        27.88 o                         
  -3  13   5        154.02        135.53        30.91 o                         
  -2  13   5        225.52        234.76        47.93 o                         
  -1  13   5       2346.91       2665.07       122.62 o                         
   0  13   5       2141.52       2312.98       114.40 o                         
   1  13   5        668.32        633.05        65.67 o                         
   2  13   5       3320.73       3399.35       132.21 o                         
   3  13   5        286.67        268.01        35.83 o                         
   4  13   5          1.81        -10.40        27.67 o                         
   5  13   5        449.61        518.53        34.32 o                         
   6  13   5        387.98        391.17        46.95 o                         
   7  13   5         56.49         63.26        44.24 o                         
  -2  14   5       1261.88       1271.02        88.42 o                         
  -1  14   5          0.31          4.55        45.39 o                         
   0  14   5        236.90         89.42        49.41 o                         
   1  14   5        650.45        674.03        70.47 o                         
   2  14   5        612.57        671.22        55.72 o                         
 -18   0   6         26.31        -46.57        55.41 o                         
 -16   0   6        146.59         83.55        23.12 o                         
 -14   0   6        687.87        679.41        50.12 o                         
 -12   0   6        369.60        337.36        32.27 o                         
 -10   0   6        831.53        799.90        32.79 o                         
  -8   0   6      26010.63      25681.26       445.20 o                         
  -6   0   6      12785.65      12689.28       271.84 o                         
  -4   0   6       8924.63       9072.23       194.70 o                         
  -2   0   6      73863.55      70275.23      1290.83 o                         
   0   0   6     128557.39     125008.24      2275.61 o                         
   2   0   6      45775.46      45604.52       654.00 o                         
   4   0   6      39056.60      37747.12       614.44 o                         
   6   0   6       9363.15       9289.59       243.81 o                         
   8   0   6       5725.17       5428.11       128.28 o                         
  10   0   6      14697.52      14713.05       270.87 o                         
  12   0   6       4932.41       4682.40       100.44 o                         
  14   0   6        976.46        881.81        47.11 o                         
  16   0   6       1264.12       1156.41        88.12 o                         
  18   0   6       1096.56       1036.35       106.76 o                         
 -18   1   6          0.99        -49.57        49.57 o                         
 -17   1   6        403.53        335.85        36.80 o                         
 -16   1   6          6.56        -14.68        23.98 o                         
 -15   1   6         32.10         36.03        19.14 o                         
 -14   1   6        471.85        487.07        24.14 o                         
 -13   1   6      10177.28      10234.39       143.68 o                         
 -12   1   6       1240.30       1274.91        35.77 o                         
 -11   1   6      11272.10      10869.45       147.64 o                         
 -10   1   6       1068.03       1126.62        29.39 o                         
  -9   1   6        430.86        293.16        17.78 o                         
  -8   1   6       2428.17       2663.88        57.43 o                         
  -7   1   6      10785.90      10011.90       190.36 o                         
  -6   1   6        679.16        606.91        30.46 o                         
  -5   1   6       8358.92       7968.47       153.58 o                         
  -4   1   6       5406.32       5475.99       104.17 o                         
  -3   1   6      24284.97      23894.68       296.85 o                         
  -2   1   6      30433.42      30174.63       324.92 o                         
  -1   1   6      12170.83      11935.45       131.80 o                         
   0   1   6       3547.78       3753.04        62.25 o                         
   1   1   6      34199.76      35505.40       564.82 o                         
   2   1   6      22481.07      21510.86       315.67 o                         
   3   1   6      14148.45      13634.56       222.06 o                         
   4   1   6        952.86       1066.78        40.18 o                         
   5   1   6       7747.79       7589.32       128.13 o                         
   6   1   6        529.68        529.84        23.05 o                         
   7   1   6      16798.12      16721.65       259.24 o                         
   8   1   6       3215.90       3199.68        68.71 o                         
   9   1   6      11364.77      11124.22       156.91 o                         
  10   1   6        149.24        162.37        15.28 o                         
  11   1   6        107.39         64.69        13.91 o                         
  12   1   6        996.76       1057.01        33.20 o                         
  13   1   6       3863.99       3893.19        86.14 o                         
  14   1   6        296.13        255.25        22.92 o                         
  15   1   6        202.98        179.26        30.28 o                         
  16   1   6         98.27         -8.19        31.03 o                         
  17   1   6          3.75         -0.66        33.09 o                         
  18   1   6         37.33        -16.05        42.23 o                         
 -18   2   6          8.85        -12.68        26.71 o                         
 -17   2   6        467.83        422.77        34.79 o                         
 -16   2   6        226.24        170.29        21.53 o                         
 -15   2   6        458.98        374.43        26.06 o                         
 -14   2   6       1065.91       1032.46        40.35 o                         
 -13   2   6       1261.77       1272.63        49.27 o                         
 -12   2   6        587.44        520.86        19.81 o                         
 -11   2   6        245.16        239.34        14.44 o                         
 -10   2   6       6934.35       6878.22        99.27 o                         
  -9   2   6         35.65         90.72        14.48 o                         
  -8   2   6      12919.41      12537.99       210.94 o                         
  -7   2   6          0.38          6.51         8.89 o                         
  -6   2   6         56.65         76.75         9.46 o                         
  -5   2   6        119.50         76.82         9.58 o                         
  -4   2   6       4190.50       4235.66        70.32 o                         
  -3   2   6        781.05        692.82        14.36 o                         
  -2   2   6      35854.98      34873.37       354.59 o                         
  -1   2   6      17279.32      17694.37       174.81 o                         
   0   2   6       1629.95       1680.46        28.22 o                         
   1   2   6       3413.10       3401.45        58.56 o                         
   2   2   6      24957.50      24084.22       396.21 o                         
   3   2   6       1386.61       1652.88        58.53 o                         
   4   2   6      34997.00      35733.20       521.27 o                         
   5   2   6       4818.64       5033.69        91.05 o                         
   6   2   6          7.05         12.81        11.52 o                         
   7   2   6       2820.47       2747.65        63.10 o                         
   8   2   6       9203.23       8850.85       138.48 o                         
   9   2   6          2.18          5.26        10.13 o                         
  10   2   6       8857.62       8777.60       129.99 o                         
  11   2   6        481.47        477.35        20.62 o                         
  12   2   6       2802.28       2662.42        52.03 o                         
  13   2   6         60.60         56.97        14.63 o                         
  14   2   6        529.49        423.01        26.34 o                         
  15   2   6         43.91         21.68        21.37 o                         
  16   2   6        467.42        400.31        31.02 o                         
  17   2   6        157.01        133.10        35.18 o                         
  18   2   6        408.22        308.48        74.01 o                         
 -18   3   6         44.17         -6.79        35.83 o                         
 -17   3   6        570.03        612.32        34.14 o                         
 -16   3   6        413.15        395.72        26.06 o                         
 -15   3   6         18.47         10.08        17.26 o                         
 -14   3   6         26.01         27.21        15.42 o                         
 -13   3   6       2147.79       2314.79        46.89 o                         
 -12   3   6        607.76        723.28        26.72 o                         
 -11   3   6       3114.50       2991.21        54.85 o                         
 -10   3   6        978.62        972.48        27.68 o                         
  -9   3   6       2088.57       2061.96        40.41 o                         
  -8   3   6        525.65        597.70        18.05 o                         
  -7   3   6      13430.20      13397.03       161.53 o                         
  -6   3   6       4304.98       4427.75        62.70 o                         
  -5   3   6      10065.19       9481.79       104.02 o                         
  -4   3   6        183.82        187.99         8.97 o                         
  -3   3   6      11265.09      10993.58       120.89 o                         
  -2   3   6       1960.10       2006.54        25.55 o                         
  -1   3   6       5858.14       5492.32        66.66 o                         
   0   3   6         67.41         33.01         4.77 o                         
   1   3   6      12000.95      12141.13       153.91 o                         
   2   3   6        517.91        519.48        13.89 o                         
   3   3   6       1266.57       1149.88        24.02 o                         
   4   3   6         60.21         48.98         8.61 o                         
   5   3   6       8494.39       7978.06       113.25 o                         
   6   3   6       6259.53       6567.70       106.02 o                         
   7   3   6       5553.29       5675.13        95.99 o                         
   8   3   6        411.08        349.77        13.53 o                         
   9   3   6       2775.93       2723.26        45.54 o                         
  10   3   6        968.70        971.85        24.83 o                         
  11   3   6        423.72        453.52        18.76 o                         
  12   3   6        225.31        186.79        12.87 o                         
  13   3   6       5452.26       5577.40       103.50 o                         
  14   3   6        427.90        341.55        22.94 o                         
  15   3   6        970.09        904.20        33.88 o                         
  16   3   6         79.51         66.70        19.75 o                         
  17   3   6        534.31        630.51        66.12 o                         
 -18   4   6         38.56         -4.27        26.92 o                         
 -17   4   6        363.28        310.32        25.96 o                         
 -16   4   6        808.15        876.36        35.46 o                         
 -15   4   6         24.53         38.72        20.30 o                         
 -14   4   6       4734.99       4794.65       109.85 o                         
 -13   4   6        716.93        693.16        28.22 o                         
 -12   4   6       2705.54       2530.54        72.35 o                         
 -11   4   6       1012.74        952.27        28.86 o                         
 -10   4   6       2722.02       2838.69        47.04 o                         
  -9   4   6       4585.22       4510.51        66.74 o                         
  -8   4   6       9634.45       9417.27       102.41 o                         
  -7   4   6        174.52        181.88        10.34 o                         
  -6   4   6        407.10        507.31        15.08 o                         
  -5   4   6       1897.44       2095.35        30.67 o                         
  -4   4   6       4057.36       4059.16        52.05 o                         
  -3   4   6        129.44        158.01         9.50 o                         
  -2   4   6      19010.15      18201.66       202.14 o                         
  -1   4   6       5835.86       5527.61        64.61 o                         
   0   4   6         82.82         89.29         5.96 o                         
   1   4   6       1712.81       1608.73        30.68 o                         
   2   4   6       7023.34       7483.38        89.48 o                         
   3   4   6          7.73         24.29         6.82 o                         
   4   4   6      41338.65      41364.10       443.02 o                         
   5   4   6       3811.19       4269.62        76.12 o                         
   6   4   6        893.61        982.32        29.54 o                         
   7   4   6       1419.54       1469.11        35.09 o                         
   8   4   6        383.29        381.83        17.02 o                         
   9   4   6        118.30        126.53        15.48 o                         
  10   4   6      13346.17      13658.61       213.68 o                         
  11   4   6        816.42        862.36        29.17 o                         
  12   4   6       1425.71       1390.70        44.23 o                         
  13   4   6        173.15        125.56        14.45 o                         
  14   4   6         41.08         42.43        13.42 o                         
  15   4   6          0.88        -12.04        16.11 o                         
  16   4   6       1973.77       1993.54        99.79 o                         
  17   4   6        120.99        113.05        53.63 o                         
 -17   5   6        657.52        663.96        34.83 o                         
 -16   5   6          1.81        -22.98        22.98 o                         
 -15   5   6          0.33        -20.16        20.16 o                         
 -14   5   6        273.93        321.77        28.19 o                         
 -13   5   6        419.04        392.96        21.56 o                         
 -12   5   6       2538.13       2575.73        47.62 o                         
 -11   5   6       2886.37       3021.93        50.98 o                         
 -10   5   6       3688.98       3915.97        58.96 o                         
  -9   5   6        401.03        352.14        15.48 o                         
  -8   5   6        146.54        137.47        10.14 o                         
  -7   5   6       1721.42       1513.89        26.97 o                         
  -6   5   6        132.68        108.98         7.54 o                         
  -5   5   6       9187.08       9660.84       112.93 o                         
  -4   5   6       2012.74       1845.07        33.03 o                         
  -3   5   6        310.19        318.63        12.44 o                         
  -2   5   6       4390.77       4620.53        58.30 o                         
  -1   5   6      18308.91      18078.72       182.55 o                         
   0   5   6       2244.57       2532.54        31.86 o                         
   1   5   6       5211.81       5273.90        68.84 o                         
   2   5   6        142.28        119.51         8.49 o                         
   3   5   6       3690.69       3830.22        52.44 o                         
   4   5   6         23.35         32.70         7.48 o                         
   5   5   6       2088.63       1910.87        44.24 o                         
   6   5   6       3163.57       3107.20        60.50 o                         
   7   5   6       9540.15       9465.99       164.98 o                         
   8   5   6         84.70        104.71        14.41 o                         
   9   5   6       2281.42       2283.45        54.85 o                         
  10   5   6       3894.79       3672.56        76.84 o                         
  11   5   6         80.71         85.74        15.08 o                         
  12   5   6        431.61        387.57        22.46 o                         
  13   5   6       2572.03       2411.92        55.80 o                         
  14   5   6        186.30        111.28        21.10 o                         
  15   5   6        157.99        100.35        26.80 o                         
  16   5   6          4.04        -43.49        47.03 o                         
  17   5   6        272.35        218.30        44.72 o                         
 -17   6   6         85.71         41.51        21.95 o                         
 -16   6   6       1380.52       1506.51        46.40 o                         
 -15   6   6          1.03         10.98        20.31 o                         
 -14   6   6       3070.12       3315.95        85.17 o                         
 -13   6   6          0.00        -17.49        17.49 o                         
 -12   6   6         59.95         42.52        16.65 o                         
 -11   6   6       1760.38       1846.71        38.27 o                         
 -10   6   6       7053.40       7497.27        95.15 o                         
  -9   6   6       2754.46       2948.94        47.17 o                         
  -8   6   6      12267.30      12396.32       130.27 o                         
  -7   6   6         13.95          2.89         8.00 o                         
  -6   6   6        165.52        158.59        11.75 o                         
  -5   6   6        188.79        169.30        10.90 o                         
  -4   6   6       6517.20       6700.12        79.69 o                         
  -3   6   6       1210.30       1291.68        23.95 o                         
  -2   6   6      10168.07       9740.17       110.95 o                         
  -1   6   6        213.87        198.28         8.01 o                         
   0   6   6       2816.84       2661.65        35.14 o                         
   1   6   6        806.15        832.91        17.95 o                         
   2   6   6       6390.23       6350.10        82.37 o                         
   3   6   6       5971.27       6048.11        80.45 o                         
   4   6   6      10630.04      10353.75       131.32 o                         
   5   6   6       1838.19       1903.83        33.15 o                         
   6   6   6       4377.78       4462.70        76.44 o                         
   7   6   6       1305.20       1293.56        31.06 o                         
   8   6   6       1897.79       1825.01        47.87 o                         
   9   6   6        920.11        825.58        23.33 o                         
  10   6   6       1349.41       1372.92        46.54 o                         
  11   6   6        451.64        496.41        24.67 o                         
  12   6   6       1575.89       1624.48        90.73 o                         
  13   6   6         71.50         52.18        20.58 o                         
  14   6   6        243.14        212.31        32.58 o                         
  15   6   6          2.16        -26.78        33.91 o                         
  16   6   6        626.08        619.67        47.92 o                         
 -16   7   6          0.66        -24.14        25.10 o                         
 -15   7   6         40.26         14.25        20.09 o                         
 -14   7   6        449.69        467.03        26.98 o                         
 -13   7   6        958.13        912.04        33.52 o                         
 -12   7   6        470.04        494.57        24.72 o                         
 -11   7   6         14.44         -2.69        13.26 o                         
 -10   7   6       3282.34       3502.08        58.94 o                         
  -9   7   6         82.33         65.71        13.67 o                         
  -8   7   6        140.13        127.38        10.78 o                         
  -7   7   6       2856.37       2790.62        48.51 o                         
  -6   7   6       1848.14       1829.23        34.73 o                         
  -5   7   6        145.04        125.06        10.52 o                         
  -4   7   6       1335.26       1320.64        22.82 o                         
  -3   7   6        623.27        596.29        16.18 o                         
  -2   7   6        888.24        876.44        19.05 o                         
  -1   7   6       2062.85       1976.25        26.43 o                         
   0   7   6        311.07        252.83         9.30 o                         
   1   7   6       6678.31       6848.72        77.08 o                         
   2   7   6       3485.23       3506.05        52.27 o                         
   3   7   6       1559.66       1616.81        33.44 o                         
   4   7   6        136.61        163.84        12.79 o                         
   5   7   6       6321.41       6383.42        87.09 o                         
   6   7   6       3402.11       3549.59        51.41 o                         
   7   7   6       6355.99       6415.64       105.53 o                         
   8   7   6        565.84        552.07        21.02 o                         
   9   7   6          3.39         -1.29        11.35 o                         
  10   7   6       1792.44       1582.17        60.67 o                         
  11   7   6       2553.54       2630.43        69.98 o                         
  12   7   6        327.77        369.35        36.17 o                         
  13   7   6       3429.30       3482.57       140.88 o                         
  14   7   6         30.44        -10.94        29.39 o                         
  15   7   6       1125.89       1045.84        53.24 o                         
 -15   8   6        641.01        657.11        90.97 o                         
 -14   8   6       2285.50       2435.59       124.14 o                         
 -13   8   6          4.23        -22.09        22.09 o                         
 -12   8   6        150.79        124.60        20.44 o                         
 -11   8   6        238.78        239.41        20.68 o                         
 -10   8   6        656.70        628.05        44.64 o                         
  -9   8   6        964.64       1093.58        37.47 o                         
  -8   8   6      10005.03      10242.00       133.35 o                         
  -7   8   6       5745.46       5860.76        78.79 o                         
  -6   8   6          5.28         -4.32        10.73 o                         
  -5   8   6       1391.00       1337.84        24.79 o                         
  -4   8   6       2935.49       2848.25        42.04 o                         
  -3   8   6        333.55        291.10        15.25 o                         
  -2   8   6      18116.26      17798.45       184.30 o                         
  -1   8   6       5253.81       4761.44        54.00 o                         
   0   8   6        869.66        827.80        15.98 o                         
   1   8   6        234.30        229.38        11.86 o                         
   2   8   6        196.28        178.01        10.33 o                         
   3   8   6        424.58        456.71        16.97 o                         
   4   8   6       1783.45       1802.92        32.09 o                         
   5   8   6        345.28        287.98        13.03 o                         
   6   8   6        408.84        413.27        14.97 o                         
   7   8   6        426.15        438.77        15.84 o                         
   8   8   6        160.70        139.41        12.88 o                         
   9   8   6        364.66        290.25        17.05 o                         
  10   8   6        668.65        625.30        26.25 o                         
  11   8   6        495.00        514.52        38.68 o                         
  12   8   6         51.30         31.64        21.15 o                         
  13   8   6          5.10        -22.27        22.27 o                         
  14   8   6        605.05        582.02        40.63 o                         
  15   8   6         29.37         26.34        30.38 o                         
 -14   9   6        180.11        126.30        32.82 o                         
 -13   9   6        280.02        260.36        23.12 o                         
 -12   9   6          0.68         -3.62        13.00 o                         
 -11   9   6        266.98        282.83        31.68 o                         
 -10   9   6         69.61         50.24        20.58 o                         
  -9   9   6        100.67        109.51        21.77 o                         
  -8   9   6        480.98        494.27        24.24 o                         
  -7   9   6        296.43        295.57        18.92 o                         
  -6   9   6         60.17         51.51        10.58 o                         
  -5   9   6       2120.59       2021.63        39.61 o                         
  -4   9   6         72.09         78.30        11.24 o                         
  -3   9   6          1.54          8.54         9.23 o                         
  -2   9   6        141.96        113.29        17.89 o                         
  -1   9   6       4577.79       4874.43        78.92 o                         
   0   9   6       9002.75       9025.25       119.96 o                         
   1   9   6       4357.75       4524.78        74.64 o                         
   2   9   6        106.53         84.51         8.56 o                         
   3   9   6       2040.87       2103.02        31.59 o                         
   4   9   6          9.92         -6.63         9.84 o                         
   5   9   6         50.71         97.90        10.63 o                         
   6   9   6       3464.52       3703.61        56.37 o                         
   7   9   6       5161.73       5107.90        81.25 o                         
   8   9   6         72.28         45.70        11.02 o                         
   9   9   6        258.49        261.83        16.73 o                         
  10   9   6         49.91         15.69        12.78 o                         
  11   9   6       2174.45       2312.76        53.28 o                         
  12   9   6        109.32        109.47        22.65 o                         
  13   9   6       1027.47       1025.89        64.60 o                         
  14   9   6         10.78        -34.61        52.55 o                         
 -13  10   6        734.27        764.20        46.43 o                         
 -12  10   6        142.20         91.43        26.39 o                         
 -11  10   6          1.43        -23.54        23.54 o                         
 -10  10   6        733.55        716.08        46.61 o                         
  -9  10   6       2673.50       2744.98        71.45 o                         
  -8  10   6       1365.43       1314.73        41.10 o                         
  -7  10   6        142.17        150.10        13.10 o                         
  -6  10   6        628.99        550.80        20.91 o                         
  -5  10   6          0.54        -12.45        12.45 o                         
  -4  10   6       2977.16       2899.81        94.77 o                         
  -3  10   6        756.34        792.30        30.24 o                         
  -2  10   6       3162.69       3319.33        65.43 o                         
  -1  10   6       1371.83       1243.22        46.37 o                         
   0  10   6         20.82         21.53        10.77 o                         
   1  10   6        714.13        760.30        26.00 o                         
   2  10   6        248.61        248.39        17.98 o                         
   3  10   6        219.78        179.52        19.01 o                         
   4  10   6       2200.68       2232.84        38.82 o                         
   5  10   6       2222.95       2382.44        36.71 o                         
   6  10   6         69.36         77.13        11.59 o                         
   7  10   6         35.00         29.54        11.05 o                         
   8  10   6        339.76        303.03        15.83 o                         
   9  10   6          6.49          5.25        13.41 o                         
  10  10   6       1332.13       1393.64        39.62 o                         
  11  10   6       1194.84       1198.51        41.23 o                         
  12  10   6          9.34         -5.35        22.77 o                         
 -11  11   6        226.95        207.07        28.93 o                         
 -10  11   6         82.99         55.23        21.72 o                         
  -9  11   6          0.26        -19.75        20.13 o                         
  -8  11   6        100.34         74.27        16.60 o                         
  -7  11   6        475.53        408.17        23.16 o                         
  -6  11   6        253.72        269.20        23.45 o                         
  -5  11   6       1188.05       1252.64        45.32 o                         
  -4  11   6         63.01         57.92        20.41 o                         
  -3  11   6         19.07         -7.98        19.33 o                         
  -2  11   6         65.82         43.21        17.49 o                         
  -1  11   6       3951.29       4183.23        78.06 o                         
   0  11   6         99.36        147.76        15.76 o                         
   1  11   6       2129.66       2275.15        48.06 o                         
   2  11   6          4.58         -1.91        15.33 o                         
   3  11   6       2570.46       2579.56        57.67 o                         
   4  11   6         13.68         14.20        15.64 o                         
   5  11   6          0.81          6.11         9.53 o                         
   6  11   6       1857.18       1924.32        33.58 o                         
   7  11   6        894.98        834.79        27.49 o                         
   8  11   6          0.88         -2.95        12.64 o                         
   9  11   6        605.96        551.50        31.96 o                         
  10  11   6        171.34        127.66        25.04 o                         
  11  11   6        430.10        397.20        62.02 o                         
 -10  12   6        337.03        291.63        47.99 o                         
  -9  12   6       1533.60       1581.99        67.01 o                         
  -8  12   6          6.75          2.89        24.18 o                         
  -7  12   6        373.53        259.10        25.89 o                         
  -6  12   6        110.24         35.59        29.91 o                         
  -5  12   6         26.08          0.75        23.51 o                         
  -4  12   6       2155.47       2269.11       108.49 o                         
  -3  12   6       1441.37       1495.70        56.33 o                         
  -2  12   6       2154.92       2133.43        98.79 o                         
  -1  12   6       1937.16       1971.26        81.96 o                         
   0  12   6          5.17         -4.91        28.96 o                         
   1  12   6         37.81         16.39        14.87 o                         
   2  12   6         31.16         41.97        17.35 o                         
   3  12   6         25.40         19.64        17.02 o                         
   4  12   6        337.72        310.89        22.90 o                         
   5  12   6        902.80        884.98        32.77 o                         
   6  12   6        213.36        220.09        20.23 o                         
   7  12   6          3.14         -9.21        15.39 o                         
   8  12   6        749.49        738.72        37.16 o                         
   9  12   6          3.29        -59.25        61.07 o                         
  -7  13   6        112.46        200.18        44.51 o                         
  -6  13   6        469.40        452.46        86.85 o                         
  -5  13   6       2760.66       2818.80        93.96 o                         
  -4  13   6         89.64         35.35        26.07 o                         
  -3  13   6        126.00         93.61        25.18 o                         
  -2  13   6        133.80        105.37        29.21 o                         
  -1  13   6        196.98        146.59        47.63 o                         
   0  13   6       1987.72       1995.96       107.10 o                         
   1  13   6       2306.16       2500.75        99.01 o                         
   2  13   6        136.51        104.52        42.26 o                         
   3  13   6       1197.15       1208.54        78.57 o                         
   4  13   6         21.59          1.42        26.97 o                         
   5  13   6        526.27        489.80        39.77 o                         
   6  13   6        494.24        482.77        71.48 o                         
  -1  14   6        758.58        822.25        75.11 o                         
   0  14   6         98.16        108.15        47.13 o                         
   1  14   6         26.48        -10.75        47.31 o                         
 -17   0   7        200.13        221.37        66.73 o                         
 -15   0   7       4782.81       4795.69       117.00 o                         
 -13   0   7        843.81        841.69        39.05 o                         
 -11   0   7         71.24         30.93        15.96 o                         
  -9   0   7       7326.82       7083.01       198.57 o                         
  -7   0   7         19.59         10.33        16.82 o                         
  -5   0   7       2010.44       1984.94        55.03 o                         
  -3   0   7       2388.77       2499.67        72.47 o                         
  -1   0   7      13853.29      14522.46       216.35 o                         
   1   0   7        416.94        696.70        44.54 o                         
   3   0   7      27822.44      28641.16       418.65 o                         
   5   0   7      58851.63      58832.86       950.39 o                         
   7   0   7         68.01         93.95        23.70 o                         
   9   0   7       3133.15       3333.86        91.45 o                         
  11   0   7       6471.54       6682.06       144.53 o                         
  13   0   7        513.27        450.86        29.87 o                         
  15   0   7        195.45        232.73        31.03 o                         
  17   0   7       1710.68       1758.59       241.99 o                         
 -18   1   7        440.56        291.05        53.08 o                         
 -17   1   7          0.12        -26.14        26.14 o                         
 -16   1   7       1789.46       1810.95        64.31 o                         
 -15   1   7          7.35         24.60        15.92 o                         
 -14   1   7       2853.55       2971.10        59.00 o                         
 -13   1   7         75.67         96.07        16.20 o                         
 -12   1   7       6465.04       6705.94       101.43 o                         
 -11   1   7       1181.22       1217.45        32.30 o                         
 -10   1   7      18496.68      18209.85       247.08 o                         
  -9   1   7       1940.16       1990.72        49.56 o                         
  -8   1   7         37.99         27.49        11.99 o                         
  -7   1   7        548.87        602.98        29.29 o                         
  -6   1   7       5319.91       5119.27       111.54 o                         
  -5   1   7        592.09        688.35        30.99 o                         
  -4   1   7      27394.84      26013.62       325.41 o                         
  -3   1   7      17716.21      17460.41       220.84 o                         
  -2   1   7       5793.63       6011.92        72.25 o                         
  -1   1   7       9164.74       8953.49       101.11 o                         
   0   1   7      66251.16      63907.01       908.36 o                         
   1   1   7      21562.01      21944.42       352.63 o                         
   2   1   7      10561.56      10584.97       148.44 o                         
   3   1   7       1398.64       1392.71        31.79 o                         
   4   1   7       2308.19       2394.70        48.21 o                         
   5   1   7          4.59         21.68        12.00 o                         
   6   1   7      21928.43      21272.58       325.27 o                         
   7   1   7         39.70         53.06        13.21 o                         
   8   1   7      12205.02      11969.58       195.90 o                         
   9   1   7        613.67        581.84        22.49 o                         
  10   1   7      11857.59      11682.24       177.68 o                         
  11   1   7          0.03         -0.34        13.99 o                         
  12   1   7       1724.43       1672.10        42.76 o                         
  13   1   7         32.91         40.62        15.66 o                         
  14   1   7        449.89        375.60        21.89 o                         
  15   1   7         71.83         48.41        22.62 o                         
  16   1   7        173.85        179.10        52.55 o                         
  17   1   7          0.49        -11.00        35.33 o                         
  18   1   7       1592.96       1763.91       136.96 o                         
 -18   2   7         19.02        -13.29        22.59 o                         
 -17   2   7          1.00        -15.74        18.91 o                         
 -16   2   7        184.36        201.48        22.59 o                         
 -15   2   7       2822.69       2986.54        65.45 o                         
 -14   2   7          9.06         14.45        12.75 o                         
 -13   2   7        195.22        209.21        15.96 o                         
 -12   2   7        780.13        732.73        24.45 o                         
 -11   2   7         49.24         56.37        11.52 o                         
 -10   2   7        212.34        204.10        13.99 o                         
  -9   2   7      17275.03      17165.49       248.95 o                         
  -8   2   7          1.04         15.72        10.17 o                         
  -7   2   7       8052.67       7458.82       116.93 o                         
  -6   2   7       2256.15       2117.30        43.50 o                         
  -5   2   7        714.46        709.98        23.87 o                         
  -4   2   7        410.43        427.13        18.18 o                         
  -3   2   7      14288.25      14266.69       152.45 o                         
  -2   2   7       3834.86       3987.29        48.67 o                         
  -1   2   7        312.11        271.00         8.34 o                         
   0   2   7         55.94         45.28         5.73 o                         
   1   2   7         83.58        131.67         9.93 o                         
   2   2   7          2.43         17.10         5.70 o                         
   3   2   7      14635.33      14571.92       250.75 o                         
   4   2   7       5243.64       5661.27       111.91 o                         
   5   2   7       9400.13       9062.52       150.04 o                         
   6   2   7        990.06       1022.72        30.73 o                         
   7   2   7       3856.63       4059.39        82.12 o                         
   8   2   7        152.13        142.42        16.50 o                         
   9   2   7        248.21        263.30        19.42 o                         
  10   2   7        191.68        152.76        14.94 o                         
  11   2   7       3577.65       3666.85        75.32 o                         
  12   2   7       1684.97       1605.07        37.36 o                         
  13   2   7        122.93        122.63        15.51 o                         
  14   2   7        119.98         72.72        15.68 o                         
  15   2   7        114.16         76.86        18.30 o                         
  16   2   7          5.20        -21.60        21.60 o                         
  17   2   7       2369.14       2046.00        85.27 o                         
 -18   3   7        304.11        332.60        31.77 o                         
 -17   3   7        183.26        178.41        25.04 o                         
 -16   3   7        404.56        455.94        39.49 o                         
 -15   3   7        236.66        263.45        22.44 o                         
 -14   3   7        163.11        139.37        17.10 o                         
 -13   3   7        343.11        354.55        20.11 o                         
 -12   3   7       7227.67       7665.17       132.87 o                         
 -11   3   7       1156.29       1160.28        31.31 o                         
 -10   3   7       7854.53       7391.20       103.12 o                         
  -9   3   7       1773.04       1740.17        39.04 o                         
  -8   3   7        213.35        261.95        15.00 o                         
  -7   3   7        307.46        342.32        14.78 o                         
  -6   3   7      11712.84      11319.82       130.34 o                         
  -5   3   7          6.84         14.01         7.32 o                         
  -4   3   7      20356.93      20731.45       221.75 o                         
  -3   3   7       5755.09       5847.80        70.07 o                         
  -2   3   7        750.86        842.52        15.22 o                         
  -1   3   7       5558.36       6079.88        73.77 o                         
   0   3   7       8750.34       8294.15        96.71 o                         
   1   3   7       2244.91       2210.68        34.26 o                         
   2   3   7       4710.74       4536.22        61.57 o                         
   3   3   7         84.38         63.36         8.61 o                         
   4   3   7       2389.92       2579.04        43.40 o                         
   5   3   7          2.43         18.23         9.42 o                         
   6   3   7      22987.14      23080.81       319.97 o                         
   7   3   7         21.72         21.63        12.75 o                         
   8   3   7      11197.90      11352.29       172.69 o                         
   9   3   7       2008.06       2108.92        48.70 o                         
  10   3   7        795.33        716.12        21.58 o                         
  11   3   7       1226.30       1145.28        28.04 o                         
  12   3   7       4690.87       4711.51        89.15 o                         
  13   3   7         56.33         54.12        14.70 o                         
  14   3   7        896.59        864.13        26.90 o                         
  15   3   7          0.87        -12.45        14.52 o                         
  16   3   7       1014.19        863.57        43.95 o                         
  17   3   7         26.54         40.45        33.85 o                         
 -18   4   7         99.74         36.03        41.87 o                         
 -17   4   7         28.39         -7.36        19.81 o                         
 -16   4   7         25.52         12.90        20.53 o                         
 -15   4   7       5198.94       5367.33       109.66 o                         
 -14   4   7         18.23         19.61        18.16 o                         
 -13   4   7       1498.34       1554.83        46.92 o                         
 -12   4   7        312.40        261.92        19.33 o                         
 -11   4   7         39.19         41.92        13.51 o                         
 -10   4   7        337.72        290.84        15.24 o                         
  -9   4   7       9468.11       9390.29       111.42 o                         
  -8   4   7        995.36        997.62        25.05 o                         
  -7   4   7       7107.58       6809.14        91.10 o                         
  -6   4   7       1331.61       1449.94        26.15 o                         
  -5   4   7        739.09        793.48        16.39 o                         
  -4   4   7        169.14        182.57         8.86 o                         
  -3   4   7       8170.25       8409.41        95.82 o                         
  -2   4   7         10.45          2.14         4.74 o                         
  -1   4   7      27617.28      27369.51       298.12 o                         
   0   4   7       2841.95       2761.65        36.77 o                         
   1   4   7          0.20          0.86         6.10 o                         
   2   4   7         71.23         41.27         6.93 o                         
   3   4   7       2035.10       1965.38        32.58 o                         
   4   4   7       4841.93       4772.63        67.72 o                         
   5   4   7      16092.31      15645.64       192.44 o                         
   6   4   7         78.89         43.54        13.50 o                         
   7   4   7       1980.30       2059.60        47.62 o                         
   8   4   7        395.81        333.20        20.49 o                         
   9   4   7         82.79        117.88        14.45 o                         
  10   4   7        637.99        715.19        26.84 o                         
  11   4   7       5847.57       5648.42       117.43 o                         
  12   4   7        804.18        704.20        29.68 o                         
  13   4   7         88.12         73.86        17.62 o                         
  14   4   7         80.13         71.06        21.17 o                         
  15   4   7          1.98         -3.22        19.72 o                         
  16   4   7        475.22        477.29        38.71 o                         
  17   4   7       1254.80       1153.84        62.98 o                         
 -17   5   7         10.83        -23.65        23.65 o                         
 -16   5   7        855.48        852.26        37.81 o                         
 -15   5   7        181.03         98.40        25.57 o                         
 -14   5   7        539.76        481.59        26.73 o                         
 -13   5   7       1925.76       1956.70        42.05 o                         
 -12   5   7        731.23        667.51        24.55 o                         
 -11   5   7        734.35        768.11        24.87 o                         
 -10   5   7       1925.76       2015.01        38.66 o                         
  -9   5   7       7208.97       7070.07        82.43 o                         
  -8   5   7         37.02         55.20         8.91 o                         
  -7   5   7       1107.79       1200.60        23.34 o                         
  -6   5   7      11830.47      11411.71       117.63 o                         
  -5   5   7        356.11        416.13        14.79 o                         
  -4   5   7        710.91        574.36        17.42 o                         
  -3   5   7       3383.12       3591.22        44.78 o                         
  -2   5   7        272.61        232.87        10.65 o                         
  -1   5   7       3492.82       3523.80        44.02 o                         
   0   5   7      15037.53      15293.65       137.92 o                         
   1   5   7        397.88        440.11        15.68 o                         
   2   5   7       9228.64       9125.50       114.00 o                         
   3   5   7       2202.22       2033.33        33.58 o                         
   4   5   7         78.54        102.77         9.33 o                         
   5   5   7        335.50        300.07        14.19 o                         
   6   5   7       5341.83       5057.05        87.31 o                         
   7   5   7       1542.76       1463.36        45.41 o                         
   8   5   7       4806.71       4841.30        93.44 o                         
   9   5   7       3123.24       3120.85        55.77 o                         
  10   5   7        447.54        467.49        22.40 o                         
  11   5   7        204.68        135.23        14.37 o                         
  12   5   7       4401.63       4546.70        97.79 o                         
  13   5   7        476.44        382.62        26.23 o                         
  14   5   7        473.31        478.84        32.61 o                         
  15   5   7         46.81         38.00        25.39 o                         
  16   5   7        135.13         73.27        50.13 o                         
 -17   6   7          4.77        -26.47        31.20 o                         
 -16   6   7         75.23         51.05        21.55 o                         
 -15   6   7       3426.00       3566.08       121.19 o                         
 -14   6   7        216.30        265.90        23.87 o                         
 -13   6   7        292.08        219.82        19.23 o                         
 -12   6   7         65.89         72.01        14.20 o                         
 -11   6   7       1039.55       1072.95        28.86 o                         
 -10   6   7       1677.36       1670.88        41.51 o                         
  -9   6   7       6258.58       6320.06        76.01 o                         
  -8   6   7       7511.01       7399.12        88.62 o                         
  -7   6   7       9131.92       9200.84       100.59 o                         
  -6   6   7        646.10        689.22        20.11 o                         
  -5   6   7        730.68        689.22        18.75 o                         
  -4   6   7        218.16        240.86        12.81 o                         
  -3   6   7      10010.85       9524.94       110.46 o                         
  -2   6   7       1181.88       1275.80        28.19 o                         
  -1   6   7      14629.96      14145.50       146.56 o                         
   0   6   7       8627.02       9003.42        93.51 o                         
   1   6   7        261.26        237.32         9.87 o                         
   2   6   7        319.35        289.39        12.42 o                         
   3   6   7       3410.05       3450.92        51.91 o                         
   4   6   7       1738.52       1795.06        34.61 o                         
   5   6   7      12959.84      12859.20       150.28 o                         
   6   6   7       1257.67       1312.85        58.12 o                         
   7   6   7       1317.76       1322.75        33.70 o                         
   8   6   7         27.17         39.73        12.99 o                         
   9   6   7        320.71        319.26        19.71 o                         
  10   6   7          6.17         -6.17        11.17 o                         
  11   6   7       5860.90       5973.51        97.72 o                         
  12   6   7        527.44        497.27        26.55 o                         
  13   6   7         78.78         42.05        20.63 o                         
  14   6   7        165.65        135.33        46.29 o                         
  15   6   7         95.84         83.24        28.93 o                         
  16   6   7        129.61         60.40        40.76 o                         
 -16   7   7        732.65        693.02        60.04 o                         
 -15   7   7         47.97         34.29        20.60 o                         
 -14   7   7        238.43        255.67        22.61 o                         
 -13   7   7       2778.65       3092.85        62.00 o                         
 -12   7   7        388.84        355.57        21.73 o                         
 -11   7   7        185.97        135.27        14.79 o                         
 -10   7   7        702.99        692.21        24.37 o                         
  -9   7   7        786.65        777.78        42.69 o                         
  -8   7   7         47.12         37.22        13.01 o                         
  -7   7   7        437.57        412.09        18.57 o                         
  -6   7   7       6698.88       7035.88        90.08 o                         
  -5   7   7        574.48        577.75        18.91 o                         
  -4   7   7       2262.80       2337.06        36.87 o                         
  -3   7   7        601.28        622.81        17.16 o                         
  -2   7   7       2487.01       2584.57        38.14 o                         
  -1   7   7       1980.79       1971.30        29.61 o                         
   0   7   7       2813.00       2930.84        37.68 o                         
   1   7   7         73.06         75.65         7.96 o                         
   2   7   7       3957.29       4030.01        58.22 o                         
   3   7   7       2917.36       2928.98        58.88 o                         
   4   7   7        366.66        399.98        22.19 o                         
   5   7   7       1488.74       1428.44        43.91 o                         
   6   7   7       4903.69       4809.74        73.71 o                         
   7   7   7       3295.83       3466.96        62.42 o                         
   8   7   7       1986.97       1947.52        39.57 o                         
   9   7   7        755.82        707.25        38.49 o                         
  10   7   7        287.06        229.09        16.36 o                         
  11   7   7          8.17         -6.05        18.21 o                         
  12   7   7       3952.15       4051.67        89.82 o                         
  13   7   7          0.95        -24.94        24.94 o                         
  14   7   7       1878.98       1755.22       105.57 o                         
  15   7   7        256.68        220.61        36.18 o                         
 -15   8   7       2437.88       2397.33       110.23 o                         
 -14   8   7       3274.91       3696.68       114.35 o                         
 -13   8   7       2246.17       2243.05        63.60 o                         
 -12   8   7         74.45         38.63        17.74 o                         
 -11   8   7        129.45         37.44        15.35 o                         
 -10   8   7         99.35         51.93        19.23 o                         
  -9   8   7       2483.99       2600.00        57.47 o                         
  -8   8   7       3429.43       3716.75        58.08 o                         
  -7   8   7       3361.82       3435.84        56.86 o                         
  -6   8   7         45.49         72.06        11.16 o                         
  -5   8   7          0.01         -0.24         9.31 o                         
  -4   8   7       1774.63       1863.65        32.35 o                         
  -3   8   7       3119.41       3081.71        44.36 o                         
  -2   8   7       2296.44       2277.50        35.67 o                         
  -1   8   7       7585.36       7584.76       111.15 o                         
   0   8   7       5642.60       5666.11        61.48 o                         
   1   8   7       5694.24       5531.74        65.33 o                         
   2   8   7         18.09         11.27         8.46 o                         
   3   8   7        104.49        146.17        12.98 o                         
   4   8   7       2759.22       2711.53        47.10 o                         
   5   8   7       2039.70       2194.66        39.99 o                         
   6   8   7          1.16          7.66         9.14 o                         
   7   8   7         16.97          7.17        10.24 o                         
   8   8   7         55.41         19.48        12.44 o                         
   9   8   7       1512.44       1462.62        33.15 o                         
  10   8   7        655.05        681.87        31.55 o                         
  11   8   7       4041.55       3954.36        86.04 o                         
  12   8   7        256.98        289.82        29.10 o                         
  13   8   7         77.80          9.81        22.91 o                         
  14   8   7         51.42         70.64        29.42 o                         
 -14   9   7          0.35        -31.98        31.98 o                         
 -13   9   7        138.87         86.41        15.12 o                         
 -12   9   7        150.69        151.24        28.45 o                         
 -11   9   7        178.75        174.27        37.54 o                         
 -10   9   7         33.14         31.63        22.52 o                         
  -9   9   7         32.24         34.85        17.90 o                         
  -8   9   7        556.83        551.20        25.13 o                         
  -7   9   7        639.52        633.50        20.24 o                         
  -6   9   7       1649.43       1514.76        38.05 o                         
  -5   9   7         17.35         15.30        11.59 o                         
  -4   9   7       3766.82       3615.70        50.66 o                         
  -3   9   7       2263.57       2274.97        47.82 o                         
  -2   9   7        307.13        295.43        18.03 o                         
  -1   9   7       2407.50       2444.02        38.46 o                         
   0   9   7       6721.99       6624.93       108.21 o                         
   1   9   7        135.16         96.71        10.97 o                         
   2   9   7       6032.55       6054.00        76.70 o                         
   3   9   7       2127.80       2157.80        36.12 o                         
   4   9   7        278.92        277.90        14.06 o                         
   5   9   7       2283.47       2395.38        37.62 o                         
   6   9   7       2532.18       2549.43        59.57 o                         
   7   9   7        199.76        169.56        16.10 o                         
   8   9   7        377.40        372.81        19.84 o                         
   9   9   7        789.53        845.97        32.33 o                         
  10   9   7         10.38        -14.00        14.00 o                         
  11   9   7        565.13        490.22        28.05 o                         
  12   9   7        956.77        914.91        39.32 o                         
  13   9   7         96.29         14.78        24.19 o                         
 -13  10   7       2312.73       2452.86        80.83 o                         
 -12  10   7          1.09        -11.71        26.21 o                         
 -11  10   7          4.57        -25.17        27.02 o                         
 -10  10   7          1.49        -16.84        23.93 o                         
  -9  10   7        423.29        355.43        29.46 o                         
  -8  10   7       1841.63       1953.18        49.71 o                         
  -7  10   7        960.68        968.76        28.70 o                         
  -6  10   7         22.17         12.29        11.74 o                         
  -5  10   7          9.77         -6.77        11.50 o                         
  -4  10   7        181.89        161.55        12.93 o                         
  -3  10   7       2293.23       2470.83        51.94 o                         
  -2  10   7       2509.71       2784.72        58.69 o                         
  -1  10   7       1552.69       1776.29        45.02 o                         
   0  10   7        425.99        430.71        21.05 o                         
   1  10   7        144.82        125.68        14.66 o                         
   2  10   7         78.23         68.81        14.00 o                         
   3  10   7        481.41        496.42        22.44 o                         
   4  10   7       2328.72       2460.15        50.48 o                         
   5  10   7        360.98        387.69        16.61 o                         
   6  10   7       1221.45       1165.84        30.59 o                         
   7  10   7        103.68         63.96        12.20 o                         
   8  10   7        187.09        173.56        14.21 o                         
   9  10   7        771.90        742.47        25.26 o                         
  10  10   7       1098.66       1216.87        40.98 o                         
  11  10   7        572.48        483.85        29.88 o                         
  12  10   7         98.70         92.96        29.67 o                         
 -11  11   7          1.71        -26.09        26.09 o                         
 -10  11   7        228.57        279.16        27.65 o                         
  -9  11   7        604.57        603.24        31.40 o                         
  -8  11   7        489.38        465.52        24.40 o                         
  -7  11   7        448.79        419.60        23.92 o                         
  -6  11   7       2229.72       2218.87        45.17 o                         
  -5  11   7        120.48         79.18         9.55 o                         
  -4  11   7       2565.80       2821.46       132.79 o                         
  -3  11   7        129.84        140.24        19.30 o                         
  -2  11   7        192.65        151.22        19.59 o                         
  -1  11   7       1411.22       1480.46        42.39 o                         
   0  11   7       2666.49       2609.82        71.73 o                         
   1  11   7        145.88        179.86        16.29 o                         
   2  11   7       4240.09       4400.31        82.58 o                         
   3  11   7         73.51         55.60        17.53 o                         
   4  11   7        849.37        766.05        29.53 o                         
   5  11   7       1274.19       1227.10        25.25 o                         
   6  11   7       1154.37       1158.48        42.70 o                         
   7  11   7         84.03         53.93        13.72 o                         
   8  11   7       1588.81       1546.00        38.83 o                         
   9  11   7        235.50        219.11        21.65 o                         
  10  11   7         75.43         53.64        24.63 o                         
  11  11   7        220.73        197.85        54.09 o                         
  -9  12   7        156.53        119.24        30.73 o                         
  -8  12   7       1560.75       1687.70        82.88 o                         
  -7  12   7         52.02         26.35        15.29 o                         
  -6  12   7          5.14        -20.95        25.78 o                         
  -5  12   7        257.01        244.80        29.98 o                         
  -4  12   7        128.48         74.39        25.22 o                         
  -3  12   7       1138.15       1202.71        63.02 o                         
  -2  12   7       2231.65       2273.15        75.25 o                         
  -1  12   7       1631.48       1749.43        66.84 o                         
   0  12   7        790.68        684.01        50.99 o                         
   1  12   7        236.97        210.85        27.15 o                         
   2  12   7         66.55         72.19        22.49 o                         
   3  12   7          2.26         11.71        18.55 o                         
   4  12   7        610.48        602.01        31.02 o                         
   5  12   7          2.60         -9.79        17.31 o                         
   6  12   7          5.90         -8.83        14.02 o                         
   7  12   7        252.72        203.36        24.06 o                         
   8  12   7        122.02        119.97        52.81 o                         
   9  12   7        847.02        833.93       103.22 o                         
  -7  13   7       1134.98       1136.13        80.85 o                         
  -6  13   7       1306.93       1361.28        72.71 o                         
  -5  13   7        227.85        237.92        42.50 o                         
  -4  13   7       2171.88       2334.28        90.48 o                         
  -3  13   7        436.38        413.32        36.93 o                         
  -2  13   7        807.41        720.09        67.33 o                         
  -1  13   7        316.39        333.83        54.30 o                         
   0  13   7        767.48        751.67        56.52 o                         
   1  13   7        449.40        419.13        45.94 o                         
   2  13   7       1690.75       1638.74        93.29 o                         
   3  13   7        386.87        404.19        55.17 o                         
   4  13   7         19.16         -3.09        27.99 o                         
   5  13   7       1017.41       1068.89        69.28 o                         
   6  13   7          0.76        -46.86        52.70 o                         
 -18   0   8          3.29        -56.48        56.48 o                         
 -16   0   8          0.73         -6.70        22.83 o                         
 -14   0   8       2226.24       2464.26        70.16 o                         
 -12   0   8       1289.43       1189.81        44.14 o                         
 -10   0   8         46.60         88.57        19.64 o                         
  -8   0   8       5009.86       5024.20       114.29 o                         
  -6   0   8        289.66        242.33        20.97 o                         
  -4   0   8       4340.99       4135.56        89.15 o                         
  -2   0   8       7921.00       6810.54       112.13 o                         
   0   0   8       4559.18       3981.01        88.71 o                         
   2   0   8       7420.35       6769.93       124.27 o                         
   4   0   8      29146.47      27966.35       413.11 o                         
   6   0   8       5209.09       5506.94       125.67 o                         
   8   0   8       4229.21       4069.85       228.59 o                         
  10   0   8         78.86         92.40        21.05 o                         
  12   0   8       6321.26       6349.12       141.10 o                         
  14   0   8        272.55        266.61        28.88 o                         
  16   0   8       2754.80       2780.45       138.57 o                         
 -18   1   8        429.99        367.17        54.49 o                         
 -17   1   8       1757.14       1869.76        91.15 o                         
 -16   1   8         27.90         24.36        18.05 o                         
 -15   1   8       3333.99       3253.85        77.66 o                         
 -14   1   8         83.41         65.72        15.96 o                         
 -13   1   8       3240.32       3219.97        61.18 o                         
 -12   1   8        660.92        678.08        25.69 o                         
 -11   1   8      10552.49      10323.02       153.67 o                         
 -10   1   8        687.69        754.12        31.24 o                         
  -9   1   8      16108.67      15206.94       226.97 o                         
  -8   1   8       2164.07       2312.89        58.65 o                         
  -7   1   8        337.49        390.41        30.22 o                         
  -6   1   8        334.27        436.36        28.39 o                         
  -5   1   8      16658.24      15924.99       228.00 o                         
  -4   1   8        146.10         80.75         7.62 o                         
  -3   1   8      20641.63      20221.53       254.19 o                         
  -2   1   8        700.93        830.83        18.10 o                         
  -1   1   8       7767.73       7989.67        97.35 o                         
   0   1   8       5071.32       4983.40        74.40 o                         
   1   1   8      30558.44      30384.72       436.26 o                         
   2   1   8       2277.29       2405.45        43.74 o                         
   3   1   8      47440.52      47286.43       620.47 o                         
   4   1   8         15.32         39.42        10.58 o                         
   5   1   8       1006.27       1149.55        40.12 o                         
   6   1   8       5015.84       4924.44        94.83 o                         
   7   1   8       3155.88       3174.76       115.87 o                         
   8   1   8       2606.12       2725.42        63.13 o                         
   9   1   8      12088.18      12409.28       187.65 o                         
  10   1   8       1764.20       1723.77        43.87 o                         
  11   1   8        339.24        246.12        19.04 o                         
  12   1   8       2557.68       2500.79        54.94 o                         
  13   1   8        296.72        257.99        23.50 o                         
  14   1   8         47.44         20.44        16.48 o                         
  15   1   8        635.00        624.25        35.31 o                         
  16   1   8          5.92        -28.32        35.22 o                         
  17   1   8         49.10          0.39        37.05 o                         
 -18   2   8         58.99          8.07        27.01 o                         
 -17   2   8         10.38         -1.29        20.79 o                         
 -16   2   8        719.41        673.45        30.34 o                         
 -15   2   8        278.41        231.24        16.03 o                         
 -14   2   8       5876.60       6322.57        98.60 o                         
 -13   2   8        213.05        192.45        15.04 o                         
 -12   2   8        241.91        241.38        14.80 o                         
 -11   2   8       1158.85       1245.62        30.56 o                         
 -10   2   8        127.07        166.46        14.40 o                         
  -9   2   8        717.17        782.20        26.99 o                         
  -8   2   8      13236.15      13007.55       192.13 o                         
  -7   2   8        844.85        888.75        30.89 o                         
  -6   2   8       4344.27       4714.47        89.52 o                         
  -5   2   8        598.25        727.73        35.32 o                         
  -4   2   8       1271.90       1360.52        36.81 o                         
  -3   2   8        521.61        469.09        10.77 o                         
  -2   2   8       9073.90       8517.12        99.33 o                         
  -1   2   8       1890.55       1899.59        28.71 o                         
   0   2   8      19805.42      20229.41       250.88 o                         
   1   2   8       5959.24       6112.08        92.34 o                         
   2   2   8        316.64        269.46        10.55 o                         
   3   2   8       2275.64       2210.54        40.56 o                         
   4   2   8       8447.42       7697.89       127.86 o                         
   5   2   8       2039.31       2233.09        59.12 o                         
   6   2   8      19116.53      19356.87       298.98 o                         
   7   2   8         11.76         14.83        13.44 o                         
   8   2   8        187.88        200.43        19.31 o                         
   9   2   8        161.57        167.58        17.72 o                         
  10   2   8        269.39        274.05        21.25 o                         
  11   2   8         54.71         37.48        13.67 o                         
  12   2   8       2283.14       2157.30        44.99 o                         
  13   2   8        460.32        430.27        26.17 o                         
  14   2   8       1541.96       1453.75        48.39 o                         
  15   2   8        396.15        323.36        26.02 o                         
  16   2   8       1203.71       1168.55        41.76 o                         
  17   2   8        195.73        110.55        42.61 o                         
 -18   3   8          9.82        -24.56        24.56 o                         
 -17   3   8       1474.07       1437.33        48.62 o                         
 -16   3   8        145.45        148.02        22.05 o                         
 -15   3   8        557.69        598.23        32.82 o                         
 -14   3   8        118.15        117.18        16.80 o                         
 -13   3   8       2136.84       2086.98        40.42 o                         
 -12   3   8        520.27        571.85        19.48 o                         
 -11   3   8       5245.43       5414.92       100.53 o                         
 -10   3   8       1201.26       1200.96        31.31 o                         
  -9   3   8      15080.12      14628.24       190.56 o                         
  -8   3   8        625.69        577.06        20.44 o                         
  -7   3   8        510.64        503.16        17.37 o                         
  -6   3   8        362.17        408.51        15.38 o                         
  -5   3   8         70.35         66.29         9.45 o                         
  -4   3   8        287.34        421.82        11.89 o                         
  -3   3   8      30238.99      29969.79       272.67 o                         
  -2   3   8       4055.89       4156.58        47.44 o                         
  -1   3   8        946.11        832.89        15.80 o                         
   0   3   8       1851.71       1918.35        33.29 o                         
   1   3   8      15092.81      15186.32       188.66 o                         
   2   3   8       4970.24       4950.29        72.69 o                         
   3   3   8       8055.83       7328.83        96.64 o                         
   4   3   8        790.71        754.62        23.95 o                         
   5   3   8       1264.19       1306.85        30.11 o                         
   6   3   8          0.96         45.07        12.29 o                         
   7   3   8       7583.37       7620.33       123.74 o                         
   8   3   8       2675.65       2692.16        59.17 o                         
   9   3   8       7545.90       7901.40       198.39 o                         
  10   3   8       1161.74       1228.18        36.66 o                         
  11   3   8        220.90        180.86        16.10 o                         
  12   3   8        316.59        267.15        17.90 o                         
  13   3   8       2739.56       2697.89        82.50 o                         
  14   3   8          1.54         14.99        16.47 o                         
  15   3   8       1111.34       1032.75        57.03 o                         
  16   3   8        157.00        131.03        18.26 o                         
  17   3   8        368.62        249.03        47.90 o                         
 -17   4   8        127.40         70.33        25.78 o                         
 -16   4   8        763.48        790.00        40.08 o                         
 -15   4   8       1200.44       1287.65        59.34 o                         
 -14   4   8       2602.70       2761.28        69.66 o                         
 -13   4   8          6.12         -0.92        16.30 o                         
 -12   4   8       1919.71       1867.23        48.38 o                         
 -11   4   8        815.29        841.72        27.54 o                         
 -10   4   8         21.99         27.10        12.09 o                         
  -9   4   8        101.18        127.37        12.61 o                         
  -8   4   8      14187.86      14146.44       172.46 o                         
  -7   4   8         22.58         58.64         8.93 o                         
  -6   4   8        964.41        927.14        20.07 o                         
  -5   4   8        191.76        150.76         7.94 o                         
  -4   4   8         58.96         68.09         9.06 o                         
  -3   4   8        509.64        518.17        12.04 o                         
  -2   4   8       8563.16       8122.74        91.51 o                         
  -1   4   8         36.75         46.02         7.02 o                         
   0   4   8      14158.56      14775.10       157.73 o                         
   1   4   8       2070.67       2239.36        36.04 o                         
   2   4   8        168.48        132.19         8.46 o                         
   3   4   8         62.97         87.07         7.86 o                         
   4   4   8      15453.95      14805.56       182.73 o                         
   5   4   8       1106.05       1073.48        27.14 o                         
   6   4   8      10014.21      10100.07       154.01 o                         
   7   4   8        518.15        496.23        23.27 o                         
   8   4   8         64.45         70.72        16.13 o                         
   9   4   8       1556.38       1532.15        41.91 o                         
  10   4   8       5702.85       5988.44       115.53 o                         
  11   4   8        459.89        365.58        18.73 o                         
  12   4   8       1162.47       1124.18        36.21 o                         
  13   4   8         11.83          9.57        10.43 o                         
  14   4   8          8.98        -20.33        20.33 o                         
  15   4   8        189.79        147.91        26.74 o                         
  16   4   8        540.70        562.94        39.09 o                         
  17   4   8         79.27        -32.22        46.64 o                         
 -17   5   8       1146.43       1174.62        50.66 o                         
 -16   5   8        523.98        508.16        42.28 o                         
 -15   5   8       1007.54       1003.08        40.33 o                         
 -14   5   8        667.94        695.34        43.67 o                         
 -13   5   8         17.86        -12.46        17.00 o                         
 -12   5   8        327.38        294.48        18.70 o                         
 -11   5   8       4025.19       4170.30        62.97 o                         
 -10   5   8        127.36        109.21        11.30 o                         
  -9   5   8       5989.66       6055.93        73.84 o                         
  -8   5   8       1985.74       1917.31        33.11 o                         
  -7   5   8        950.24       1043.25        21.64 o                         
  -6   5   8        119.48        106.73         7.37 o                         
  -5   5   8       3469.26       3916.82        55.10 o                         
  -4   5   8       2191.21       2356.20        35.91 o                         
  -3   5   8      11946.82      11053.42       131.23 o                         
  -2   5   8         21.69         25.93         6.11 o                         
  -1   5   8        667.82        742.31        17.31 o                         
   0   5   8      16490.53      16854.88       152.01 o                         
   1   5   8       7952.60       8100.80        92.61 o                         
   2   5   8       2756.41       2687.68        40.38 o                         
   3   5   8      12220.20      12298.60       136.37 o                         
   4   5   8       4396.95       4237.19        60.67 o                         
   5   5   8        175.40        114.24        12.37 o                         
   6   5   8       1633.57       1576.50        40.58 o                         
   7   5   8       1812.07       1812.26        45.01 o                         
   8   5   8         16.07         25.37        15.23 o                         
   9   5   8       1152.49       1181.72        35.21 o                         
  10   5   8       2176.47       2370.09        52.55 o                         
  11   5   8        437.23        352.86        21.93 o                         
  12   5   8         28.48         16.87        11.59 o                         
  13   5   8       1100.96       1052.33        35.18 o                         
  14   5   8          1.68        -16.79        21.91 o                         
  15   5   8       1127.26        998.37        49.21 o                         
  16   5   8         69.69         64.24        32.28 o                         
 -16   6   8       1485.99       1561.52        49.16 o                         
 -15   6   8        568.65        636.69        31.38 o                         
 -14   6   8       3175.16       3429.76        68.98 o                         
 -13   6   8        172.42        130.17        19.95 o                         
 -12   6   8        962.36        930.76        30.00 o                         
 -11   6   8         25.35         18.75        13.03 o                         
 -10   6   8       3084.17       3331.49        48.05 o                         
  -9   6   8        847.96        816.07        20.62 o                         
  -8   6   8       2874.48       2893.08        43.26 o                         
  -7   6   8         76.48         92.55        12.97 o                         
  -6   6   8       2231.24       2399.42        45.44 o                         
  -5   6   8          4.53          3.44         8.61 o                         
  -4   6   8       1077.78       1152.62        22.35 o                         
  -3   6   8        760.85        781.53        19.66 o                         
  -2   6   8      14069.16      13309.36       148.25 o                         
  -1   6   8        118.63        126.26         9.01 o                         
   0   6   8       3502.36       3254.62        42.74 o                         
   1   6   8         49.98         35.32         7.11 o                         
   2   6   8       1507.49       1554.59        27.97 o                         
   3   6   8       1026.44       1123.31        23.87 o                         
   4   6   8       8639.56       8643.03       101.96 o                         
   5   6   8       4586.58       4905.81        84.96 o                         
   6   6   8       8315.11       8537.45       205.76 o                         
   7   6   8         11.04          9.36        14.08 o                         
   8   6   8        879.65        785.44        37.97 o                         
   9   6   8         69.05         88.43        15.57 o                         
  10   6   8       2398.66       2433.44        53.52 o                         
  11   6   8        413.04        369.48        23.41 o                         
  12   6   8       4797.11       5045.90       166.62 o                         
  13   6   8        268.27        249.99        26.54 o                         
  14   6   8        280.09        203.41        29.22 o                         
  15   6   8        378.99        301.03        37.81 o                         
  16   6   8        258.88        233.53        84.85 o                         
 -16   7   8        114.87         86.19        29.02 o                         
 -15   7   8        893.66        891.44        35.77 o                         
 -14   7   8         94.29         65.39        18.66 o                         
 -13   7   8        176.24        161.29        18.84 o                         
 -12   7   8        260.55        216.80        17.42 o                         
 -11   7   8        104.76        109.68        13.40 o                         
 -10   7   8       1283.01       1318.85        32.45 o                         
  -9   7   8       4743.00       4727.08        68.32 o                         
  -8   7   8        157.73        113.64        15.25 o                         
  -7   7   8        451.02        466.64        19.31 o                         
  -6   7   8         34.75         56.42        10.68 o                         
  -5   7   8       3960.31       3964.04        50.10 o                         
  -4   7   8          7.90         32.03         8.92 o                         
  -3   7   8       6645.92       6469.32        81.17 o                         
  -2   7   8        220.75        257.69        12.73 o                         
  -1   7   8        790.81        863.40        18.18 o                         
   0   7   8       2142.42       2120.04        30.53 o                         
   1   7   8       1137.44       1219.67        22.24 o                         
   2   7   8       4190.16       4369.03        63.33 o                         
   3   7   8       1659.16       1842.96        32.65 o                         
   4   7   8       2987.59       3062.41        53.80 o                         
   5   7   8        435.48        421.58        16.03 o                         
   6   7   8        933.46        919.68        26.17 o                         
   7   7   8       2708.95       2802.24        61.58 o                         
   8   7   8        309.04        305.02        20.82 o                         
   9   7   8       1447.98       1405.83        34.22 o                         
  10   7   8        112.55        117.14        14.74 o                         
  11   7   8        193.83        198.49        19.38 o                         
  12   7   8          8.21         -7.49        24.45 o                         
  13   7   8       1909.83       1911.43        59.87 o                         
  14   7   8          8.56        -22.81        31.03 o                         
  15   7   8       1037.76        972.32        67.46 o                         
 -15   8   8       1175.84       1057.86        80.84 o                         
 -14   8   8       1066.57       1047.92        73.09 o                         
 -13   8   8        393.96        319.59        26.33 o                         
 -12   8   8        148.18        140.14        18.02 o                         
 -11   8   8       1318.75       1336.96        49.63 o                         
 -10   8   8        441.78        498.62        28.13 o                         
  -9   8   8       1582.69       1812.77        41.86 o                         
  -8   8   8       6460.13       6890.89        91.44 o                         
  -7   8   8        602.11        613.51        22.60 o                         
  -6   8   8       4029.61       4348.63        60.28 o                         
  -5   8   8         14.98         43.22        10.64 o                         
  -4   8   8        560.13        553.85        21.68 o                         
  -3   8   8        264.97        218.46        13.00 o                         
  -2   8   8      12550.79      12789.55       138.54 o                         
  -1   8   8       1344.57       1308.70        25.45 o                         
   0   8   8       1338.00       1283.22        22.49 o                         
   1   8   8          8.98          6.02         8.19 o                         
   2   8   8        639.63        664.84        16.17 o                         
   3   8   8       2088.13       2213.20        40.90 o                         
   4   8   8        965.06        958.54        25.97 o                         
   5   8   8       6154.44       6369.28        84.31 o                         
   6   8   8       1883.37       2085.59        38.60 o                         
   7   8   8        363.06        312.35        23.46 o                         
   8   8   8        171.44        104.82        14.68 o                         
   9   8   8          0.72         -9.71        14.15 o                         
  10   8   8       2579.01       2606.65       105.49 o                         
  11   8   8       1557.55       1403.60        70.15 o                         
  12   8   8       5470.20       5463.77       115.76 o                         
  13   8   8          5.52         -5.06        25.65 o                         
  14   8   8       1148.35       1012.86        75.76 o                         
 -14   9   8          1.07         -2.65        31.31 o                         
 -13   9   8         35.91         -0.33        28.74 o                         
 -12   9   8         75.36         65.13        25.75 o                         
 -11   9   8        306.54        311.12        35.33 o                         
 -10   9   8        945.15       1009.01        46.67 o                         
  -9   9   8        204.68        203.91        20.56 o                         
  -8   9   8        108.97         96.68        13.98 o                         
  -7   9   8       1165.72       1250.14        26.58 o                         
  -6   9   8        731.62        675.14        24.34 o                         
  -5   9   8       6719.46       7005.12        85.81 o                         
  -4   9   8        220.55        197.70        13.71 o                         
  -3   9   8       3763.13       3770.82        52.29 o                         
  -2   9   8         30.63         35.76         9.61 o                         
  -1   9   8       2001.53       1861.60        53.18 o                         
   0   9   8         55.52         84.21         8.26 o                         
   1   9   8       1490.43       1592.69        31.29 o                         
   2   9   8        365.30        347.55        15.70 o                         
   3   9   8       6918.72       6946.09        99.16 o                         
   4   9   8        997.96        986.43        27.27 o                         
   5   9   8        181.65        178.83        12.45 o                         
   6   9   8       1297.90       1368.38        27.15 o                         
   7   9   8       2639.77       2654.50        42.77 o                         
   8   9   8         16.25          0.52        12.74 o                         
   9   9   8        474.56        414.13        21.49 o                         
  10   9   8        815.91        732.95        46.67 o                         
  11   9   8         97.46         91.49        23.96 o                         
  12   9   8        321.69        257.83        24.12 o                         
  13   9   8        788.05        738.17        45.08 o                         
 -13  10   8        161.72        201.43        34.95 o                         
 -12  10   8         93.75        115.97        28.81 o                         
 -11  10   8         61.64         67.33        24.84 o                         
 -10  10   8         53.99         37.42        24.79 o                         
  -9  10   8        697.98        658.04        35.57 o                         
  -8  10   8        998.62       1039.32        27.65 o                         
  -7  10   8         60.19         67.55        13.58 o                         
  -6  10   8          3.84          3.09        13.16 o                         
  -5  10   8        388.90        323.54        16.47 o                         
  -4  10   8        762.64        696.65        29.76 o                         
  -3  10   8       1671.37       1699.36        40.76 o                         
  -2  10   8       1451.13       1477.70        49.23 o                         
  -1  10   8       2606.75       2808.50        57.27 o                         
   0  10   8       2109.28       2200.18        40.44 o                         
   1  10   8         36.01         17.51         7.09 o                         
   2  10   8         99.00         45.72        10.01 o                         
   3  10   8        840.96        766.52        29.30 o                         
   4  10   8        818.59        781.64        20.21 o                         
   5  10   8       4866.52       4942.65        70.63 o                         
   6  10   8       1403.07       1397.18        42.21 o                         
   7  10   8         28.61         15.65        12.26 o                         
   8  10   8        356.80        280.76        19.13 o                         
   9  10   8         97.20         39.28        16.28 o                         
  10  10   8       2349.97       2409.97        79.01 o                         
  11  10   8        978.20       1065.22        40.85 o                         
  12  10   8       1994.81       1927.41        69.29 o                         
 -11  11   8        367.49        357.74        42.12 o                         
 -10  11   8       1075.86        978.48        62.07 o                         
  -9  11   8        198.86        205.66        26.45 o                         
  -8  11   8         55.36         24.97        17.46 o                         
  -7  11   8        435.14        368.59        22.98 o                         
  -6  11   8        275.19        261.91        23.42 o                         
  -5  11   8       4477.03       4599.05       108.34 o                         
  -4  11   8         44.73         60.77        18.64 o                         
  -3  11   8       3189.01       3282.15        68.00 o                         
  -2  11   8        257.28        210.89        21.44 o                         
  -1  11   8         22.87         13.80        18.46 o                         
   0  11   8        769.16        710.66        34.12 o                         
   1  11   8        961.71        991.33        30.41 o                         
   2  11   8        405.39        414.60        26.30 o                         
   3  11   8       1022.54        995.71        60.97 o                         
   4  11   8          8.51        -10.15        10.15 o                         
   5  11   8        121.24        104.31        12.60 o                         
   6  11   8        625.99        547.06        21.34 o                         
   7  11   8        906.86        840.29        26.09 o                         
   8  11   8         54.14         54.11        17.97 o                         
   9  11   8       1506.02       1444.19        53.66 o                         
  10  11   8         21.14         32.97        33.28 o                         
  -9  12   8        695.54        672.49        62.64 o                         
  -8  12   8        338.44        265.70        37.82 o                         
  -7  12   8       1020.54       1006.15        56.34 o                         
  -6  12   8        704.50        699.45        54.21 o                         
  -5  12   8        391.34        327.47        35.92 o                         
  -4  12   8        117.75        106.38        32.98 o                         
  -3  12   8         88.36        104.47        27.90 o                         
  -2  12   8        724.79        763.47        41.61 o                         
  -1  12   8       2562.29       2523.02        82.25 o                         
   0  12   8        907.59        887.72        57.71 o                         
   1  12   8        148.45        111.80        19.63 o                         
   2  12   8         89.92         65.61        19.46 o                         
   3  12   8          2.14         -8.99        19.14 o                         
   4  12   8        345.80        336.61        30.83 o                         
   5  12   8       2231.04       2189.33        70.14 o                         
   6  12   8          4.11        -14.49        14.49 o                         
   7  12   8          6.95        -22.28        24.76 o                         
   8  12   8        339.67        364.54        38.63 o                         
  -6  13   8        524.97        541.02        58.48 o                         
  -5  13   8       3237.46       3711.05       150.07 o                         
  -4  13   8        278.84        269.52        34.52 o                         
  -3  13   8       2017.15       1992.65        84.98 o                         
  -2  13   8        438.59        446.44        59.94 o                         
  -1  13   8        298.63        307.07        67.03 o                         
   0  13   8        223.23        245.29        41.11 o                         
   1  13   8        421.21        397.22        68.97 o                         
   2  13   8        101.64        111.71        34.89 o                         
   3  13   8        308.86        263.75        33.04 o                         
   4  13   8        133.72         48.02        29.78 o                         
   5  13   8          5.08        -25.85        35.22 o                         
 -17   0   9       1062.74        933.10       100.04 o                         
 -15   0   9       1364.63       1218.89        74.30 o                         
 -13   0   9       5041.14       5203.19       112.15 o                         
 -11   0   9       9297.88       8966.61       201.42 o                         
  -9   0   9          2.69         32.38        16.63 o                         
  -7   0   9       2831.04       2332.69        79.77 o                         
  -5   0   9       1670.31       1807.32        67.78 o                         
  -3   0   9         89.51        124.16        11.05 o                         
  -1   0   9      11399.05      10785.85       167.50 o                         
   1   0   9       1834.50       1756.17        41.29 o                         
   3   0   9       2253.75       2407.72        51.47 o                         
   5   0   9      31637.63      31805.59       469.01 o                         
   7   0   9       2906.86       3110.81        79.75 o                         
   9   0   9        501.60        507.18        32.71 o                         
  11   0   9       6653.14       6652.02       145.96 o                         
  13   0   9        549.29        473.26        33.01 o                         
  15   0   9         26.02        -14.36        26.87 o                         
  17   0   9       3906.26       3915.99       620.91 o                         
 -18   1   9        490.50        462.83        41.70 o                         
 -17   1   9         83.01         62.94        21.93 o                         
 -16   1   9       3536.26       3597.22        71.95 o                         
 -15   1   9        481.43        471.58        26.20 o                         
 -14   1   9        190.22        218.57        19.02 o                         
 -13   1   9        164.84        137.73        16.80 o                         
 -12   1   9       1378.42       1367.20        40.41 o                         
 -11   1   9        481.03        453.88        32.56 o                         
 -10   1   9      12134.65      11952.96       187.49 o                         
  -9   1   9         37.87         58.12        14.89 o                         
  -8   1   9       1157.45       1093.44        45.40 o                         
  -7   1   9          0.01         12.89        12.13 o                         
  -6   1   9       3051.00       2805.07        51.21 o                         
  -5   1   9        112.33        145.59        14.81 o                         
  -4   1   9      10754.47      10208.71       138.23 o                         
  -3   1   9         63.67         80.77         7.02 o                         
  -2   1   9      11611.67      11570.74       161.29 o                         
  -1   1   9       2075.21       2218.30        36.99 o                         
   0   1   9      20395.12      20144.75       270.02 o                         
   1   1   9         62.44        100.62         8.33 o                         
   2   1   9      40863.04      39951.71       577.25 o                         
   3   1   9        676.12        737.94        21.10 o                         
   4   1   9      46393.52      46450.98       567.62 o                         
   5   1   9       3078.40       3183.26        63.60 o                         
   6   1   9       1887.24       1739.21        39.31 o                         
   7   1   9         17.57         34.93        13.30 o                         
   8   1   9       3363.28       3401.91        94.74 o                         
   9   1   9       1145.88       1155.52        39.85 o                         
  10   1   9        662.59        619.19        25.23 o                         
  11   1   9        952.06        926.64        32.44 o                         
  12   1   9        403.40        366.60        24.76 o                         
  13   1   9         15.65          1.15        16.00 o                         
  14   1   9        949.29       1048.06        38.64 o                         
  15   1   9         99.33         89.29        21.13 o                         
  16   1   9       3700.85       3768.53       142.19 o                         
  17   1   9         36.85         77.80        46.61 o                         
 -18   2   9         57.86         72.13        28.97 o                         
 -17   2   9        117.99        117.61        35.32 o                         
 -16   2   9          1.11        -15.53        18.17 o                         
 -15   2   9        590.49        586.19        23.17 o                         
 -14   2   9        220.98        205.09        20.26 o                         
 -13   2   9       5758.01       5718.53        77.60 o                         
 -12   2   9        428.83        459.73        21.57 o                         
 -11   2   9       7383.82       7326.90        97.77 o                         
 -10   2   9       1136.77       1176.16        30.20 o                         
  -9   2   9        809.07       1063.68        28.96 o                         
  -8   2   9         89.06         91.09        12.69 o                         
  -7   2   9       2950.70       2761.51        62.23 o                         
  -6   2   9       1488.07       1580.27        40.89 o                         
  -5   2   9       5977.66       5750.04        92.93 o                         
  -4   2   9        745.65        869.70        21.74 o                         
  -3   2   9        946.81       1090.66        19.41 o                         
  -2   2   9        330.77        418.99        11.59 o                         
  -1   2   9      19354.01      18673.17       206.24 o                         
   0   2   9        768.14        755.50        18.11 o                         
   1   2   9       8235.16       7978.35       128.28 o                         
   2   2   9        970.65       1023.04        22.55 o                         
   3   2   9       2543.24       2967.02        45.48 o                         
   4   2   9         74.51        100.39        12.85 o                         
   5   2   9       6218.77       5832.03       120.35 o                         
   6   2   9         38.04         76.55        17.46 o                         
   7   2   9        457.69        462.26        24.15 o                         
   8   2   9          2.06          6.43        14.55 o                         
   9   2   9        850.45        899.25        50.52 o                         
  10   2   9         36.20         25.22        15.87 o                         
  11   2   9       4427.65       4305.90        74.40 o                         
  12   2   9          8.12          9.71        14.76 o                         
  13   2   9         46.98         24.62        14.17 o                         
  14   2   9        364.57        340.51        19.82 o                         
  15   2   9        152.64        154.48        21.71 o                         
  16   2   9        149.80         99.07        20.39 o                         
  17   2   9       4070.09       4263.35       139.08 o                         
 -18   3   9        337.15        374.85        32.52 o                         
 -17   3   9        259.01        176.66        26.05 o                         
 -16   3   9       4285.18       4489.80        94.71 o                         
 -15   3   9        319.02        345.98        24.96 o                         
 -14   3   9        672.79        609.46        26.03 o                         
 -13   3   9        161.65        116.32        13.08 o                         
 -12   3   9       3783.57       3807.93        60.07 o                         
 -11   3   9        361.22        429.88        21.08 o                         
 -10   3   9      10989.96      11186.46       154.16 o                         
  -9   3   9       1389.33       1473.26        35.70 o                         
  -8   3   9       1607.40       1735.38        37.21 o                         
  -7   3   9       3730.08       3889.27        59.49 o                         
  -6   3   9       2083.23       2228.43        60.29 o                         
  -5   3   9       1412.75       1351.29        30.01 o                         
  -4   3   9       8510.20       7703.93        86.71 o                         
  -3   3   9        209.77        257.44         9.46 o                         
  -2   3   9       2081.86       2504.59        39.85 o                         
  -1   3   9       9682.80      10053.70       102.22 o                         
   0   3   9       6453.72       6175.29        85.73 o                         
   1   3   9        810.13        672.78        17.12 o                         
   2   3   9      17307.82      16657.39       213.64 o                         
   3   3   9       8690.12       8868.10       106.55 o                         
   4   3   9       8678.22       8323.24       110.19 o                         
   5   3   9       2762.05       2613.34        43.85 o                         
   6   3   9       1276.94       1260.65        36.41 o                         
   7   3   9        317.08        377.74        23.59 o                         
   8   3   9       2200.73       2401.62        55.75 o                         
   9   3   9       1251.19       1318.34        44.38 o                         
  10   3   9      11803.22      11955.56       186.46 o                         
  11   3   9        846.38        864.06        28.60 o                         
  12   3   9        495.53        451.25        22.41 o                         
  13   3   9          0.18         -6.80        13.75 o                         
  14   3   9       1611.79       1595.54        65.11 o                         
  15   3   9        346.19        360.25        37.32 o                         
  16   3   9       2469.36       2344.15        81.62 o                         
  17   3   9        146.64        114.93        78.89 o                         
 -17   4   9        855.96        909.08        53.16 o                         
 -16   4   9         38.68         37.16        20.31 o                         
 -15   4   9       2572.81       2674.39        59.26 o                         
 -14   4   9        317.83        268.88        21.50 o                         
 -13   4   9       2728.81       2850.37        58.12 o                         
 -12   4   9        428.25        459.75        35.93 o                         
 -11   4   9       4091.40       4097.78        68.39 o                         
 -10   4   9       2015.28       2017.97        42.13 o                         
  -9   4   9        171.32        242.60        15.82 o                         
  -8   4   9        908.00        853.36        24.66 o                         
  -7   4   9       6068.49       6074.77        79.78 o                         
  -6   4   9       1859.00       1922.95        31.82 o                         
  -5   4   9       9180.00       9037.14       106.89 o                         
  -4   4   9       1263.99       1295.72        26.39 o                         
  -3   4   9         36.45         23.41         5.95 o                         
  -2   4   9        238.55        183.59         8.58 o                         
  -1   4   9      24094.40      23359.31       257.97 o                         
   0   4   9       2129.94       2359.29        37.99 o                         
   1   4   9       3407.06       3325.95        49.36 o                         
   2   4   9        169.94        161.92         9.68 o                         
   3   4   9        923.01        960.62        21.53 o                         
   4   4   9       5456.54       5832.49        78.15 o                         
   5   4   9      16359.03      16033.55       187.07 o                         
   6   4   9        331.49        362.99        17.87 o                         
   7   4   9       2371.78       2379.00        53.80 o                         
   8   4   9         45.53         42.89        14.69 o                         
   9   4   9       1991.14       2014.06        51.15 o                         
  10   4   9         79.72        101.72        17.04 o                         
  11   4   9       5828.46       5913.54       155.47 o                         
  12   4   9        185.47        148.44        16.72 o                         
  13   4   9       1524.58       1354.90        52.08 o                         
  14   4   9        438.45        466.24        32.59 o                         
  15   4   9         48.68         -1.08        25.30 o                         
  16   4   9        117.61        109.61        45.65 o                         
 -17   5   9         94.39         68.93        23.17 o                         
 -16   5   9       2260.47       2383.95        78.08 o                         
 -15   5   9        274.34        276.26        26.58 o                         
 -14   5   9        149.24        127.84        19.51 o                         
 -13   5   9       1092.94       1040.10        33.70 o                         
 -12   5   9          1.33         -7.72        13.60 o                         
 -11   5   9          1.97         -8.39        10.03 o                         
 -10   5   9       2558.08       2549.46        40.58 o                         
  -9   5   9        904.29        892.12        26.33 o                         
  -8   5   9        446.42        381.22        16.70 o                         
  -7   5   9       1896.06       1875.91        35.18 o                         
  -6   5   9       1272.97       1259.27        25.34 o                         
  -5   5   9          6.30         31.80         9.78 o                         
  -4   5   9       2154.28       2286.30        33.68 o                         
  -3   5   9      12101.80      12045.69       141.34 o                         
  -2   5   9       2348.77       2224.96        32.18 o                         
  -1   5   9       1519.37       1589.83        26.09 o                         
   0   5   9       6238.48       6473.74        70.65 o                         
   1   5   9       4178.95       4007.98        54.69 o                         
   2   5   9       3845.83       3939.30        54.72 o                         
   3   5   9      12395.62      12533.46       139.62 o                         
   4   5   9       2919.77       2834.96        43.64 o                         
   5   5   9        472.46        487.10        18.34 o                         
   6   5   9          3.83        -12.05        13.66 o                         
   7   5   9          1.15          4.86        13.91 o                         
   8   5   9       3844.75       3998.00        78.04 o                         
   9   5   9        575.94        587.91        28.61 o                         
  10   5   9       2904.26       2932.41        91.87 o                         
  11   5   9         81.30         75.73        18.03 o                         
  12   5   9       1847.58       1923.05        48.48 o                         
  13   5   9          2.07          2.98        18.09 o                         
  14   5   9        846.99        844.10        37.68 o                         
  15   5   9        612.75        630.63        48.02 o                         
  16   5   9        469.74        282.02        39.54 o                         
 -16   6   9          1.20         -5.65        22.81 o                         
 -15   6   9        977.71        938.34        40.21 o                         
 -14   6   9       1227.23       1290.53        37.81 o                         
 -13   6   9       2206.95       2243.45        47.75 o                         
 -12   6   9        774.72        773.30        26.09 o                         
 -11   6   9        560.11        471.52        22.63 o                         
 -10   6   9         31.24         18.13        10.16 o                         
  -9   6   9         57.08         55.38        10.51 o                         
  -8   6   9        203.75        246.33        22.83 o                         
  -7   6   9      13802.37      13964.39       161.36 o                         
  -6   6   9       3318.83       3317.61        51.07 o                         
  -5   6   9       4189.46       4245.62        57.22 o                         
  -4   6   9        805.67        750.74        19.89 o                         
  -3   6   9       1071.59       1055.29        23.55 o                         
  -2   6   9       2095.72       2049.18        34.42 o                         
  -1   6   9      31998.99      32191.43       317.08 o                         
   0   6   9        722.02        729.23        16.37 o                         
   1   6   9       7709.81       7547.20        84.95 o                         
   2   6   9        559.17        542.30        16.39 o                         
   3   6   9       1012.40       1106.02        36.02 o                         
   4   6   9       1065.32       1037.07        22.51 o                         
   5   6   9       8737.97       8363.40       102.89 o                         
   6   6   9        155.06        196.40        18.90 o                         
   7   6   9       5917.49       5874.81       151.63 o                         
   8   6   9        271.03        236.03        26.81 o                         
   9   6   9          1.69         -6.92        15.50 o                         
  10   6   9         14.58         -4.59        17.26 o                         
  11   6   9       2907.96       3014.98        70.14 o                         
  12   6   9        477.19        341.75        31.93 o                         
  13   6   9       1550.41       1578.28        46.04 o                         
  14   6   9        135.99         98.72        26.55 o                         
  15   6   9        222.20        161.98        30.21 o                         
 -16   7   9       1638.58       1717.76        65.22 o                         
 -15   7   9        707.23        815.95        52.77 o                         
 -14   7   9        145.05        137.82        19.60 o                         
 -13   7   9        409.11        338.75        21.52 o                         
 -12   7   9        316.09        219.85        17.21 o                         
 -11   7   9          3.07         -3.71        11.97 o                         
 -10   7   9        893.38        916.22        31.22 o                         
  -9   7   9       2481.76       2613.26        48.49 o                         
  -8   7   9        126.55        116.92        16.28 o                         
  -7   7   9        917.82        901.34        25.26 o                         
  -6   7   9         11.80          5.05        10.11 o                         
  -5   7   9        900.18        908.55        23.03 o                         
  -4   7   9       2432.42       2541.29        41.59 o                         
  -3   7   9       1585.99       1586.03        34.86 o                         
  -2   7   9       6426.99       6599.54        82.67 o                         
  -1   7   9       1763.16       1857.10        39.55 o                         
   0   7   9         85.98         73.38         8.09 o                         
   1   7   9         53.98         52.94         7.34 o                         
   2   7   9       1467.74       1566.52        29.06 o                         
   3   7   9       4406.85       4518.06        64.42 o                         
   4   7   9        138.81        100.54        10.84 o                         
   5   7   9        253.58        254.37        13.75 o                         
   6   7   9       2121.67       2196.14        46.15 o                         
   7   7   9       1666.93       1729.89        41.96 o                         
   8   7   9       2167.18       2285.18        63.34 o                         
   9   7   9        143.20         98.06        17.64 o                         
  10   7   9       1449.45       1364.45        44.58 o                         
  11   7   9         67.11         51.43        14.24 o                         
  12   7   9         46.52         31.36        23.69 o                         
  13   7   9        855.96        884.35        46.83 o                         
  14   7   9        707.70        639.45        48.25 o                         
  15   7   9        224.45        169.43        56.29 o                         
 -15   8   9        630.05        648.95        68.56 o                         
 -14   8   9       1688.45       1581.78        52.07 o                         
 -13   8   9        775.85        741.33        41.26 o                         
 -12   8   9         13.63          7.30        15.35 o                         
 -11   8   9         18.70        -11.55        23.18 o                         
 -10   8   9        944.57        888.42        35.46 o                         
  -9   8   9       1847.72       1925.88        44.91 o                         
  -8   8   9       1094.08       1208.22        33.30 o                         
  -7   8   9       9693.18      10089.63       123.10 o                         
  -6   8   9         53.29         63.98        11.03 o                         
  -5   8   9       5318.17       5372.47        70.05 o                         
  -4   8   9        434.47        413.83        16.53 o                         
  -3   8   9         26.21         37.99        10.28 o                         
  -2   8   9       2554.65       2594.50        40.29 o                         
  -1   8   9       4476.69       4745.74        64.28 o                         
   0   8   9        689.23        713.53        24.07 o                         
   1   8   9       3632.57       3595.53        48.16 o                         
   2   8   9        427.64        394.70        14.07 o                         
   3   8   9         25.51         21.21        10.50 o                         
   4   8   9       2039.48       2262.93        46.07 o                         
   5   8   9       6288.74       6698.12        88.90 o                         
   6   8   9       2337.94       2400.35        47.46 o                         
   7   8   9       4767.26       4631.87       107.21 o                         
   8   8   9       1088.05       1070.84        51.13 o                         
   9   8   9          0.78          2.03        14.36 o                         
  10   8   9        184.62        172.23        20.79 o                         
  11   8   9       4754.68       5084.11       163.89 o                         
  12   8   9        786.11        740.63        60.75 o                         
  13   8   9       2123.09       1966.96        76.88 o                         
  14   8   9        131.90         91.34        36.37 o                         
 -14   9   9         53.57         70.55        31.86 o                         
 -13   9   9        157.64        126.15        30.04 o                         
 -12   9   9        201.07        205.83        34.74 o                         
 -11   9   9         26.85         -5.07        24.91 o                         
 -10   9   9       2291.15       2451.06        66.92 o                         
  -9   9   9       1778.45       1769.53        72.86 o                         
  -8   9   9        213.94        219.31        15.98 o                         
  -7   9   9          8.92          1.50        11.52 o                         
  -6   9   9       2701.43       2909.39        46.33 o                         
  -5   9   9        276.65        291.53        15.94 o                         
  -4   9   9       9697.64       9939.14       114.16 o                         
  -3   9   9        930.41        907.42        27.61 o                         
  -2   9   9       1566.47       1719.82        31.44 o                         
  -1   9   9        462.99        465.60        17.17 o                         
   0   9   9          0.40         -7.40         8.45 o                         
   1   9   9       1280.96       1290.85        23.81 o                         
   2   9   9         24.36         26.59         9.90 o                         
   3   9   9       2069.84       2191.51        40.01 o                         
   4   9   9          2.53          6.45        12.23 o                         
   5   9   9       1499.83       1527.23        30.61 o                         
   6   9   9        607.27        659.91        20.52 o                         
   7   9   9          4.57          4.79        10.72 o                         
   8   9   9        143.98        143.95        16.09 o                         
   9   9   9        464.06        425.30        22.38 o                         
  10   9   9       1395.23       1288.02        63.61 o                         
  11   9   9         12.40        -14.03        21.96 o                         
  12   9   9        101.91         67.39        23.14 o                         
  13   9   9         33.35         27.03        29.39 o                         
 -12  10   9         10.69        -26.07        27.43 o                         
 -11  10   9        285.32        196.69        34.42 o                         
 -10  10   9        114.18         89.99        25.65 o                         
  -9  10   9        301.26        253.20        22.82 o                         
  -8  10   9       2303.05       2457.29        62.76 o                         
  -7  10   9       1451.57       1523.45        47.94 o                         
  -6  10   9        209.41        211.57        15.46 o                         
  -5  10   9        948.14        974.94        24.67 o                         
  -4  10   9        178.74        144.13        12.51 o                         
  -3  10   9        551.63        517.80        17.46 o                         
  -2  10   9       2962.43       3219.97        57.82 o                         
  -1  10   9       1634.17       1759.42        32.79 o                         
   0  10   9       2941.55       3091.59        49.32 o                         
   1  10   9       2458.30       2431.88        60.44 o                         
   2  10   9        281.53        289.97        15.42 o                         
   3  10   9         30.90         17.43        10.27 o                         
   4  10   9       1966.36       2032.27        45.66 o                         
   5  10   9       4327.42       4334.02        80.16 o                         
   6  10   9       2188.74       2298.57        52.67 o                         
   7  10   9        947.05        983.19        25.92 o                         
   8  10   9        956.48        905.28        35.56 o                         
   9  10   9          0.12        -17.84        17.84 o                         
  10  10   9        323.51        350.31        29.47 o                         
  11  10   9       3114.60       3060.31        75.72 o                         
  12  10   9        433.20        380.58        44.28 o                         
 -11  11   9         48.14         49.79        34.61 o                         
 -10  11   9       1187.86       1153.70        71.68 o                         
  -9  11   9        915.96       1006.48        54.35 o                         
  -8  11   9        474.59        402.35        27.32 o                         
  -7  11   9        666.89        620.06        30.47 o                         
  -6  11   9       1378.01       1257.95        36.90 o                         
  -5  11   9        956.78        958.15        35.33 o                         
  -4  11   9       3476.49       3566.57       125.51 o                         
  -3  11   9       1316.32       1386.10        43.69 o                         
  -2  11   9       1355.92       1557.43        52.65 o                         
  -1  11   9        720.34        691.67        40.35 o                         
   0  11   9          6.41         -4.64        19.03 o                         
   1  11   9          4.44          2.62        12.78 o                         
   2  11   9       1646.65       1730.92        48.98 o                         
   3  11   9       1601.85       1448.53        62.20 o                         
   4  11   9        151.99         98.61        15.76 o                         
   5  11   9         10.62          1.29        12.56 o                         
   6  11   9       1095.95       1075.23        32.32 o                         
   7  11   9        195.10        168.97        24.56 o                         
   8  11   9       2097.41       2071.40        58.94 o                         
   9  11   9        471.64        495.06        32.52 o                         
  10  11   9       1557.11       1315.38        70.41 o                         
  -9  12   9        641.31        697.00       168.14 o                         
  -8  12   9       1763.34       1720.63       130.13 o                         
  -7  12   9        993.60       1037.14        97.91 o                         
  -6  12   9        353.57        249.79        27.31 o                         
  -5  12   9        760.21        858.35        57.84 o                         
  -4  12   9        531.62        595.01        41.97 o                         
  -3  12   9        156.46        146.69        25.89 o                         
  -2  12   9       2321.96       2407.96        99.26 o                         
  -1  12   9        176.28        194.24        37.90 o                         
   0  12   9        110.55        109.42        35.30 o                         
   1  12   9        767.53        711.57        52.89 o                         
   2  12   9        968.49       1008.59        53.18 o                         
   3  12   9        299.55        280.97        25.89 o                         
   4  12   9        729.54        719.96        34.09 o                         
   5  12   9        763.63        560.47        43.13 o                         
   6  12   9        465.19        444.37        26.88 o                         
   7  12   9        199.43        188.27        26.86 o                         
   8  12   9        208.96        224.80        41.81 o                         
  -6  13   9       1086.62       1176.28        90.77 o                         
  -5  13   9        191.45        213.13        40.20 o                         
  -4  13   9       1490.66       1677.83        79.72 o                         
  -3  13   9       1477.79       1432.03        94.42 o                         
  -2  13   9        878.01        898.79        70.28 o                         
  -1  13   9        292.36        252.63        40.85 o                         
   0  13   9         77.51         27.55        33.64 o                         
   1  13   9         21.63        -14.80        33.50 o                         
   2  13   9        635.75        591.87        51.00 o                         
   3  13   9        109.41         72.81        28.47 o                         
   4  13   9        426.06        500.41        54.70 o                         
   5  13   9          8.21         20.40        34.53 o                         
 -18   0  10       1389.47       1408.81        69.24 o                         
 -16   0  10       1609.69       1483.01        76.61 o                         
 -14   0  10       1988.38       1987.92        67.65 o                         
 -12   0  10       2548.32       2409.37        79.12 o                         
 -10   0  10       7111.04       6648.19       152.41 o                         
  -8   0  10       2036.81       2090.52        78.85 o                         
  -6   0  10       1701.46       1758.83        57.29 o                         
  -4   0  10       2007.72       1591.32        54.53 o                         
  -2   0  10       4751.95       4516.91        91.05 o                         
   0   0  10      19406.39      19815.74       329.00 o                         
   2   0  10       5771.52       5504.94       103.87 o                         
   4   0  10       4741.62       4442.72        93.92 o                         
   6   0  10       9530.27       9674.20       161.72 o                         
   8   0  10       1379.04       1611.75        76.61 o                         
  10   0  10      12172.94      12062.46       259.49 o                         
  12   0  10       3006.01       2988.21       125.07 o                         
  14   0  10         48.39         -2.66        24.05 o                         
  16   0  10         59.08         89.82        51.90 o                         
 -18   1  10         13.95        -12.70        25.18 o                         
 -17   1  10       3518.01       3993.61       109.17 o                         
 -16   1  10        251.36        245.84        26.74 o                         
 -15   1  10       4713.54       5043.01        84.00 o                         
 -14   1  10         62.83         46.14        14.56 o                         
 -13   1  10          4.75          1.10        14.24 o                         
 -12   1  10         37.92         28.38        18.60 o                         
 -11   1  10        612.70        572.07        29.18 o                         
 -10   1  10        124.59        117.37        18.14 o                         
  -9   1  10      15083.81      14567.96       241.51 o                         
  -8   1  10        370.17        488.84        31.44 o                         
  -7   1  10        246.26        254.75        15.05 o                         
  -6   1  10        295.71        345.41        15.04 o                         
  -5   1  10      13550.10      13627.12       181.03 o                         
  -4   1  10        512.16        520.07        15.72 o                         
  -3   1  10      22705.77      20844.49       245.90 o                         
  -2   1  10       2698.63       2692.98        54.80 o                         
  -1   1  10       1943.80       1871.86        31.27 o                         
   0   1  10        500.66        448.11        14.08 o                         
   1   1  10       2227.39       1967.06        36.51 o                         
   2   1  10       8311.13       8512.07       137.69 o                         
   3   1  10      19823.62      17700.52       271.72 o                         
   4   1  10       3578.34       3697.40        64.34 o                         
   5   1  10      16095.77      16282.42       250.34 o                         
   6   1  10        417.27        417.99        19.17 o                         
   7   1  10        131.56        146.58        13.17 o                         
   8   1  10        523.15        619.68        38.18 o                         
   9   1  10       4298.16       4384.81        91.76 o                         
  10   1  10         94.26         88.59        19.15 o                         
  11   1  10       3430.19       3426.79        71.11 o                         
  12   1  10         12.74         29.10        16.26 o                         
  13   1  10       1451.27       1379.50        41.49 o                         
  14   1  10         14.73          2.57        17.89 o                         
  15   1  10       2871.30       2942.50        75.16 o                         
  16   1  10        174.87        226.54        44.51 o                         
  17   1  10       4301.33       4715.56       170.10 o                         
 -18   2  10        931.98       1071.86        53.34 o                         
 -17   2  10        600.15        698.83        63.68 o                         
 -16   2  10          0.70         21.82        14.89 o                         
 -15   2  10         71.95         43.27        14.50 o                         
 -14   2  10       1410.46       1447.00        32.43 o                         
 -13   2  10         10.87          9.01        12.47 o                         
 -12   2  10       2779.24       2885.97        51.86 o                         
 -11   2  10          1.44         -1.87        12.76 o                         
 -10   2  10       6190.84       5985.78        87.08 o                         
  -9   2  10         26.81         16.73        10.69 o                         
  -8   2  10       1315.68       1329.87        37.27 o                         
  -7   2  10         72.25         66.90        20.38 o                         
  -6   2  10       6105.37       6365.32       103.90 o                         
  -5   2  10        236.96        235.87        13.56 o                         
  -4   2  10       1479.19       1349.21        28.84 o                         
  -3   2  10        101.34         90.53         6.90 o                         
  -2   2  10       9890.69       8911.00       111.12 o                         
  -1   2  10        166.10        190.10         8.62 o                         
   0   2  10      11347.01      11656.85       164.93 o                         
   1   2  10         87.34         78.29         9.50 o                         
   2   2  10       9374.35       8906.32       113.21 o                         
   3   2  10        804.06        776.84        19.24 o                         
   4   2  10        306.00        246.70        15.04 o                         
   5   2  10        345.69        338.88        24.48 o                         
   6   2  10       3637.59       3576.00        86.81 o                         
   7   2  10       2063.44       2037.05        53.97 o                         
   8   2  10         81.25         56.16        16.49 o                         
   9   2  10        309.35        328.35        24.79 o                         
  10   2  10       3450.62       3368.43        81.82 o                         
  11   2  10        388.41        360.13        21.59 o                         
  12   2  10       3728.35       3627.72        75.61 o                         
  13   2  10          6.79         12.17        11.45 o                         
  14   2  10        411.47        285.36        18.37 o                         
  15   2  10         20.35          0.91        15.98 o                         
  16   2  10        267.83        226.38        32.30 o                         
  17   2  10        343.55        313.96        95.17 o                         
 -18   3  10        259.76        342.47        43.15 o                         
 -17   3  10        786.21        812.97        37.62 o                         
 -16   3  10       1190.49       1228.33        51.37 o                         
 -15   3  10       3646.32       3907.40        74.19 o                         
 -14   3  10        591.39        512.66        21.67 o                         
 -13   3  10        802.94        737.86        25.91 o                         
 -12   3  10         44.04         33.80        13.44 o                         
 -11   3  10         22.12         16.40        12.89 o                         
 -10   3  10        688.30        680.12        25.30 o                         
  -9   3  10      11836.61      11527.92       157.52 o                         
  -8   3  10         13.78         15.93        10.53 o                         
  -7   3  10       1007.35       1092.59        28.80 o                         
  -6   3  10        156.89        141.20        12.46 o                         
  -5   3  10       3106.12       2796.75        45.60 o                         
  -4   3  10       2676.34       2602.89        32.88 o                         
  -3   3  10      21299.73      20283.70       205.82 o                         
  -2   3  10       9902.47      10126.34       103.60 o                         
  -1   3  10        117.26         58.79         6.12 o                         
   0   3  10        401.35        412.26        14.35 o                         
   1   3  10       3060.67       3209.16        51.34 o                         
   2   3  10      13560.65      13421.07       165.08 o                         
   3   3  10      25561.94      25041.77       261.61 o                         
   4   3  10       6941.08       6939.06        95.85 o                         
   5   3  10       9379.06       9288.85       140.08 o                         
   6   3  10          1.60         -1.05         9.97 o                         
   7   3  10        652.25        632.32        21.42 o                         
   8   3  10         68.42         57.94        14.60 o                         
   9   3  10       3754.83       4058.64        81.49 o                         
  10   3  10        611.71        590.39        38.84 o                         
  11   3  10        724.44        772.80        36.73 o                         
  12   3  10          3.87         17.36        14.70 o                         
  13   3  10         99.73         86.89        21.97 o                         
  14   3  10        476.29        434.57        27.04 o                         
  15   3  10       1292.80       1150.09        53.58 o                         
  16   3  10        265.44        268.54        31.27 o                         
  17   3  10       2303.50       2530.66       163.23 o                         
 -17   4  10        430.85        496.45        53.41 o                         
 -16   4  10        319.45        346.71        36.37 o                         
 -15   4  10         22.62         30.12        18.82 o                         
 -14   4  10       1069.31       1034.45        33.42 o                         
 -13   4  10        387.67        329.43        33.50 o                         
 -12   4  10       1096.73       1082.28        45.63 o                         
 -11   4  10        937.53        958.83        29.75 o                         
 -10   4  10       2853.10       2680.45        53.41 o                         
  -9   4  10        614.20        564.45        21.93 o                         
  -8   4  10       1923.22       2013.24        39.68 o                         
  -7   4  10        938.36        939.82        23.50 o                         
  -6   4  10       5893.86       6024.19        84.11 o                         
  -5   4  10        491.38        471.94        17.57 o                         
  -4   4  10       1642.50       1766.01        27.96 o                         
  -3   4  10        561.69        580.17        14.40 o                         
  -2   4  10      19386.09      19629.72       198.50 o                         
  -1   4  10        577.51        641.66        16.89 o                         
   0   4  10       4348.75       3842.66        59.30 o                         
   1   4  10        311.32        360.71        13.53 o                         
   2   4  10       2490.77       2531.83        41.77 o                         
   3   4  10         10.39         37.86         8.79 o                         
   4   4  10       3736.54       3650.28        55.52 o                         
   5   4  10         85.70         91.26        11.72 o                         
   6   4  10       6346.87       6450.87        88.41 o                         
   7   4  10        132.31        156.67        14.29 o                         
   8   4  10       1181.48       1226.26        38.48 o                         
   9   4  10        982.81       1067.88        37.51 o                         
  10   4  10       1218.97       1266.56        41.61 o                         
  11   4  10        115.83        102.36        19.05 o                         
  12   4  10       3183.88       3240.58        77.36 o                         
  13   4  10        157.91        118.85        17.33 o                         
  14   4  10        958.85        848.41        52.82 o                         
  15   4  10          0.08        -17.93        25.83 o                         
  16   4  10        374.33        419.00        37.85 o                         
 -17   5  10        342.98        289.53        29.99 o                         
 -16   5  10       1100.30       1133.95        44.09 o                         
 -15   5  10       3201.04       3466.35       104.34 o                         
 -14   5  10          0.35        -18.89        18.89 o                         
 -13   5  10        128.87        137.83        18.66 o                         
 -12   5  10          0.88        -10.63        10.63 o                         
 -11   5  10       1013.49       1003.36        31.71 o                         
 -10   5  10       6661.16       6845.87        88.58 o                         
  -9   5  10       1355.01       1437.35        31.69 o                         
  -8   5  10        123.18        155.18        16.31 o                         
  -7   5  10        437.48        440.84        16.00 o                         
  -6   5  10       1896.15       1670.73        30.56 o                         
  -5   5  10       1466.08       1401.83        25.16 o                         
  -4   5  10       3462.86       3319.50        47.15 o                         
  -3   5  10       9687.32       9282.01       105.10 o                         
  -2   5  10          7.32         21.32         6.62 o                         
  -1   5  10       1136.32       1264.88        24.29 o                         
   0   5  10        660.07        825.52        17.28 o                         
   1   5  10          4.63          0.07         7.83 o                         
   2   5  10       1998.58       1935.72        33.49 o                         
   3   5  10       9885.71       9785.04       113.12 o                         
   4   5  10       8918.24       9021.31       107.82 o                         
   5   5  10       5908.58       6219.06        85.07 o                         
   6   5  10       1308.81       1242.44        30.03 o                         
   7   5  10        197.70        177.65        16.86 o                         
   8   5  10        185.67        161.01        19.51 o                         
   9   5  10       1210.37       1201.45        39.85 o                         
  10   5  10        868.20        988.58        39.38 o                         
  11   5  10       2677.08       2835.58        63.36 o                         
  12   5  10          1.40          2.06        19.13 o                         
  13   5  10        445.92        370.71        22.12 o                         
  14   5  10        165.93        145.96        27.83 o                         
  15   5  10       1006.72        857.50        48.82 o                         
  16   5  10        755.63        786.84        68.55 o                         
 -16   6  10         66.88         44.26        24.00 o                         
 -15   6  10          0.25          0.93        20.98 o                         
 -14   6  10       1733.66       1790.65        46.97 o                         
 -13   6  10         90.62         53.84        16.76 o                         
 -12   6  10       2202.54       2174.24        45.23 o                         
 -11   6  10        769.57        710.21        26.00 o                         
 -10   6  10          5.86          3.05        10.26 o                         
  -9   6  10       1671.72       1654.41        31.27 o                         
  -8   6  10       9021.68       9176.83       105.09 o                         
  -7   6  10        509.43        550.25        19.71 o                         
  -6   6  10       5993.40       6315.04        78.60 o                         
  -5   6  10        583.66        595.20        19.84 o                         
  -4   6  10       1587.79       1459.70        29.11 o                         
  -3   6  10        405.78        375.90        14.86 o                         
  -2   6  10       7499.17       7233.98       110.61 o                         
  -1   6  10       1137.78       1148.44        25.76 o                         
   0   6  10       9980.01      10328.96       112.72 o                         
   1   6  10        658.39        738.96        17.83 o                         
   2   6  10       8654.63       8842.28       108.36 o                         
   3   6  10         64.08         28.14         9.38 o                         
   4   6  10       4437.20       4342.23        60.73 o                         
   5   6  10        131.28        122.18         9.34 o                         
   6   6  10       9651.08       9979.22       199.42 o                         
   7   6  10         32.56         43.93        14.59 o                         
   8   6  10       2307.75       2410.27        57.34 o                         
   9   6  10          8.63        -14.31        18.08 o                         
  10   6  10          1.29         -7.23        17.03 o                         
  11   6  10       1905.11       1865.54        50.82 o                         
  12   6  10       5010.10       5234.41       109.37 o                         
  13   6  10         83.32         52.37        30.49 o                         
  14   6  10        876.92        807.46        53.02 o                         
  15   6  10          0.34        -27.70        27.70 o                         
 -15   7  10       1231.84       1260.20        66.79 o                         
 -14   7  10          0.44        -10.52        17.12 o                         
 -13   7  10        519.02        479.71        24.23 o                         
 -12   7  10        475.03        415.68        20.69 o                         
 -11   7  10        597.01        512.66        17.86 o                         
 -10   7  10        527.29        474.65        23.48 o                         
  -9   7  10       2863.14       2978.11        56.13 o                         
  -8   7  10       1000.53       1030.11        30.50 o                         
  -7   7  10        228.00        260.27        16.10 o                         
  -6   7  10         62.81         37.32         9.78 o                         
  -5   7  10       2387.00       2431.15        41.50 o                         
  -4   7  10       2282.78       2368.53        40.29 o                         
  -3   7  10       1629.06       1646.46        31.66 o                         
  -2   7  10       5452.54       5440.95        71.68 o                         
  -1   7  10        100.02        110.67         9.44 o                         
   0   7  10          0.85         13.14         8.39 o                         
   1   7  10        281.85        312.97        11.54 o                         
   2   7  10        417.98        446.04        15.35 o                         
   3   7  10        672.95        683.92        19.91 o                         
   4   7  10        801.12        735.83        20.63 o                         
   5   7  10         22.21         26.70         9.94 o                         
   6   7  10          0.50         18.43         7.03 o                         
   7   7  10       2343.52       2309.09        47.35 o                         
   8   7  10        309.72        228.00        21.20 o                         
   9   7  10       3240.92       3529.34        96.53 o                         
  10   7  10          2.24        -14.00        18.59 o                         
  11   7  10       1489.51       1412.89        46.04 o                         
  12   7  10        435.47        402.17        32.07 o                         
  13   7  10        243.05        186.22        49.85 o                         
  14   7  10        124.89         47.12        35.03 o                         
 -15   8  10       1376.10       1516.68       123.26 o                         
 -14   8  10       1223.37       1119.89        58.05 o                         
 -13   8  10         25.47          3.48        16.28 o                         
 -12   8  10       1579.12       1597.35        76.78 o                         
 -11   8  10        833.01        804.54        39.08 o                         
 -10   8  10         10.03        -11.39        16.29 o                         
  -9   8  10        403.02        381.72        23.54 o                         
  -8   8  10       7179.04       7565.14       104.68 o                         
  -7   8  10        495.01        536.15        19.19 o                         
  -6   8  10       4228.44       4344.12        61.19 o                         
  -5   8  10         23.14         41.05        11.83 o                         
  -4   8  10       4708.15       4654.22        62.87 o                         
  -3   8  10        256.51        308.59        15.50 o                         
  -2   8  10        631.01        667.94        20.35 o                         
  -1   8  10       9346.50       9783.73       127.31 o                         
   0   8  10       7206.80       7538.08        97.35 o                         
   1   8  10       1012.51        947.13        21.66 o                         
   2   8  10       1943.73       2042.02        33.55 o                         
   3   8  10       2289.42       2289.08        42.73 o                         
   4   8  10       6945.80       7196.30       100.35 o                         
   5   8  10       6025.18       6181.74        79.28 o                         
   6   8  10       9078.71       9408.22       117.57 o                         
   7   8  10        357.33        366.19        21.43 o                         
   8   8  10       2169.73       2115.17        45.55 o                         
   9   8  10        778.43        767.90        35.04 o                         
  10   8  10          5.98         -5.47        17.52 o                         
  11   8  10        779.53        660.60        57.55 o                         
  12   8  10       1707.53       1879.79        65.34 o                         
  13   8  10         74.28         11.23        36.74 o                         
  14   8  10        391.94        318.18        45.92 o                         
 -13   9  10         79.85          7.59        31.23 o                         
 -12   9  10        230.62        215.11        31.26 o                         
 -11   9  10        990.01       1063.63        44.72 o                         
 -10   9  10        214.93        222.45        35.93 o                         
  -9   9  10       3548.06       3744.52        75.05 o                         
  -8   9  10        232.83        234.62        15.55 o                         
  -7   9  10       3536.45       3551.64        59.03 o                         
  -6   9  10        154.93        152.98        14.24 o                         
  -5   9  10        234.55        211.48        15.08 o                         
  -4   9  10          3.79         20.57        11.64 o                         
  -3   9  10       4307.51       4566.03        84.82 o                         
  -2   9  10        106.44         75.39        12.45 o                         
  -1   9  10       6824.38       6983.88       111.74 o                         
   0   9  10         33.25         40.48         9.16 o                         
   1   9  10       1046.53       1062.77        21.98 o                         
   2   9  10         88.98         95.79        10.08 o                         
   3   9  10        221.17        233.27        18.16 o                         
   4   9  10       2245.98       2439.88        63.59 o                         
   5   9  10        207.58        212.97        14.94 o                         
   6   9  10          9.89         10.01        11.22 o                         
   7   9  10         26.18         22.23        10.60 o                         
   8   9  10         23.21        -16.48        16.48 o                         
   9   9  10       1798.51       1738.47        55.57 o                         
  10   9  10        172.39        176.76        20.92 o                         
  11   9  10        855.00        781.84        38.62 o                         
  12   9  10        172.82        147.53        24.03 o                         
  13   9  10          0.33         32.38        35.81 o                         
 -12  10  10        182.93        208.80        32.36 o                         
 -11  10  10        187.84        172.82        32.11 o                         
 -10  10  10        153.58        102.10        22.69 o                         
  -9  10  10        448.09        428.96        23.64 o                         
  -8  10  10       1441.40       1479.77        34.97 o                         
  -7  10  10       2162.05       2191.39        41.90 o                         
  -6  10  10       2528.02       2678.64        48.55 o                         
  -5  10  10        124.98        167.57        16.42 o                         
  -4  10  10        377.44        341.36        19.99 o                         
  -3  10  10       1111.75       1065.06        31.90 o                         
  -2  10  10        257.09        247.77        14.35 o                         
  -1  10  10       2663.29       2816.14        77.18 o                         
   0  10  10       2791.95       2758.17        60.36 o                         
   1  10  10       1882.85       1956.07        40.26 o                         
   2  10  10         51.01         29.00        11.25 o                         
   3  10  10       1347.21       1276.52        34.91 o                         
   4  10  10       1883.36       1978.71        35.27 o                         
   5  10  10       4829.96       4892.18        65.49 o                         
   6  10  10       1893.42       1866.73        47.02 o                         
   7  10  10        213.40        229.28        15.42 o                         
   8  10  10       1860.62       1815.02        60.38 o                         
   9  10  10        340.52        265.12        22.15 o                         
  10  10  10         70.33         35.53        24.30 o                         
  11  10  10        844.22        865.43        41.96 o                         
 -11  11  10       1028.76       1048.46        60.47 o                         
 -10  11  10         66.28         16.61        57.47 o                         
  -9  11  10       2389.48       2504.49        87.54 o                         
  -8  11  10          0.75         -8.26        21.38 o                         
  -7  11  10        148.38        145.08        19.65 o                         
  -6  11  10         32.31         27.90        16.45 o                         
  -5  11  10        196.47        158.20        19.34 o                         
  -4  11  10        780.50        744.86        33.13 o                         
  -3  11  10        947.75        936.54        49.27 o                         
  -2  11  10        392.23        298.71        26.85 o                         
  -1  11  10        614.47        492.04        44.09 o                         
   0  11  10         50.84         -0.21        15.63 o                         
   1  11  10         34.42         15.03         7.41 o                         
   2  11  10          0.82        -11.45        11.45 o                         
   3  11  10       1974.24       1816.23        84.28 o                         
   4  11  10        762.26        658.55        22.16 o                         
   5  11  10         79.51         50.85        13.77 o                         
   6  11  10         54.18         23.10        13.66 o                         
   7  11  10        240.93        247.98        20.22 o                         
   8  11  10        292.85        329.63        23.36 o                         
   9  11  10       2334.56       2321.13        72.59 o                         
  10  11  10        247.90        182.25        38.28 o                         
  -8  12  10        609.35        800.60        59.94 o                         
  -7  12  10       2050.35       1990.26        75.00 o                         
  -6  12  10       3103.56       3309.34       153.40 o                         
  -5  12  10       1221.88       1376.16        57.28 o                         
  -4  12  10        471.01        428.61        42.77 o                         
  -3  12  10        164.82        142.19        26.43 o                         
  -2  12  10         44.25         37.81        27.18 o                         
  -1  12  10       1594.43       1580.56        75.85 o                         
   0  12  10        741.73        760.42        84.55 o                         
   1  12  10        707.93        664.45        51.89 o                         
   2  12  10         67.47         30.01        29.69 o                         
   3  12  10         75.05         57.56        26.23 o                         
   4  12  10        539.37        521.59        30.03 o                         
   5  12  10        511.08        485.43        24.02 o                         
   6  12  10       1380.56       1392.34        44.65 o                         
   7  12  10        476.90        388.32        31.02 o                         
  -5  13  10        170.35         81.24        36.10 o                         
  -4  13  10        257.88        262.50        61.27 o                         
  -3  13  10       1325.94       1282.28        70.04 o                         
  -2  13  10        395.44        368.71        57.08 o                         
  -1  13  10        375.67        490.70        49.44 o                         
   0  13  10         83.12        113.63        35.93 o                         
   1  13  10         77.89         84.06        44.76 o                         
   2  13  10        246.02        228.20        41.59 o                         
   3  13  10        681.06        704.94        46.31 o                         
   4  13  10        178.63        213.20        44.98 o                         
 -17   0  11       6534.74       6631.92       286.03 o                         
 -15   0  11        383.48        348.89        33.87 o                         
 -13   0  11         62.98         46.53        24.96 o                         
 -11   0  11       5200.32       5268.11       127.95 o                         
  -9   0  11       6079.35       6138.72       166.03 o                         
  -7   0  11       1438.37       1576.09        54.63 o                         
  -5   0  11       1915.79       1549.53        49.60 o                         
  -3   0  11        482.59        547.23        22.42 o                         
  -1   0  11      43525.11      44638.45       569.43 o                         
   1   0  11       6091.40       5063.97        98.16 o                         
   3   0  11       2003.87       1840.65        54.41 o                         
   5   0  11       2296.59       2222.06        52.55 o                         
   7   0  11        230.05        227.78        19.23 o                         
   9   0  11       4927.77       5057.10       249.89 o                         
  11   0  11       4939.04       4690.31       125.56 o                         
  13   0  11       4100.85       4400.95       102.75 o                         
  15   0  11       3134.22       3085.47       106.37 o                         
  17   0  11        142.24        180.26        65.42 o                         
 -18   1  11         30.23         35.52        23.68 o                         
 -17   1  11         24.56         55.98        19.47 o                         
 -16   1  11       2207.52       2248.10        52.58 o                         
 -15   1  11         48.49         53.39        17.69 o                         
 -14   1  11       2048.14       1965.58        44.16 o                         
 -13   1  11        335.70        296.98        21.34 o                         
 -12   1  11        554.55        514.15        27.34 o                         
 -11   1  11          7.76         -6.32        15.72 o                         
 -10   1  11       5347.20       5620.31       108.77 o                         
  -9   1  11          5.31         40.12        13.64 o                         
  -8   1  11       1405.96       1329.80        36.74 o                         
  -7   1  11        930.39        917.41        26.11 o                         
  -6   1  11       1172.52       1335.70        29.17 o                         
  -5   1  11         63.78         70.96         7.78 o                         
  -4   1  11      27832.68      27423.43       322.53 o                         
  -3   1  11       2903.66       2950.29        47.92 o                         
  -2   1  11      35730.46      35011.42       511.49 o                         
  -1   1  11       1122.98       1083.10        24.63 o                         
   0   1  11        261.22        229.49        10.42 o                         
   1   1  11       6877.83       7221.39        98.90 o                         
   2   1  11       1598.11       1286.00        33.72 o                         
   3   1  11        852.51        925.52        33.60 o                         
   4   1  11      18998.29      17883.54       248.92 o                         
   5   1  11         62.41         64.15        10.20 o                         
   6   1  11         42.72         14.27         9.50 o                         
   7   1  11       1763.63       1882.19        46.97 o                         
   8   1  11         21.74         32.78        11.26 o                         
   9   1  11         23.83         19.28        12.33 o                         
  10   1  11      20657.02      20614.82       326.58 o                         
  11   1  11         14.92         33.27        18.13 o                         
  12   1  11         62.60         34.97        16.81 o                         
  13   1  11        672.09        589.41        29.54 o                         
  14   1  11        905.98        931.49        40.77 o                         
  15   1  11         40.61         87.14        28.16 o                         
  16   1  11       4442.62       4791.79       239.02 o                         
  17   1  11         14.83         42.61        64.58 o                         
 -18   2  11          0.09         -4.18        26.69 o                         
 -17   2  11       2981.36       3346.17        76.99 o                         
 -16   2  11        623.09        568.53        31.31 o                         
 -15   2  11        315.37        317.96        19.79 o                         
 -14   2  11         29.43         -7.34        13.09 o                         
 -13   2  11       2891.13       2973.44        63.95 o                         
 -12   2  11         11.00         -1.67        13.86 o                         
 -11   2  11       1516.16       1470.94        37.31 o                         
 -10   2  11          2.28         19.83        16.94 o                         
  -9   2  11       1312.42       1331.52        45.20 o                         
  -8   2  11        602.08        684.10        25.97 o                         
  -7   2  11       3380.77       3388.32        72.19 o                         
  -6   2  11        136.95        140.33        14.87 o                         
  -5   2  11       8692.99       8653.37       122.70 o                         
  -4   2  11       7286.94       7730.44       103.11 o                         
  -3   2  11       4102.37       3805.74        54.94 o                         
  -2   2  11       1341.68       1401.59        27.14 o                         
  -1   2  11      13144.42      12833.48       154.70 o                         
   0   2  11       2600.05       3137.03        55.93 o                         
   1   2  11       1840.89       1473.77        30.42 o                         
   2   2  11       1105.48       1183.03        26.53 o                         
   3   2  11      10097.65       9835.75       125.12 o                         
   4   2  11        607.61        578.50        20.65 o                         
   5   2  11       4503.82       4398.55       100.20 o                         
   6   2  11       2200.12       2115.28        62.84 o                         
   7   2  11        980.16        975.74        47.81 o                         
   8   2  11       1458.04       1561.52        44.65 o                         
   9   2  11        356.52        367.70        24.73 o                         
  10   2  11          0.42         24.12        18.63 o                         
  11   2  11       5642.31       5793.97       100.53 o                         
  12   2  11        769.19        607.22        25.73 o                         
  13   2  11       1565.24       1422.14        45.57 o                         
  14   2  11          3.77         -1.84        11.02 o                         
  15   2  11        910.80        841.71        45.84 o                         
  16   2  11          0.66        -19.21        35.09 o                         
  17   2  11        199.49        242.20        69.41 o                         
 -17   3  11          0.30          4.61        21.76 o                         
 -16   3  11       2964.73       3124.32        71.36 o                         
 -15   3  11        462.25        423.12        35.66 o                         
 -14   3  11        697.53        619.96        23.43 o                         
 -13   3  11        502.91        506.97        22.49 o                         
 -12   3  11        198.15        130.77        15.04 o                         
 -11   3  11       3434.54       3498.95        63.64 o                         
 -10   3  11          9.12         12.15        13.02 o                         
  -9   3  11        487.38        503.32        35.30 o                         
  -8   3  11       1512.95       1405.76        36.87 o                         
  -7   3  11       2381.69       2513.39        52.05 o                         
  -6   3  11         47.53         61.94         9.25 o                         
  -5   3  11       2446.69       2318.36        42.36 o                         
  -4   3  11       4083.13       3791.93        46.19 o                         
  -3   3  11       2920.64       2721.27        38.16 o                         
  -2   3  11      32334.93      32055.37       315.85 o                         
  -1   3  11       1770.82       1828.55        26.07 o                         
   0   3  11       2609.08       2420.53        39.74 o                         
   1   3  11         11.12          1.43         9.30 o                         
   2   3  11       3573.66       3707.84        52.75 o                         
   3   3  11       3883.59       3777.51        51.53 o                         
   4   3  11      21044.35      21048.88       239.49 o                         
   5   3  11        519.94        477.08        19.48 o                         
   6   3  11       1375.26       1410.97        36.57 o                         
   7   3  11         34.42         36.40        10.32 o                         
   8   3  11        358.72        340.63        21.65 o                         
   9   3  11         31.73         39.59        15.51 o                         
  10   3  11       8020.66       8605.88       132.77 o                         
  11   3  11        656.54        684.75        36.41 o                         
  12   3  11         79.01         59.66        16.08 o                         
  13   3  11        135.76         86.97        20.01 o                         
  14   3  11        369.39        272.88        36.81 o                         
  15   3  11        235.58        302.92        48.67 o                         
  16   3  11       4275.49       4651.58       274.62 o                         
 -17   4  11       2124.91       2375.84        66.05 o                         
 -16   4  11       1797.94       1978.36        56.03 o                         
 -15   4  11        213.63        199.85        21.86 o                         
 -14   4  11          0.46        -10.53        10.53 o                         
 -13   4  11       3742.22       3758.25        61.51 o                         
 -12   4  11        719.92        737.83        33.95 o                         
 -11   4  11       6245.75       6529.08        96.31 o                         
 -10   4  11       3016.04       3177.84        59.56 o                         
  -9   4  11        426.16        432.37        19.95 o                         
  -8   4  11        101.53         92.25        11.36 o                         
  -7   4  11       4664.09       4676.61        65.74 o                         
  -6   4  11       4018.89       4309.09        69.75 o                         
  -5   4  11       6399.20       6686.10        84.36 o                         
  -4   4  11        174.63        168.35         9.55 o                         
  -3   4  11         77.59         51.12         6.77 o                         
  -2   4  11         89.41        127.66         8.57 o                         
  -1   4  11       7559.30       7480.28        92.61 o                         
   0   4  11       2185.49       2289.37        41.08 o                         
   1   4  11      10164.68      10007.74       134.67 o                         
   2   4  11       1641.69       1669.25        33.23 o                         
   3   4  11       4198.29       4198.90        58.26 o                         
   4   4  11         14.65         44.60        11.86 o                         
   5   4  11       8588.58       8560.66       110.55 o                         
   6   4  11        341.86        343.67        19.84 o                         
   7   4  11       1943.94       1979.44        54.85 o                         
   8   4  11        118.01        109.95        15.53 o                         
   9   4  11       1496.54       1521.65        40.92 o                         
  10   4  11         71.54         60.24        18.06 o                         
  11   4  11       3169.39       3393.78        89.50 o                         
  12   4  11          1.92        -15.83        20.49 o                         
  13   4  11       3141.02       3055.83        77.72 o                         
  14   4  11         15.86        -21.44        28.39 o                         
  15   4  11       1549.81       1551.15       140.30 o                         
  16   4  11         81.10         23.82        42.35 o                         
 -17   5  11        188.81        154.78        30.20 o                         
 -16   5  11        402.86        410.61        30.26 o                         
 -15   5  11        993.60       1037.87        42.86 o                         
 -14   5  11        371.51        391.20        25.68 o                         
 -13   5  11         13.56         -7.87        10.67 o                         
 -12   5  11        230.56        182.81        22.78 o                         
 -11   5  11        103.83         79.69        14.09 o                         
 -10   5  11        797.24        852.02        25.78 o                         
  -9   5  11       2655.86       2747.71        49.60 o                         
  -8   5  11       1066.22       1111.52        26.51 o                         
  -7   5  11        145.84        108.10        10.54 o                         
  -6   5  11        435.95        446.73        15.03 o                         
  -5   5  11        174.40        117.21        10.47 o                         
  -4   5  11       1450.11       1414.64        25.62 o                         
  -3   5  11       7196.57       7097.82        84.67 o                         
  -2   5  11      15112.69      15047.95       163.72 o                         
  -1   5  11       1583.09       1584.40        29.74 o                         
   0   5  11        455.48        469.25        14.72 o                         
   1   5  11       1009.33       1047.41        23.07 o                         
   2   5  11       1701.08       1792.23        32.49 o                         
   3   5  11       3256.53       3372.76        49.77 o                         
   4   5  11       9516.02       9754.95       116.15 o                         
   5   5  11         84.67         60.59        11.44 o                         
   6   5  11        126.42        108.55        13.15 o                         
   7   5  11        873.98        882.11        32.46 o                         
   8   5  11        316.34        383.42        31.58 o                         
   9   5  11         20.03         32.73        16.40 o                         
  10   5  11       2060.62       2013.48        58.16 o                         
  11   5  11        281.14        259.21        23.89 o                         
  12   5  11         88.44         38.86        21.06 o                         
  13   5  11        441.90        344.06        35.87 o                         
  14   5  11         21.98         22.69        31.24 o                         
  15   5  11        207.17        235.41        40.03 o                         
 -16   6  11        347.77        315.05        33.25 o                         
 -15   6  11         73.82         74.28        20.45 o                         
 -14   6  11          0.92        -11.95        19.66 o                         
 -13   6  11       1510.31       1542.03        60.15 o                         
 -12   6  11         34.51          0.55        12.30 o                         
 -11   6  11       4448.02       4552.14        62.14 o                         
 -10   6  11        220.70        218.83        16.48 o                         
  -9   6  11        116.75        126.16        11.49 o                         
  -8   6  11        749.94        789.98        24.00 o                         
  -7   6  11       9125.67       9156.80       102.99 o                         
  -6   6  11        693.98        749.67        20.08 o                         
  -5   6  11       6688.53       6911.25        87.82 o                         
  -4   6  11       1321.31       1263.83        33.74 o                         
  -3   6  11       2691.93       2599.29        38.41 o                         
  -2   6  11       1657.19       1718.49        26.73 o                         
  -1   6  11       6064.48       6213.67        74.32 o                         
   0   6  11       1483.17       1408.27        25.98 o                         
   1   6  11      12433.28      12616.19       141.24 o                         
   2   6  11       3970.64       3863.59        56.09 o                         
   3   6  11       1611.32       1674.24        32.31 o                         
   4   6  11        132.72        137.94        12.31 o                         
   5   6  11       3444.00       3379.74        52.35 o                         
   6   6  11        148.12        166.27        14.27 o                         
   7   6  11       5042.23       5194.58        87.80 o                         
   8   6  11          7.68         13.86        15.69 o                         
   9   6  11       2713.49       2793.20        61.51 o                         
  10   6  11        670.63        590.46        29.15 o                         
  11   6  11       1250.98       1363.69        42.38 o                         
  12   6  11       1052.81       1073.98        46.16 o                         
  13   6  11       1367.26       1174.31        60.68 o                         
  14   6  11         51.14         18.09        29.28 o                         
  15   6  11       1227.52        902.64        74.98 o                         
 -15   7  11       1197.15       1306.11        52.84 o                         
 -14   7  11        461.48        456.56        26.75 o                         
 -13   7  11         72.24         27.40        15.80 o                         
 -12   7  11        852.98        697.71        32.93 o                         
 -11   7  11         15.70          7.86        10.46 o                         
 -10   7  11       1323.84       1275.67        47.72 o                         
  -9   7  11        534.15        549.89        27.16 o                         
  -8   7  11       4826.69       4782.27        72.43 o                         
  -7   7  11        690.78        675.62        22.98 o                         
  -6   7  11        232.71        251.59        16.26 o                         
  -5   7  11        248.42        251.94        16.51 o                         
  -4   7  11         61.67         78.96        11.29 o                         
  -3   7  11       1186.99       1172.17        26.66 o                         
  -2   7  11         13.83         37.27        10.58 o                         
  -1   7  11       3357.91       3433.96        47.38 o                         
   0   7  11       1020.72       1009.36        25.10 o                         
   1   7  11        613.03        597.77        15.39 o                         
   2   7  11       1638.43       1741.25        32.74 o                         
   3   7  11        306.88        339.03        15.86 o                         
   4   7  11       3723.82       3795.69        65.24 o                         
   5   7  11         53.75         59.44        10.09 o                         
   6   7  11         34.93         24.89        13.92 o                         
   7   7  11        168.09        176.78        22.69 o                         
   8   7  11        436.64        405.68        24.32 o                         
   9   7  11        241.10        286.35        29.42 o                         
  10   7  11       5232.16       5445.98       127.05 o                         
  11   7  11        386.05        313.44        28.99 o                         
  12   7  11        628.04        536.87        43.51 o                         
  13   7  11        271.62        161.49        33.76 o                         
  14   7  11         27.64        -16.88        30.12 o                         
 -14   8  11        364.44        380.43        80.27 o                         
 -13   8  11       1566.38       1591.97        54.88 o                         
 -12   8  11        275.85        264.11        29.93 o                         
 -11   8  11       3035.91       3113.97       115.92 o                         
 -10   8  11        389.93        376.42        24.48 o                         
  -9   8  11        113.00         89.01        22.44 o                         
  -8   8  11       1899.21       2012.96        45.44 o                         
  -7   8  11       4694.48       4695.68        62.62 o                         
  -6   8  11         17.83         27.62        12.59 o                         
  -5   8  11       5039.74       5300.71        70.67 o                         
  -4   8  11       2223.86       2299.00        41.04 o                         
  -3   8  11        920.11        965.42        24.64 o                         
  -2   8  11       3960.23       4077.47        76.91 o                         
  -1   8  11       4182.70       4235.49        95.55 o                         
   0   8  11       2122.44       2246.04        37.95 o                         
   1   8  11       8817.15       9146.14       109.17 o                         
   2   8  11       5878.25       6141.36        68.56 o                         
   3   8  11        169.85        209.06        14.37 o                         
   4   8  11       1236.22       1313.35        28.60 o                         
   5   8  11       1718.51       1829.81        36.45 o                         
   6   8  11        428.92        398.55        20.86 o                         
   7   8  11       4319.87       4836.19        79.01 o                         
   8   8  11       1696.85       1732.30        40.68 o                         
   9   8  11       3237.87       3252.31        74.06 o                         
  10   8  11          2.14        -15.50        15.50 o                         
  11   8  11          9.98         11.16        24.28 o                         
  12   8  11        169.37        107.58        29.03 o                         
  13   8  11        662.74        608.95        57.97 o                         
 -13   9  11        126.51         27.81        34.63 o                         
 -12   9  11         34.00         25.14        25.25 o                         
 -11   9  11        828.09        837.87        39.31 o                         
 -10   9  11       2937.91       3087.00       122.85 o                         
  -9   9  11        359.92        294.78        19.92 o                         
  -8   9  11       2110.47       2211.28        47.17 o                         
  -7   9  11        173.51        156.68        15.15 o                         
  -6   9  11        506.28        432.31        19.91 o                         
  -5   9  11        688.56        686.94        22.35 o                         
  -4   9  11        849.36        693.59        23.47 o                         
  -3   9  11       1861.93       1977.09        36.21 o                         
  -2   9  11        181.78        157.95        13.70 o                         
  -1   9  11          2.62          5.10        12.09 o                         
   0   9  11        468.89        465.39        19.08 o                         
   1   9  11         40.35         24.18         9.60 o                         
   2   9  11         15.80         23.73         9.48 o                         
   3   9  11        239.63        255.84        14.87 o                         
   4   9  11       3158.41       3281.34        66.39 o                         
   5   9  11        680.54        700.72        23.81 o                         
   6   9  11        123.55        137.18        14.84 o                         
   7   9  11        108.57         63.37        14.96 o                         
   8   9  11        993.12        939.65        35.46 o                         
   9   9  11        248.83        226.36        19.86 o                         
  10   9  11       1583.65       1325.49        46.30 o                         
  11   9  11          7.07        -23.91        23.91 o                         
  12   9  11        210.66        152.31        38.69 o                         
 -12  10  11        160.13         71.18        32.28 o                         
 -11  10  11        634.86        639.27        38.63 o                         
 -10  10  11        571.88        509.20        30.92 o                         
  -9  10  11          0.79        -17.50        17.50 o                         
  -8  10  11       2036.54       2154.07        51.91 o                         
  -7  10  11       2279.23       2367.62        48.29 o                         
  -6  10  11       1283.76       1279.45        30.44 o                         
  -5  10  11       2697.91       2806.37        56.29 o                         
  -4  10  11       2340.64       2526.20        56.67 o                         
  -3  10  11       1336.23       1407.80        31.79 o                         
  -2  10  11       1773.22       1833.62        40.75 o                         
  -1  10  11       1064.98       1035.11        28.67 o                         
   0  10  11       2606.68       2564.91        65.24 o                         
   1  10  11       2744.44       2737.64        43.32 o                         
   2  10  11        656.09        649.30        21.35 o                         
   3  10  11        165.12        144.76        13.33 o                         
   4  10  11          0.21         20.41        13.48 o                         
   5  10  11       5489.22       5721.84       102.19 o                         
   6  10  11        249.29        211.51        15.34 o                         
   7  10  11       3964.42       4241.18       116.70 o                         
   8  10  11       1276.71       1260.04        34.13 o                         
   9  10  11        735.42        607.63        27.78 o                         
  10  10  11         40.20         24.79        25.87 o                         
  11  10  11          5.10        -21.59        33.76 o                         
 -10  11  11        681.17        679.21       213.34 o                         
  -9  11  11        976.47        920.20       100.17 o                         
  -8  11  11       2351.33       2410.05        88.10 o                         
  -7  11  11         54.49         42.44        17.53 o                         
  -6  11  11        507.87        457.54        31.80 o                         
  -5  11  11          9.43         -4.47        13.72 o                         
  -4  11  11        368.80        336.12        17.63 o                         
  -3  11  11       1997.87       1928.91        57.90 o                         
  -2  11  11        379.23        331.73        22.12 o                         
  -1  11  11         41.57         18.51        12.54 o                         
   0  11  11          5.44        -13.06        14.34 o                         
   1  11  11        372.07        303.42        17.98 o                         
   2  11  11       1247.64       1065.69        31.51 o                         
   3  11  11         17.40         -6.77        13.99 o                         
   4  11  11       1597.04       1542.06        45.98 o                         
   5  11  11        117.90         77.68        14.43 o                         
   6  11  11        615.60        542.32        24.14 o                         
   7  11  11        195.72        164.46        19.67 o                         
   8  11  11       1229.49       1106.93        57.65 o                         
   9  11  11         57.13         80.28        25.30 o                         
  -8  12  11       1327.15       1382.21        88.42 o                         
  -7  12  11        704.77        599.45        39.06 o                         
  -6  12  11        456.29        397.15        34.51 o                         
  -5  12  11       2378.14       2471.95       135.00 o                         
  -4  12  11       1562.47       1685.54        72.72 o                         
  -3  12  11        184.65        168.85        30.54 o                         
  -2  12  11        134.83        105.36        33.27 o                         
  -1  12  11         53.11          3.46        32.83 o                         
   0  12  11        215.54        213.41        38.91 o                         
   1  12  11         58.76         60.65        32.68 o                         
   2  12  11       1186.66       1273.26        99.88 o                         
   3  12  11        187.71        103.41        34.17 o                         
   4  12  11         60.66         41.35        20.00 o                         
   5  12  11          1.55        -25.46        25.46 o                         
   6  12  11        352.24        376.63        27.38 o                         
   7  12  11       2183.72       2367.61       228.56 o                         
  -4  13  11        588.13        565.78        60.03 o                         
  -3  13  11        264.90        263.78        52.97 o                         
  -2  13  11        350.81        458.36        58.75 o                         
  -1  13  11          2.89        -19.26        41.07 o                         
   0  13  11        252.69        271.95        42.24 o                         
   1  13  11          0.48         -9.79        34.20 o                         
   2  13  11       1342.46       1509.85        77.16 o                         
   3  13  11       1101.53       1150.15        65.39 o                         
 -18   0  12       1652.13       1552.72       279.36 o                         
 -16   0  12       5120.98       5376.08       153.84 o                         
 -14   0  12        625.37        652.22        55.17 o                         
 -12   0  12       1222.55       1085.26        52.23 o                         
 -10   0  12       4046.42       4019.13       128.22 o                         
  -8   0  12       3718.41       3799.76        98.70 o                         
  -6   0  12       2985.90       2842.14        76.14 o                         
  -4   0  12       8680.60       8047.34       127.11 o                         
  -2   0  12       9532.92       9421.67       172.36 o                         
   0   0  12       1198.93       1102.38        35.22 o                         
   2   0  12      23195.83      22960.67       476.42 o                         
   4   0  12        254.75        146.50        17.10 o                         
   6   0  12       3835.09       3797.39        78.73 o                         
   8   0  12       3316.88       3308.00        82.65 o                         
  10   0  12          4.73         49.25        58.77 o                         
  12   0  12        421.46        478.72        39.73 o                         
  14   0  12       5302.81       5109.75       147.84 o                         
  16   0  12       1126.93       1157.61       143.50 o                         
 -18   1  12          0.01        -16.60        25.41 o                         
 -17   1  12         93.23         64.87        20.14 o                         
 -16   1  12         17.70         17.66        16.97 o                         
 -15   1  12       2863.13       2951.15        82.04 o                         
 -14   1  12          0.09         -8.13        13.63 o                         
 -13   1  12         39.42         12.72        14.49 o                         
 -12   1  12        269.97        211.58        17.49 o                         
 -11   1  12          5.14          3.10        12.74 o                         
 -10   1  12        414.53        370.46        21.58 o                         
  -9   1  12       5642.46       5733.17       112.75 o                         
  -8   1  12        146.67        178.21        15.49 o                         
  -7   1  12       3918.03       3979.28        69.18 o                         
  -6   1  12        631.50        647.90        19.13 o                         
  -5   1  12        387.09        388.32        13.49 o                         
  -4   1  12        454.17        383.82        12.31 o                         
  -3   1  12      24304.52      23923.95       328.35 o                         
  -2   1  12      15292.75      15891.83       223.79 o                         
  -1   1  12      31992.69      31146.33       337.50 o                         
   0   1  12        526.02        604.06        16.68 o                         
   1   1  12       5327.57       5257.16        72.12 o                         
   2   1  12       1887.73       1764.58        42.42 o                         
   3   1  12      12495.26      12157.73       218.65 o                         
   4   1  12        868.27        923.78        28.11 o                         
   5   1  12      12373.77      12682.27       184.52 o                         
   6   1  12          4.28          5.64         8.79 o                         
   7   1  12         11.64          3.51         9.18 o                         
   8   1  12        879.05        899.86        29.03 o                         
   9   1  12       6572.53       6935.98       126.57 o                         
  10   1  12        382.66        393.61        23.02 o                         
  11   1  12       6331.63       6788.04       100.02 o                         
  12   1  12        107.78        116.24        19.26 o                         
  13   1  12       1029.47        780.90        37.81 o                         
  14   1  12        360.45        327.27        28.87 o                         
  15   1  12        947.62        915.38        51.35 o                         
  16   1  12        170.11        114.05        42.85 o                         
 -17   2  12        137.81        160.67        21.19 o                         
 -16   2  12       1241.99       1279.36        38.72 o                         
 -15   2  12        314.65        246.29        21.93 o                         
 -14   2  12          8.93         -0.60        15.02 o                         
 -13   2  12        708.60        666.16        24.98 o                         
 -12   2  12        479.93        481.26        22.16 o                         
 -11   2  12       2384.56       2362.35        47.15 o                         
 -10   2  12       4314.01       4278.59        78.57 o                         
  -9   2  12        160.55        133.67        17.49 o                         
  -8   2  12       2715.06       2682.79        68.50 o                         
  -7   2  12          9.64          5.37         9.08 o                         
  -6   2  12       8162.79       8239.90       120.27 o                         
  -5   2  12        221.34        275.86        14.41 o                         
  -4   2  12      14049.51      13218.82       165.70 o                         
  -3   2  12         64.46        118.32         7.86 o                         
  -2   2  12       1048.69        988.72        22.91 o                         
  -1   2  12       9905.02       9829.74       124.53 o                         
   0   2  12       5003.89       4678.89        66.30 o                         
   1   2  12        393.58        427.06        15.60 o                         
   2   2  12      11047.92      10654.95       143.66 o                         
   3   2  12        206.61        179.00        11.18 o                         
   4   2  12          0.74         13.25        10.03 o                         
   5   2  12        586.55        651.44        28.80 o                         
   6   2  12       3594.64       3707.11        91.71 o                         
   7   2  12        188.56        128.62        21.16 o                         
   8   2  12       2684.90       2701.99        62.71 o                         
   9   2  12        495.63        404.70        26.56 o                         
  10   2  12        706.61        755.53        34.40 o                         
  11   2  12       1504.15       1526.04        49.03 o                         
  12   2  12       2550.09       2673.93        56.09 o                         
  13   2  12          5.92          5.92        19.26 o                         
  14   2  12       2544.14       2517.42        72.57 o                         
  15   2  12        224.58        173.36        31.59 o                         
  16   2  12       1564.54       1597.79       103.57 o                         
 -17   3  12          4.46         29.11        20.79 o                         
 -16   3  12        131.33        102.15        15.92 o                         
 -15   3  12       2305.05       2347.48        80.37 o                         
 -14   3  12        205.76        148.62        19.14 o                         
 -13   3  12       2148.13       2269.06        44.98 o                         
 -12   3  12        530.77        494.10        22.41 o                         
 -11   3  12         58.04         53.49        13.31 o                         
 -10   3  12        192.88        204.09        15.84 o                         
  -9   3  12      12035.65      11993.70       163.28 o                         
  -8   3  12        527.18        554.19        22.45 o                         
  -7   3  12        485.50        481.89        20.95 o                         
  -6   3  12        790.91        761.51        22.82 o                         
  -5   3  12        398.20        286.56        12.60 o                         
  -4   3  12         37.26         30.33         7.36 o                         
  -3   3  12      23756.83      23122.54       234.35 o                         
  -2   3  12       2466.82       2281.07        33.55 o                         
  -1   3  12      11191.99      10802.84       111.13 o                         
   0   3  12        863.34        877.84        21.27 o                         
   1   3  12       5714.75       5994.50        83.35 o                         
   2   3  12         20.82         20.24         8.23 o                         
   3   3  12       2051.41       1835.02        31.62 o                         
   4   3  12        409.00        373.82        16.39 o                         
   5   3  12       9465.46      10177.66       127.58 o                         
   6   3  12         76.09         83.02        12.05 o                         
   7   3  12         74.79         64.12        12.25 o                         
   8   3  12       1741.61       1812.90        39.37 o                         
   9   3  12       2371.64       2634.51        63.58 o                         
  10   3  12       1050.72       1117.40        37.41 o                         
  11   3  12       4381.22       4515.40        84.29 o                         
  12   3  12        157.79        166.46        20.67 o                         
  13   3  12        227.88        182.56        24.26 o                         
  14   3  12         76.72         38.43        49.37 o                         
  15   3  12        790.97        784.02        64.99 o                         
  16   3  12        318.92        306.58        46.24 o                         
 -17   4  12        988.30       1031.44        43.15 o                         
 -16   4  12       2485.56       2524.56        63.64 o                         
 -15   4  12         95.17         86.61        22.84 o                         
 -14   4  12       1531.38       1445.15        59.49 o                         
 -13   4  12        854.41        771.08        28.61 o                         
 -12   4  12        146.47        135.13        17.61 o                         
 -11   4  12        657.28        665.84        27.15 o                         
 -10   4  12       3144.44       3027.90        62.25 o                         
  -9   4  12        435.99        441.07        20.44 o                         
  -8   4  12       1555.56       1609.74        34.48 o                         
  -7   4  12        113.05        126.23        12.52 o                         
  -6   4  12        600.44        532.78        20.19 o                         
  -5   4  12         22.64         55.54         8.22 o                         
  -4   4  12       5973.16       5663.58        69.44 o                         
  -3   4  12       1369.84       1699.05        33.04 o                         
  -2   4  12        459.11        483.90        14.14 o                         
  -1   4  12          1.03         14.78         6.44 o                         
   0   4  12       3113.07       2961.79        50.19 o                         
   1   4  12        187.41        222.06        13.86 o                         
   2   4  12      10466.46      10077.45       130.71 o                         
   3   4  12       7987.29       8400.38        99.91 o                         
   4   4  12        244.36        208.83        12.79 o                         
   5   4  12          0.91          1.65        10.75 o                         
   6   4  12       5910.54       5905.23        84.12 o                         
   7   4  12        860.93        785.21        25.22 o                         
   8   4  12       4871.32       5153.34        92.57 o                         
   9   4  12         46.01         73.70        17.59 o                         
  10   4  12         49.13         64.11        18.56 o                         
  11   4  12        180.65        187.97        21.53 o                         
  12   4  12       2816.92       2896.17        62.93 o                         
  13   4  12          8.41         -2.26        18.66 o                         
  14   4  12       2983.37       3003.89       108.50 o                         
  15   4  12        778.21        751.63        79.92 o                         
  16   4  12        974.27        830.94       107.75 o                         
 -16   5  12        307.51        306.76        27.48 o                         
 -15   5  12        618.29        553.15        45.07 o                         
 -14   5  12        304.75        311.06        39.17 o                         
 -13   5  12        954.34       1007.86        32.78 o                         
 -12   5  12        298.52        275.98        19.94 o                         
 -11   5  12        159.53        141.10        15.89 o                         
 -10   5  12         20.10         12.46        12.92 o                         
  -9   5  12       5857.55       6035.97        87.46 o                         
  -8   5  12          4.62         27.03        10.63 o                         
  -7   5  12       7211.95       7432.45       101.40 o                         
  -6   5  12        115.10        102.26        10.49 o                         
  -5   5  12         45.26         69.65        10.94 o                         
  -4   5  12       1216.04       1217.88        23.90 o                         
  -3   5  12       6109.71       6087.14        75.27 o                         
  -2   5  12       5288.60       5096.44        64.96 o                         
  -1   5  12       8891.04       8780.27       108.82 o                         
   0   5  12       2192.42       2180.32        38.38 o                         
   1   5  12       4510.89       4541.27        67.06 o                         
   2   5  12        792.16        781.24        20.69 o                         
   3   5  12       4873.05       4709.08        61.97 o                         
   4   5  12       2721.30       2763.62        39.35 o                         
   5   5  12       7776.77       8037.85       106.35 o                         
   6   5  12        217.38        184.02        15.43 o                         
   7   5  12        795.83        870.84        26.97 o                         
   8   5  12         17.36         16.78        15.73 o                         
   9   5  12       2405.90       2444.87        55.85 o                         
  10   5  12       1629.10       1651.19        46.01 o                         
  11   5  12       5777.03       6186.56       105.61 o                         
  12   5  12          9.72        -10.01        19.29 o                         
  13   5  12         77.50         44.81        25.64 o                         
  14   5  12         40.85         -0.65        33.59 o                         
  15   5  12         24.79         29.35        43.30 o                         
 -16   6  12        266.93        214.70        29.80 o                         
 -15   6  12         40.08         -5.41        20.74 o                         
 -14   6  12       1202.60       1063.14        40.42 o                         
 -13   6  12        338.82        219.48        31.18 o                         
 -12   6  12       2482.64       2516.23        44.32 o                         
 -11   6  12         28.71         29.32        12.14 o                         
 -10   6  12       1443.31       1343.35        36.29 o                         
  -9   6  12          2.28          2.00         9.73 o                         
  -8   6  12        379.13        359.27        18.82 o                         
  -7   6  12        972.40        930.55        25.43 o                         
  -6   6  12       7823.52       7928.51        97.84 o                         
  -5   6  12        507.90        488.61        13.24 o                         
  -4   6  12       2545.50       2587.88        42.62 o                         
  -3   6  12       2349.13       2324.94        38.14 o                         
  -2   6  12        351.79        294.75        11.53 o                         
  -1   6  12         57.77         80.49         9.61 o                         
   0   6  12       6232.60       6471.70        77.43 o                         
   1   6  12       1299.56       1316.97        28.00 o                         
   2   6  12       1659.03       1579.74        31.09 o                         
   3   6  12        210.82        200.79        13.13 o                         
   4   6  12          0.15          7.21        10.67 o                         
   5   6  12          7.86         21.52        12.66 o                         
   6   6  12       2744.38       2808.90        47.89 o                         
   7   6  12        557.36        553.06        26.54 o                         
   8   6  12       3968.37       4139.71       132.85 o                         
   9   6  12       1147.07       1109.35        37.26 o                         
  10   6  12        808.11        742.43        32.90 o                         
  11   6  12        544.21        603.02        32.00 o                         
  12   6  12       2084.42       2053.42        60.20 o                         
  13   6  12        518.13        471.35        43.05 o                         
  14   6  12       1059.70       1060.20        74.03 o                         
  15   6  12        654.48        666.19        64.26 o                         
 -15   7  12        897.67        829.81        44.14 o                         
 -14   7  12        340.28        322.77        24.35 o                         
 -13   7  12       1245.04       1238.69        39.50 o
[truncated: 326,350 more chars]
